# Supplementary material for: Broad-Specificity mRNA–rRNA Complementarity in Efficient Protein Translation
Source: PLoS Genet. 2012 Mar 22;8(3):e1002598. doi: 10.1371/journal.pgen.1002598 (PMC3310771; doi:10.1371/journal.pgen.1002598)
Supplement: Table S1 — mRNA-rRNA complementarity. The first column on each worksheet provides the index of the first 16S rRNA base in the “motif” column. The incidence of complementarity in the data and p-values (P.rand, based on random null distribution; P.perm, based on permuted sequences as the null distribution) are also presented. (XLS) [file pgen.1002598.s006.xls]

## Sheet: 4
Index	Motif	Incidence in data	P.rand less than	P.perm less than
144	GGGG	2178	0.00015625	250
145	GGGG	2178	0.00015625	250
200	GGGG	2178	0.00015625	250
201	GGGG	2178	0.00015625	250
257	GGGG	2178	0.00015625	250
359	GGGG	2178	0.00015625	250
444	GGGG	2178	0.00015625	250
666	GGGG	2178	0.00015625	250
667	GGGG	2178	0.00015625	250
668	GGGG	2178	0.00015625	250
773	GGGG	2178	0.00015625	250
885	GGGG	2178	0.00015625	250
925	GGGG	2178	0.00015625	250
926	GGGG	2178	0.00015625	250
1184	GGGG	2178	0.00015625	250
1486	GGGG	2178	0.00015625	250
1514	GGGG	2178	0.00015625	250
102	GTGG	1628	0.00015625	0.00015625
255	GTGG	1628	0.00015625	0.00015625
357	GTGG	1628	0.00015625	0.00015625
722	GTGG	1628	0.00015625	0.00015625
771	GTGG	1628	0.00015625	0.00015625
849	GTGG	1628	0.00015625	0.00015625
942	GTGG	1628	0.00015625	0.00015625
951	GTGG	1628	0.00015625	0.00015625
1182	GTGG	1628	0.00015625	0.00015625
1353	GTGG	1628	0.00015625	0.00015625
1419	GTGG	1628	0.00015625	0.00015625
112	GGTG	1597	0.00015625	0.00015625
254	GGTG	1597	0.00015625	0.00015625
541	GGTG	1597	0.00015625	0.00015625
682	GGTG	1597	0.00015625	0.00015625
690	GGTG	1597	0.00015625	0.00015625
721	GGTG	1597	0.00015625	0.00015625
760	GGTG	1597	0.00015625	0.00015625
941	GGTG	1597	0.00015625	0.00015625
1047	GGTG	1597	0.00015625	0.00015625
1181	GGTG	1597	0.00015625	0.00015625
1370	GGTG	1597	0.00015625	0.00015625
1488	GGTG	1597	0.00015625	0.00015625
38	GGCG	1563	0.00015625	0.00015625
104	GGCG	1563	0.00015625	0.00015625
275	GGCG	1563	0.00015625	0.00015625
377	GGCG	1563	0.00015625	0.00015625
567	GGCG	1563	0.00015625	0.00015625
584	GGCG	1563	0.00015625	0.00015625
724	GGCG	1563	0.00015625	0.00015625
730	GGCG	1563	0.00015625	0.00015625
846	GGCG	1563	0.00015625	0.00015625
1241	GGCG	1563	0.00015625	0.00015625
1458	GGCG	1563	0.00015625	0.00015625
39	GCGG	1504	0.00015625	0.00125
105	GCGG	1504	0.00015625	0.00125
442	GCGG	1504	0.00015625	0.00125
527	GCGG	1504	0.00015625	0.00125
585	GCGG	1504	0.00015625	0.00125
688	GCGG	1504	0.00015625	0.00125
731	GCGG	1504	0.00015625	0.00125
939	GCGG	1504	0.00015625	0.00125
1131	GCGG	1504	0.00015625	0.00125
1276	GCGG	1504	0.00015625	0.00125
1523	GCGG	1504	0.00015625	0.00125
211	GGGC	1318	0.00015625	159.884
376	GGGC	1318	0.00015625	159.884
566	GGGC	1318	0.00015625	159.884
615	GGGC	1318	0.00015625	159.884
927	GGGC	1318	0.00015625	159.884
1220	GGGC	1318	0.00015625	159.884
1385	GGGC	1318	0.00015625	159.884
1457	GGGC	1318	0.00015625	159.884
111	GGGT	1231	0.00015625	249.989
258	GGGT	1231	0.00015625	249.989
423	GGGT	1231	0.00015625	249.989
540	GGGT	1231	0.00015625	249.989
669	GGGT	1231	0.00015625	249.989
1087	GGGT	1231	0.00015625	249.989
1421	GGGT	1231	0.00015625	249.989
1487	GGGT	1231	0.00015625	249.989
110	CGGG	1229	0.00015625	249.982
210	CGGG	1229	0.00015625	249.982
345	CGGG	1229	0.00015625	249.982
422	CGGG	1229	0.00015625	249.982
443	CGGG	1229	0.00015625	249.982
614	CGGG	1229	0.00015625	249.982
924	CGGG	1229	0.00015625	249.982
1031	CGGG	1229	0.00015625	249.982
1141	CGGG	1229	0.00015625	249.982
1384	CGGG	1229	0.00015625	249.982
1452	CGGG	1229	0.00015625	249.982
142	GAGG	1170	0.00015625	0.00015625
198	GAGG	1170	0.00015625	0.00015625
299	GAGG	1170	0.00015625	0.00015625
348	GAGG	1170	0.00015625	0.00015625
447	GAGG	1170	0.00015625	0.00015625
538	GAGG	1170	0.00015625	0.00015625
664	GAGG	1170	0.00015625	0.00015625
711	GAGG	1170	0.00015625	0.00015625
830	GAGG	1170	0.00015625	0.00015625
844	GAGG	1170	0.00015625	0.00015625
1175	GAGG	1170	0.00015625	0.00015625
1455	GAGG	1170	0.00015625	0.00015625
125	TGGG	1164	0.00015625	250
239	TGGG	1164	0.00015625	250
256	TGGG	1164	0.00015625	250
358	TGGG	1164	0.00015625	250
375	TGGG	1164	0.00015625	250
565	TGGG	1164	0.00015625	250
625	TGGG	1164	0.00015625	250
772	TGGG	1164	0.00015625	250
884	TGGG	1164	0.00015625	250
1086	TGGG	1164	0.00015625	250
1183	TGGG	1164	0.00015625	250
1414	TGGG	1164	0.00015625	250
1420	TGGG	1164	0.00015625	250
1485	TGGG	1164	0.00015625	250
143	AGGG	1060	0.00015625	0.40875
199	AGGG	1060	0.00015625	0.40875
452	AGGG	1060	0.00015625	0.40875
539	AGGG	1060	0.00015625	0.40875
665	AGGG	1060	0.00015625	0.40875
1219	AGGG	1060	0.00015625	0.40875
1456	AGGG	1060	0.00015625	0.40875
1513	AGGG	1060	0.00015625	0.40875
141	GGAG	978	0.00015625	141.347
347	GGAG	978	0.00015625	141.347
446	GGAG	978	0.00015625	141.347
454	GGAG	978	0.00015625	141.347
537	GGAG	978	0.00015625	141.347
710	GGAG	978	0.00015625	141.347
775	GGAG	978	0.00015625	141.347
829	GGAG	978	0.00015625	141.347
858	GGAG	978	0.00015625	141.347
887	GGAG	978	0.00015625	141.347
944	GGAG	978	0.00015625	141.347
1153	GGAG	978	0.00015625	141.347
1174	GGAG	978	0.00015625	141.347
1309	GGAG	978	0.00015625	141.347
1416	GGAG	978	0.00015625	141.347
1454	GGAG	978	0.00015625	141.347
404	GTGT	841	0.00015625	0.00015625
683	GTGT	841	0.00015625	0.00015625
1072	GTGT	841	0.00015625	0.00015625
126	GGGA	819	0.00015625	250
146	GGGA	819	0.00015625	250
202	GGGA	819	0.00015625	250
240	GGGA	819	0.00015625	250
346	GGGA	819	0.00015625	250
360	GGGA	819	0.00015625	250
445	GGGA	819	0.00015625	250
453	GGGA	819	0.00015625	250
626	GGGA	819	0.00015625	250
774	GGGA	819	0.00015625	250
886	GGGA	819	0.00015625	250
1032	GGGA	819	0.00015625	250
1142	GGGA	819	0.00015625	250
1185	GGGA	819	0.00015625	250
1415	GGGA	819	0.00015625	250
1453	GGGA	819	0.00015625	250
1515	GGGA	819	0.00015625	250
402	GCGT	789	0.00015625	0.00015625
548	GCGT	789	0.00015625	0.00015625
568	GCGT	789	0.00015625	0.00015625
698	GCGT	789	0.00015625	0.00015625
769	GCGT	789	0.00015625	0.00015625
847	GCGT	789	0.00015625	0.00015625
867	GCGT	789	0.00015625	0.00015625
1292	GCGT	789	0.00015625	0.00015625
403	CGTG	756	0.00015625	0.00015625
514	CGTG	756	0.00015625	0.00015625
770	CGTG	756	0.00015625	0.00015625
848	CGTG	756	0.00015625	0.00015625
1038	CGTG	756	0.00015625	0.00015625
1071	CGTG	756	0.00015625	0.00015625
1230	CGTG	756	0.00015625	0.00015625
1352	CGTG	756	0.00015625	0.00015625
214	CCTC	736	0.00015625	0.00015625
1262	CCTC	736	0.00015625	0.00015625
1281	CCTC	736	0.00015625	0.00015625
1535	CCTC	736	0.00015625	0.00015625
401	CGCG	732	0.00015625	0.00015625
526	CGCG	732	0.00015625	0.00015625
866	CGCG	732	0.00015625	0.00015625
970	CGCG	732	0.00015625	0.00015625
1265	CGCG	732	0.00015625	0.00015625
340	TCCT	718	0.00015625	0.00015625
1118	TCCT	718	0.00015625	0.00015625
1537	TCCT	718	0.00015625	0.00015625
229	TGTG	704	0.00015625	0.00015625
603	TGTG	704	0.00015625	0.00015625
835	TGTG	704	0.00015625	0.00015625
950	TGTG	704	0.00015625	0.00015625
1023	TGTG	704	0.00015625	0.00015625
1076	TGTG	704	0.00015625	0.00015625
1472	TGTG	704	0.00015625	0.00015625
61	GTCG	686	0.00015625	0.00015625
184	GTCG	686	0.00015625	0.00015625
821	GTCG	686	0.00015625	0.00015625
874	GTCG	686	0.00015625	0.00015625
1061	GTCG	686	0.00015625	0.00015625
1294	GTCG	686	0.00015625	0.00015625
1334	GTCG	686	0.00015625	0.00015625
1494	GTCG	686	0.00015625	0.00015625
697	TGCG	674	0.00015625	0.00015625
762	TGCG	674	0.00015625	0.00015625
1291	TGCG	674	0.00015625	0.00015625
1522	TGCG	674	0.00015625	0.00015625
230	GTGC	653	0.00015625	0.00015625
515	GTGC	653	0.00015625	0.00015625
542	GTGC	653	0.00015625	0.00015625
761	GTGC	653	0.00015625	0.00015625
836	GTGC	653	0.00015625	0.00015625
1024	GTGC	653	0.00015625	0.00015625
1048	GTGC	653	0.00015625	0.00015625
1231	GTGC	653	0.00015625	0.00015625
1290	GTGC	653	0.00015625	0.00015625
378	GCGC	649	0.00015625	0.00015625
575	GCGC	649	0.00015625	0.00015625
1106	GCGC	649	0.00015625	0.00015625
1242	GCGC	649	0.00015625	0.00015625
1459	GCGC	649	0.00015625	0.00015625
339	CTCC	644	0.00015625	0.00015625
511	CTCC	644	0.00015625	0.00015625
1325	CTCC	644	0.00015625	0.00015625
1536	CTCC	644	0.00015625	0.00015625
67	CGGT	643	0.00015625	0.00015625
163	CGGT	643	0.00015625	0.00015625
330	CGGT	643	0.00015625	0.00015625
528	CGGT	643	0.00015625	0.00015625
586	CGGT	643	0.00015625	0.00015625
689	CGGT	643	0.00015625	0.00015625
720	CGGT	643	0.00015625	0.00015625
940	CGGT	643	0.00015625	0.00015625
1132	CGGT	643	0.00015625	0.00015625
1369	CGGT	643	0.00015625	0.00015625
1524	CGGT	643	0.00015625	0.00015625
425	GTTG	627	0.00015625	0.00125
833	GTTG	627	0.00015625	0.00125
1074	GTTG	627	0.00015625	0.00125
1084	GTTG	627	0.00015625	0.00125
1124	GTTG	627	0.00015625	0.00125
1423	GTTG	627	0.00015625	0.00125
1526	GTTG	627	0.00015625	0.00125
291	TGGT	605	0.00015625	0.04
798	TGGT	605	0.00015625	0.04
952	TGGT	605	0.00015625	0.04
986	TGGT	605	0.00015625	0.04
20	TGGC	596	0.00015625	0.05875
37	TGGC	596	0.00015625	0.05875
103	TGGC	596	0.00015625	0.05875
644	TGGC	596	0.00015625	0.05875
723	TGGC	596	0.00015625	0.05875
850	TGGC	596	0.00015625	0.05875
1056	TGGC	596	0.00015625	0.05875
1205	TGGC	596	0.00015625	0.05875
1240	TGGC	596	0.00015625	0.05875
292	GGTC	576	0.00015625	2.16875
331	GGTC	576	0.00015625	2.16875
987	GGTC	576	0.00015625	2.16875
1133	GGTC	576	0.00015625	2.16875
40	CGGC	547	0.00015625	61.805
264	CGGC	547	0.00015625	61.805
504	CGGC	547	0.00015625	61.805
732	CGGC	547	0.00015625	61.805
893	CGGC	547	0.00015625	61.805
1137	CGGC	547	0.00015625	61.805
113	GTGA	509	0.00015625	0.00015625
604	GTGA	509	0.00015625	0.00015625
691	GTGA	509	0.00015625	0.00015625
1039	GTGA	509	0.00015625	0.00015625
1077	GTGA	509	0.00015625	0.00015625
1164	GTGA	509	0.00015625	0.00015625
1371	GTGA	509	0.00015625	0.00015625
1473	GTGA	509	0.00015625	0.00015625
1489	GTGA	509	0.00015625	0.00015625
209	TCGG	502	0.00015625	208.795
224	TCGG	502	0.00015625	208.795
421	TCGG	502	0.00015625	208.795
555	TCGG	502	0.00015625	208.795
1030	TCGG	502	0.00015625	208.795
1335	TCGG	502	0.00015625	208.795
1451	TCGG	502	0.00015625	208.795
253	AGGT	477	0.00015625	0.00015625
681	AGGT	477	0.00015625	0.00015625
759	AGGT	477	0.00015625	0.00015625
831	AGGT	477	0.00015625	0.00015625
901	AGGT	477	0.00015625	0.00015625
1046	AGGT	477	0.00015625	0.00015625
1180	AGGT	477	0.00015625	0.00015625
1437	AGGT	477	0.00015625	0.00015625
1503	AGGT	477	0.00015625	0.00015625
424	GGTT	468	0.00015625	249.694
587	GGTT	468	0.00015625	249.694
832	GGTT	468	0.00015625	249.694
902	GGTT	468	0.00015625	249.694
953	GGTT	468	0.00015625	249.694
1088	GGTT	468	0.00015625	249.694
1422	GGTT	468	0.00015625	249.694
1525	GGTT	468	0.00015625	249.694
399	GCCG	464	0.00015625	249.925
524	GCCG	464	0.00015625	249.925
809	GCCG	464	0.00015625	249.925
895	GCCG	464	0.00015625	249.925
1139	GCCG	464	0.00015625	249.925
114	TGAG	462	0.00015625	0.00015625
296	TGAG	462	0.00015625	0.00015625
323	TGAG	462	0.00015625	0.00015625
653	TGAG	462	0.00015625	0.00015625
843	TGAG	462	0.00015625	0.00015625
1017	TGAG	462	0.00015625	0.00015625
1040	TGAG	462	0.00015625	0.00015625
276	GCGA	461	0.00015625	0.00125
725	GCGA	461	0.00015625	0.00125
763	GCGA	461	0.00015625	0.00125
971	GCGA	461	0.00015625	0.00125
1258	GCGA	461	0.00015625	0.00125
1266	GCGA	461	0.00015625	0.00125
99	CGAG	460	0.00015625	0.0025
1103	CGAG	460	0.00015625	0.0025
1267	CGAG	460	0.00015625	0.0025
101	AGTG	458	0.00015625	0.00015625
356	AGTG	458	0.00015625	0.00015625
441	AGCG	458	0.00015625	0.0025
547	AGCG	458	0.00015625	0.0025
574	AGCG	458	0.00015625	0.0025
687	AGCG	458	0.00015625	0.0025
768	AGCG	458	0.00015625	0.0025
938	AGCG	458	0.00015625	0.0025
1105	AGCG	458	0.00015625	0.0025
1130	AGCG	458	0.00015625	0.0025
1163	AGTG	458	0.00015625	0.00015625
1257	AGCG	458	0.00015625	0.0025
1275	AGCG	458	0.00015625	0.0025
1289	AGTG	458	0.00015625	0.00015625
1418	AGTG	458	0.00015625	0.00015625
827	TTGG	445	0.00015625	249.993
1085	TTGG	445	0.00015625	249.993
1307	TTGG	445	0.00015625	249.993
1527	TTGG	445	0.00015625	249.993
97	GACG	442	0.00015625	0.0425
108	GACG	442	0.00015625	0.0425
278	GACG	442	0.00015625	0.0425
481	GACG	442	0.00015625	0.0425
742	GACG	442	0.00015625	0.0425
752	GACG	442	0.00015625	0.0425
922	GACG	442	0.00015625	0.0425
1190	GACG	442	0.00015625	0.0425
66	ACGG	430	0.00015625	0.34375
109	ACGG	430	0.00015625	0.34375
162	ACGG	430	0.00015625	0.34375
263	ACGG	430	0.00015625	0.34375
329	ACGG	430	0.00015625	0.34375
344	ACGG	430	0.00015625	0.34375
535	ACGG	430	0.00015625	0.34375
892	ACGG	430	0.00015625	0.34375
923	ACGG	430	0.00015625	0.34375
1000	ACGG	430	0.00015625	0.34375
1368	ACGG	430	0.00015625	0.34375
45	GGCC	428	0.00015625	250
212	GGCC	428	0.00015625	250
416	GGCC	428	0.00015625	250
733	GGCC	428	0.00015625	250
894	GGCC	428	0.00015625	250
928	GGCC	428	0.00015625	250
1138	GGCC	428	0.00015625	250
1206	GGCC	428	0.00015625	250
1386	GGCC	428	0.00015625	250
9	GAGT	426	0.00015625	0.2925
100	GAGT	426	0.00015625	0.2925
115	GAGT	426	0.00015625	0.2925
455	GAGT	426	0.00015625	0.2925
654	GAGT	426	0.00015625	0.2925
888	GAGT	426	0.00015625	0.2925
1310	GAGT	426	0.00015625	0.2925
1417	GAGT	426	0.00015625	0.2925
206	CCTT	424	0.00015625	0.00015625
418	CCTT	424	0.00015625	0.00015625
469	CCTT	424	0.00015625	0.00015625
840	CCTT	424	0.00015625	0.00015625
979	CCTT	424	0.00015625	0.00015625
1027	CCTT	424	0.00015625	0.00015625
1113	CCTT	424	0.00015625	0.00015625
1119	CCTT	424	0.00015625	0.00015625
1209	CCTT	424	0.00015625	0.00015625
1388	CCTT	424	0.00015625	0.00015625
1448	CCTT	424	0.00015625	0.00015625
1538	CCTT	424	0.00015625	0.00015625
138	GATG	419	0.00015625	1.02375
227	GATG	419	0.00015625	1.02375
237	GATG	419	0.00015625	1.02375
302	GATG	419	0.00015625	1.02375
388	GATG	419	0.00015625	1.02375
601	GATG	419	0.00015625	1.02375
818	GATG	419	0.00015625	1.02375
963	GATG	419	0.00015625	1.02375
1015	GATG	419	0.00015625	1.02375
1187	GATG	419	0.00015625	1.02375
44	AGGC	414	0.00015625	2.385
274	AGGC	414	0.00015625	2.385
349	AGGC	414	0.00015625	2.385
415	AGGC	414	0.00015625	2.385
583	AGGC	414	0.00015625	2.385
729	AGGC	414	0.00015625	2.385
845	AGGC	414	0.00015625	2.385
43	CAGG	413	0.00015625	4.2675
73	CAGG	413	0.00015625	4.2675
582	CAGG	413	0.00015625	4.2675
680	CAGG	413	0.00015625	4.2675
758	CAGG	413	0.00015625	4.2675
783	CAGG	413	0.00015625	4.2675
1045	CAGG	413	0.00015625	4.2675
1218	CAGG	413	0.00015625	4.2675
165	GTAG	412	0.00015625	2.7575
251	GTAG	412	0.00015625	2.7575
661	GTAG	412	0.00015625	2.7575
671	GTAG	412	0.00015625	2.7575
685	GTAG	412	0.00015625	2.7575
700	GTAG	412	0.00015625	2.7575
800	GTAG	412	0.00015625	2.7575
1297	GTAG	412	0.00015625	2.7575
1435	GTAG	412	0.00015625	2.7575
1439	GTAG	412	0.00015625	2.7575
1511	GTAG	412	0.00015625	2.7575
42	GCAG	395	0.00015625	30.9088
351	GCAG	395	0.00015625	30.9088
354	GCAG	395	0.00015625	30.9088
391	GCAG	395	0.00015625	30.9088
491	GCAG	395	0.00015625	30.9088
521	GCAG	395	0.00015625	30.9088
581	GCAG	395	0.00015625	30.9088
776	GAGC	388	0.00015625	41.21
859	GAGC	388	0.00015625	41.21
945	GAGC	388	0.00015625	41.21
1104	GAGC	388	0.00015625	41.21
1270	GAGC	388	0.00015625	41.21
21	GGCT	386	0.00015625	250
265	GGCT	386	0.00015625	250
505	GGCT	386	0.00015625	250
616	GGCT	386	0.00015625	250
851	GGCT	386	0.00015625	250
1057	GGCT	386	0.00015625	250
1221	GGCT	386	0.00015625	250
183	CGTC	383	0.00015625	0.00015625
1063	CGTC	383	0.00015625	0.00015625
1192	CGTC	383	0.00015625	0.00015625
1293	CGTC	383	0.00015625	0.00015625
1404	CGTC	383	0.00015625	0.00015625
41	GGCA	373	0.00015625	24.49
350	GGCA	373	0.00015625	24.49
645	GGCA	373	0.00015625	24.49
121	TGTC	352	0.00125	0.00125
820	TGTC	352	0.00125	0.00125
1060	TGTC	352	0.00125	0.00125
106	CGGA	374	0.0025	120.469
225	CGGA	374	0.0025	120.469
536	CGGA	374	0.0025	120.469
556	CGGA	374	0.0025	120.469
857	CGGA	374	0.0025	120.469
1001	CGGA	374	0.0025	120.469
1277	CGGA	374	0.0025	120.469
1303	CGGA	374	0.0025	120.469
1336	CGGA	374	0.0025	120.469
252	TAGG	367	0.0025	116.172
273	TAGG	367	0.0025	116.172
1436	TAGG	367	0.0025	116.172
1512	TAGG	367	0.0025	116.172
659	TCGT	361	0.005	0.00015625
1062	TCGT	361	0.005	0.00015625
1070	TCGT	361	0.005	0.00015625
1295	TCGT	361	0.005	0.00015625
1351	TCGT	361	0.005	0.00015625
1495	TCGT	361	0.005	0.00015625
19	ATGG	340	0.01125	152.454
139	ATGG	340	0.01125	152.454
238	ATGG	340	0.01125	152.454
374	ATGG	340	0.01125	152.454
1055	ATGG	340	0.01125	152.454
1204	ATGG	340	0.01125	152.454
1239	ATGG	340	0.01125	152.454
1413	ATGG	340	0.01125	152.454
503	CCGG	365	0.0125	250
613	CCGG	365	0.0125	250
719	CCGG	365	0.0125	250
856	CCGG	365	0.0125	250
1136	CCGG	365	0.0125	250
1140	CCGG	365	0.0125	250
1302	CCGG	365	0.0125	250
1383	CCGG	365	0.0125	250
147	GGAT	357	0.04625	184.29
226	GGAT	357	0.04625	184.29
241	GGAT	357	0.04625	184.29
301	GGAT	357	0.04625	184.29
785	GGAT	357	0.04625	184.29
1186	GGAT	357	0.04625	184.29
1304	GGAT	357	0.04625	184.29
1355	GGAT	357	0.04625	184.29
1529	GGAT	357	0.04625	184.29
107	GGAC	350	0.04875	215.17
203	GGAC	350	0.04875	215.17
741	GGAC	350	0.04875	215.17
1278	GGAC	350	0.04875	215.17
140	TGGA	350	0.05375	199.836
157	TGGA	350	0.05375	199.836
317	TGGA	350	0.05375	199.836
709	TGGA	350	0.05375	199.836
740	TGGA	350	0.05375	199.836
828	TGGA	350	0.05375	199.836
943	TGGA	350	0.05375	199.836
1173	TGGA	350	0.05375	199.836
1308	TGGA	350	0.05375	199.836
1354	TGGA	350	0.05375	199.836
1528	TGGA	350	0.05375	199.836
332	GTCC	346	0.105	0.00625
803	GTCC	346	0.105	0.00625
1094	GTCC	346	0.105	0.00625
1134	GTCC	346	0.105	0.00625
1300	GTCC	346	0.105	0.00625
591	TGTT	347	0.14125	0.06375
1073	TGTT	347	0.14125	0.06375
1083	TGTT	347	0.14125	0.06375
1123	TGTT	347	0.14125	0.06375
35	GCTG	349	0.24	250
94	GCTG	349	0.24	250
289	GCTG	349	0.24	250
1050	GCTG	349	0.24	250
1058	GCTG	349	0.24	250
68	GGTA	337	1.64375	239.786
164	GGTA	337	1.64375	239.786
259	GGTA	337	1.64375	239.786
529	GGTA	337	1.64375	239.786
670	GGTA	337	1.64375	239.786
799	GGTA	337	1.64375	239.786
1438	GGTA	337	1.64375	239.786
1504	GGTA	337	1.64375	239.786
414	AAGG	329	5.3925	0.01375
451	AAGG	329	5.3925	0.01375
728	AAGG	329	5.3925	0.01375
900	AAGG	329	5.3925	0.01375
1151	AAGG	329	5.3925	0.01375
1179	AAGG	329	5.3925	0.01375
1502	AAGG	329	5.3925	0.01375
483	CGTT	311	41.3663	16.94
549	CGTT	311	41.3663	16.94
868	CGTT	311	41.3663	16.94
1378	CGTT	311	41.3663	16.94
426	TTGT	297	76.4537	81.1
590	TTGT	297	76.4537	81.1
834	TTGT	297	76.4537	81.1
1075	TTGT	297	76.4537	81.1
1122	TTGT	297	76.4537	81.1
1390	TTGT	297	76.4537	81.1
1471	TTGT	297	76.4537	81.1
513	CCGT	301	87.3612	22.7712
810	CCGT	301	87.3612	22.7712
1037	CCGT	301	87.3612	22.7712
1403	CCGT	301	87.3612	22.7712
1509	CCGT	301	87.3612	22.7712
185	TCGC	284	113.55	59.5237
1264	TCGC	284	113.55	59.5237
1341	TCGC	284	113.55	59.5237
1379	GTTC	290	114.425	81.0613
657	TCTC	280	137.191	0.68125
36	CTGG	287	167.019	250
124	CTGG	287	167.019	250
156	CTGG	287	167.019	250
290	CTGG	287	167.019	250
316	CTGG	287	167.019	250
564	CTGG	287	167.019	250
624	CTGG	287	167.019	250
643	CTGG	287	167.019	250
708	CTGG	287	167.019	250
739	CTGG	287	167.019	250
797	CTGG	287	167.019	250
883	CTGG	287	167.019	250
985	CTGG	287	167.019	250
1172	CTGG	287	167.019	250
1484	CTGG	287	167.019	250
120	ATGT	261	177.843	0.00015625
228	ATGT	261	177.843	0.00015625
602	ATGT	261	177.843	0.00015625
819	ATGT	261	177.843	0.00015625
949	ATGT	261	177.843	0.00015625
1022	ATGT	261	177.843	0.00015625
1082	ATGT	261	177.843	0.00015625
405	TGTA	278	182.461	0.00015625
427	TGTA	278	182.461	0.00015625
684	TGTA	278	182.461	0.00015625
1391	TGTA	278	182.461	0.00015625
6	GAAG	283	187.472	45.48
76	GAAG	283	187.472	45.48
79	GAAG	283	187.472	45.48
410	GAAG	283	187.472	45.48
413	GAAG	283	187.472	45.48
450	GAAG	283	187.472	45.48
494	GAAG	283	187.472	45.48
497	GAAG	283	187.472	45.48
727	GAAG	283	187.472	45.48
745	GAAG	283	187.472	45.48
973	GAAG	283	187.472	45.48
1003	GAAG	283	187.472	45.48
1178	GAAG	283	187.472	45.48
1255	GAAG	283	187.472	45.48
1331	GAAG	283	187.472	45.48
1432	GAAG	283	187.472	45.48
1491	GAAG	283	187.472	45.48
658	CTCG	281	197.006	114.08
1069	CTCG	281	197.006	114.08
1263	CTCG	281	197.006	114.08
1320	CTCG	281	197.006	114.08
74	AGGA	278	208.636	70.9475
300	AGGA	278	208.636	70.9475
448	AGGA	278	208.636	70.9475
712	AGGA	278	208.636	70.9475
784	AGGA	278	208.636	70.9475
1152	AGGA	278	208.636	70.9475
1176	AGGA	278	208.636	70.9475
46	GCCT	276	215.787	144.705
134	GCCT	276	215.787	144.705
213	GCCT	276	215.787	144.705
384	GCCT	276	215.787	144.705
417	GCCT	276	215.787	144.705
881	GCCT	276	215.787	144.705
1026	GCCT	276	215.787	144.705
1387	GCCT	276	215.787	144.705
84	TTGC	259	230.451	224.091
92	TTGC	259	230.451	224.091
218	TTGC	259	230.451	224.091
367	TTGC	259	230.451	224.091
472	TTGC	259	230.451	224.091
1125	TTGC	259	230.451	224.091
1424	TTGC	259	230.451	224.091
8	AGAG	266	237.025	142.792
197	AGAG	266	237.025	142.792
298	AGAG	266	237.025	142.792
663	AGAG	266	237.025	142.792
702	AGAG	266	237.025	142.792
1012	AGAG	266	237.025	142.792
1252	AGAG	266	237.025	142.792
1269	AGAG	266	237.025	142.792
512	TCCG	257	243.006	221.25
855	TCCG	257	243.006	221.25
1135	TCCG	257	243.006	221.25
1301	TCCG	257	243.006	221.25
808	CGCC	254	245.271	204.85
880	CGCC	254	245.271	204.85
1400	CGCC	254	245.271	204.85
297	GAGA	249	248.952	223.331
324	GAGA	249	248.952	223.331
703	GAGA	249	248.952	223.331
1013	GAGA	249	248.952	223.331
1018	GAGA	249	248.952	223.331
1041	GAGA	249	248.952	223.331
1154	GAGA	249	248.952	223.331
1253	GAGA	249	248.952	223.331
1268	GAGA	249	248.952	223.331
597	GTCA	219	249.866	0.0125
1064	GTCA	219	249.866	0.0125
1193	GTCA	219	249.866	0.0125
1198	GTCA	219	249.866	0.0125
1405	GTCA	219	249.866	0.0125
406	GTAT	238	249.923	0.025
1116	TATC	227	249.941	0.00015625
569	CGTA	236	249.952	0.00125
660	CGTA	236	249.952	0.00125
699	CGTA	236	249.952	0.00125
811	CGTA	236	249.952	0.00125
1296	CGTA	236	249.952	0.00125
1496	CGTA	236	249.952	0.00125
1510	CGTA	236	249.952	0.00125
133	TGCC	225	249.955	249.748
219	TGCC	225	249.955	249.748
231	TGCC	225	249.955	249.748
398	TGCC	225	249.955	249.748
516	TGCC	225	249.955	249.748
837	TGCC	225	249.955	249.748
1025	TGCC	225	249.955	249.748
1126	TGCC	225	249.955	249.748
1159	TGCC	225	249.955	249.748
1364	TGCC	225	249.955	249.748
249	TAGT	222	249.99	0.725
801	TAGT	222	249.99	0.725
1298	TAGT	222	249.99	0.725
1345	TAGT	222	249.99	0.725
677	TTCC	219	249.993	220.537
854	TTCC	219	249.993	220.537
1380	TTCC	219	249.993	220.537
1059	CTGT	223	249.995	249.995
284	CCCT	225	249.996	35.2125
737	CCCT	225	249.996	35.2125
795	CCCT	225	249.996	35.2125
839	CCCT	225	249.996	35.2125
1112	CCCT	225	249.996	35.2125
1208	CCCT	225	249.996	35.2125
75	GGAA	225	249.998	249.618
127	GGAA	225	249.998	249.618
158	GGAA	225	249.998	249.618
318	GGAA	225	249.998	249.618
361	GGAA	225	249.998	249.618
449	GGAA	225	249.998	249.618
557	GGAA	225	249.998	249.618
627	GGAA	225	249.998	249.618
713	GGAA	225	249.998	249.618
1002	GGAA	225	249.998	249.618
1033	GGAA	225	249.998	249.618
1143	GGAA	225	249.998	249.618
1177	GGAA	225	249.998	249.618
1337	GGAA	225	249.998	249.618
1516	GGAA	225	249.998	249.618
14	TGAT	216	249.998	2.51125
137	TGAT	216	249.998	2.51125
387	TGAT	216	249.998	2.51125
638	TGAT	216	249.998	2.51125
1165	TGAT	216	249.998	2.51125
1474	TGAT	216	249.998	2.51125
283	TCCC	211	249.998	75.5413
610	TCCC	211	249.998	75.5413
1095	TCCC	211	249.998	75.5413
1381	TCCC	211	249.998	75.5413
208	TTCG	218	249.999	249.998
420	TTCG	218	249.999	249.998
960	TTCG	218	249.999	249.998
1029	TTCG	218	249.999	249.998
1450	TTCG	218	249.999	249.998
205	ACCT	223	250	0.00015625
270	ACCT	223	250	0.00015625
468	ACCT	223	250	0.00015625
622	ACCT	223	250	0.00015625
978	ACCT	223	250	0.00015625
983	ACCT	223	250	0.00015625
1261	ACCT	223	250	0.00015625
1280	ACCT	223	250	0.00015625
1447	ACCT	223	250	0.00015625
1519	ACCT	223	250	0.00015625
1534	ACCT	223	250	0.00015625
87	CTTC	214	250	239.998
207	CTTC	214	250	239.998
419	CTTC	214	250	239.998
853	CTTC	214	250	239.998
1028	CTTC	214	250	239.998
1449	CTTC	214	250	239.998
328	CACG	212	250	1.73375
355	CAGT	212	250	3.08375
578	CACG	212	250	1.73375
806	CACG	212	250	1.73375
999	CACG	212	250	1.73375
1162	CAGT	212	250	3.08375
1228	CACG	212	250	1.73375
1367	CACG	212	250	1.73375
83	CTTG	211	250	249.999
217	CTTG	211	250	249.999
462	GTTA	211	250	8.5575
484	GTTA	211	250	8.5575
550	GTTA	211	250	8.5575
592	GTTA	211	250	8.5575
651	CTTG	211	250	249.999
826	CTTG	211	250	249.999
841	CTTG	211	250	249.999
869	GTTA	211	250	8.5575
903	GTTA	211	250	8.5575
980	CTTA	211	250	0.0175
990	CTTG	211	250	249.999
1089	GTTA	211	250	8.5575
1114	CTTA	211	250	0.0175
1210	CTTA	211	250	0.0175
1389	CTTG	211	250	249.999
1443	CTTA	211	250	0.0175
1462	CTTA	211	250	0.0175
1539	CTTA	211	250	0.0175
33	ACGC	209	250	2.11125
579	ACGC	209	250	2.11125
753	ACGC	209	250	2.11125
807	ACGC	209	250	2.11125
865	ACGC	209	250	2.11125
969	ACGC	209	250	2.11125
60	AGTC	207	250	4.81125
62	TCGA	207	250	4.96125
596	AGTC	207	250	4.81125
655	AGTC	207	250	4.81125
802	AGTC	207	250	4.81125
822	TCGA	207	250	4.96125
873	AGTC	207	250	4.81125
875	TCGA	207	250	4.96125
961	TCGA	207	250	4.96125
1093	AGTC	207	250	4.81125
1197	AGTC	207	250	4.81125
1299	AGTC	207	250	4.81125
1311	AGTC	207	250	4.81125
1321	TCGA	207	250	4.96125
1333	AGTC	207	250	4.81125
1493	AGTC	207	250	4.81125
175	CCGC	206	250	249.994
400	CCGC	206	250	249.994
489	CCGC	206	250	249.994
525	CCGC	206	250	249.994
879	CCGC	206	250	249.994
896	CCGC	206	250	249.994
931	CCGC	206	250	249.994
1097	CCGC	206	250	249.994
1399	CCGC	206	250	249.994
24	TCAG	205	250	7.115
439	TCAG	205	250	7.115
598	TCAG	205	250	7.115
757	TCAG	205	250	7.115
1010	TCAG	205	250	7.115
1065	TCAG	205	250	7.115
1358	TCAG	205	250	7.115
122	GTCT	204	250	250
182	ACGT	204	250	11.7988
293	GTCT	204	250	250
482	ACGT	204	250	11.7988
656	GTCT	204	250	250
988	GTCT	204	250	250
1191	ACGT	204	250	11.7988
1229	ACGT	204	250	11.7988
1312	GTCT	204	250	250
1377	ACGT	204	250	11.7988
10	AGTT	203	250	26.7975
461	AGTT	203	250	26.7975
1005	AGTT	203	250	26.7975
433	GTAC	198	250	19.855
890	GTAC	198	250	19.855
1392	GTAC	198	250	19.855
364	ATAT	196	250	0.00015625
88	TTCT	192	250	250
369	GCAC	189	250	45.3013
500	GCAC	189	250	45.3013
577	GCAC	189	250	45.3013
933	GCAC	189	250	45.3013
89	TCTT	188	250	250
216	TCTT	188	250	250
277	CGAC	188	250	51.4712
823	CGAC	188	250	51.4712
876	CGAC	188	250	51.4712
989	TCTT	188	250	250
1214	CGAC	188	250	51.4712
1259	CGAC	188	250	51.4712
1322	CGAC	188	250	51.4712
11	GTTT	187	250	250
56	TGCA	187	250	11.1275
368	TGCA	187	250	11.1275
390	TGCA	187	250	11.1275
543	TGCA	187	250	11.1275
588	GTTT	187	250	250
632	TGCA	187	250	11.1275
954	GTTT	187	250	250
965	TGCA	187	250	11.1275
1006	GTTT	187	250	250
1052	TGCA	187	250	11.1275
1315	TGCA	187	250	11.1275
1425	TGCA	187	250	11.1275
244	TTAG	186	250	111.275
788	TTAG	186	250	111.275
22	GCTC	185	250	250
232	GCCC	185	250	250
266	GCTC	185	250	250
474	GCTC	185	250	250
617	GCTC	185	250	250
734	GCCC	185	250	250
755	GCTC	185	250	250
838	GCCC	185	250	250
929	GCCC	185	250	250
1068	GCTC	185	250	250
1207	GCCC	185	250	250
1401	GCCC	185	250	250
215	CTCT	183	250	249.994
343	TACG	183	250	97.5012
534	TACG	183	250	97.5012
891	TACG	183	250	97.5012
1212	TACG	183	250	97.5012
1376	TACG	183	250	97.5012
407	TATG	182	250	141.171
176	CGCA	177	250	45.93
186	CGCA	177	250	45.93
379	CGCA	177	250	45.93
490	CGCA	177	250	45.93
576	CGCA	177	250	45.93
580	CGCA	177	250	45.93
897	CGCA	177	250	45.93
932	CGCA	177	250	45.93
1098	CGCA	177	250	45.93
1107	CGCA	177	250	45.93
1243	CGCA	177	250	45.93
12	TTTG	176	250	250
91	TTTG	176	250	250
280	CGAT	176	250	164.24
471	TTTG	176	250	250
589	TTTG	176	250	250
817	CGAT	176	250	164.24
962	CGAT	176	250	164.24
1121	TTTG	176	250	250
1470	TTTG	176	250	250
4	TTGA	174	250	195.498
13	TTGA	174	250	195.498
29	TTGA	174	250	195.498
479	TTGA	174	250	195.498
652	TTGA	174	250	195.498
842	TTGA	174	250	195.498
920	TTGA	174	250	195.498
991	TTGA	174	250	195.498
59	AAGT	172	250	0.00375
431	AAGT	172	250	0.00375
460	AAGT	172	250	0.00375
595	AAGT	172	250	0.00375
872	AAGT	172	250	0.00375
1004	AAGT	172	250	0.00375
1092	AAGT	172	250	0.00375
1196	AAGT	172	250	0.00375
1288	AAGT	172	250	0.00375
1332	AAGT	172	250	0.00375
1433	AAGT	172	250	0.00375
1492	AAGT	172	250	0.00375
166	TAGC	171	250	170.162
245	TAGC	171	250	170.162
287	TAGC	171	250	170.162
686	TAGC	171	250	170.162
1440	TAGC	171	250	170.162
34	CGCT	165	250	250
96	TGAC	165	250	206.101
304	TGAC	165	250	206.101
309	AGCC	165	250	207.149
383	AGCC	165	250	207.149
393	AGCC	165	250	207.149
480	TGAC	165	250	206.101
523	AGCC	165	250	207.149
751	TGAC	165	250	206.101
754	CGCT	165	250	250
921	TGAC	165	250	206.101
992	TGAC	165	250	206.101
1189	TGAC	165	250	206.101
1342	CGCT	165	250	250
1460	CGCT	165	250	250
1481	TGAC	165	250	206.101
488	CCCG	164	250	250
612	CCCG	164	250	250
930	CCCG	164	250	250
1096	CCCG	164	250	250
1382	CCCG	164	250	250
1402	CCCG	164	250	250
148	GATA	161	250	0.09875
639	GATA	161	250	0.09875
791	GATA	161	250	0.09875
1166	GATA	161	250	0.09875
55	ATGC	159	250	174.795
282	ATCC	159	250	0.7875
308	CAGC	159	250	230.197
352	CAGC	159	250	230.197
389	ATGC	159	250	174.795
392	CAGC	159	250	230.197
397	ATGC	159	250	174.795
440	CAGC	159	250	230.197
519	CAGC	159	250	230.197
522	CAGC	159	250	230.197
609	ATCC	159	250	0.7875
696	ATGC	159	250	174.795
964	ATGC	159	250	174.795
996	ATCC	159	250	0.7875
1066	CAGC	159	250	230.197
1117	ATCC	159	250	0.7875
1129	CAGC	159	250	230.197
1363	ATGC	159	250	174.795
27	GATT	157	250	247.039
69	GTAA	157	250	0.3575
117	GTAA	157	250	0.3575
242	GATT	157	250	247.039
260	GTAA	157	250	0.3575
428	GTAA	157	250	0.3575
457	GTAA	157	250	0.3575
530	GTAA	157	250	0.3575
570	GTAA	157	250	0.3575
786	GATT	157	250	247.039
812	GTAA	157	250	0.3575
1305	GATT	157	250	247.039
1347	GTAA	157	250	0.3575
1475	GATT	157	250	247.039
1497	GTAA	157	250	0.3575
1505	GTAA	157	250	0.3575
234	CCAG	154	250	243.989
307	CCAG	154	250	243.989
334	CCAG	154	250	243.989
518	CCAG	154	250	243.989
679	CCAG	154	250	243.989
1128	CCAG	154	250	243.989
1161	CCAG	154	250	243.989
1217	CCAG	154	250	243.989
3	ATTG	153	250	234.299
28	ATTG	153	250	234.299
85	TGCT	153	250	250
90	CTTT	153	250	250
93	TGCT	153	250	250
173	TACC	153	250	22.28
366	ATTG	153	250	234.299
436	CTTT	153	250	250
467	TACC	153	250	22.28
470	CTTT	153	250	250
473	TGCT	153	250	250
478	ATTG	153	250	234.299
486	TACC	153	250	22.28
717	TACC	153	250	22.28
793	TACC	153	250	22.28
919	ATTG	153	250	234.299
982	TACC	153	250	22.28
1049	TGCT	153	250	250
1120	CTTT	153	250	250
1232	TGCT	153	250	250
1306	ATTG	153	250	234.299
1464	TACC	153	250	22.28
1469	CTTT	153	250	250
116	AGTA	152	250	1.33125
135	CCTG	152	250	250
250	AGTA	152	250	1.33125
385	CCTG	152	250	250
432	AGTA	152	250	1.33125
456	AGTA	152	250	1.33125
623	CCTG	152	250	250
738	CCTG	152	250	250
796	CCTG	152	250	250
882	CCTG	152	250	250
889	AGTA	152	250	1.33125
984	CCTG	152	250	250
1346	AGTA	152	250	1.33125
1434	AGTA	152	250	1.33125
1520	CCTG	152	250	250
191	GACC	150	250	246.019
204	GACC	150	250	246.019
305	GACC	150	250	246.019
485	TTAC	150	250	180.886
561	TTAC	150	250	180.886
877	GACC	150	250	246.019
981	TTAC	150	250	180.886
1211	TTAC	150	250	180.886
1215	GACC	150	250	246.019
1260	GACC	150	250	246.019
1279	GACC	150	250	246.019
1463	TTAC	150	250	180.886
58	CAAG	147	250	2.24875
188	CAAG	147	250	2.24875
381	CAAG	147	250	2.24875
545	CAAG	147	250	2.24875
647	CAAG	147	250	2.24875
899	CAAG	147	250	2.24875
936	CAAG	147	250	2.24875
1195	CAAG	147	250	2.24875
1273	CAAG	147	250	2.24875
1501	CAAG	147	250	2.24875
220	GCCA	146	250	236.023
223	ATCG	146	250	239.857
310	GCCA	146	250	236.023
394	GCCA	146	250	236.023
517	GCCA	146	250	236.023
554	ATCG	146	250	239.857
1127	GCCA	146	250	236.023
1160	GCCA	146	250	236.023
1340	ATCG	146	250	239.857
1350	ATCG	146	250	239.857
1365	GCCA	146	250	236.023
132	CTGC	145	250	250
174	ACCG	145	250	249.148
502	ACCG	145	250	249.148
631	CTGC	145	250	250
718	ACCG	145	250	249.148
878	ACCG	145	250	249.148
1036	ACCG	145	250	249.148
1051	CTGC	145	250	250
1158	CTGC	145	250	250
1314	CTGC	145	250	250
1398	ACCG	145	250	249.148
1508	ACCG	145	250	249.148
1521	CTGC	145	250	250
119	AATG	143	250	9.37
373	AATG	143	250	9.37
695	AATG	143	250	9.37
914	AATG	143	250	9.37
1021	AATG	143	250	9.37
1081	AATG	143	250	9.37
1238	AATG	143	250	9.37
1362	AATG	143	250	9.37
365	TATT	141	250	248.846
594	TAAG	141	250	10.5025
871	TAAG	141	250	10.5025
1091	TAAG	141	250	10.5025
333	TCCA	139	250	29.5012
678	TCCA	139	250	29.5012
804	TCCA	139	250	29.5012
997	TCCA	139	250	29.5012
1326	TCCA	139	250	29.5012
15	GATC	137	250	249.891
63	CGAA	137	250	17.55
281	GATC	137	250	249.891
705	GATC	137	250	249.891
726	CGAA	137	250	17.55
744	CGAA	137	250	17.55
764	CGAA	137	250	17.55
972	CGAA	137	250	17.55
1356	GATC	137	250	249.891
1530	GATC	137	250	249.891
57	GCAA	136	250	20.685
187	GCAA	136	250	20.685
380	GCAA	136	250	20.685
544	GCAA	136	250	20.685
646	GCAA	136	250	20.685
778	GCAA	136	250	20.685
898	GCAA	136	250	20.685
966	GCAA	136	250	20.685
1099	GCAA	136	250	20.685
1108	GCAA	136	250	20.685
1115	TTAT	136	250	249.678
1272	GCAA	136	250	20.685
1316	GCAA	136	250	20.685
1426	GCAA	136	250	20.685
23	CTCA	134	250	71.8275
267	CTCA	134	250	71.8275
475	CTCA	134	250	71.8275
618	CTCA	134	250	71.8275
756	CTCA	134	250	71.8275
910	CTCA	134	250	71.8275
1147	CTCA	134	250	71.8275
1282	CTCA	134	250	71.8275
98	ACGA	133	250	33.3987
279	ACGA	133	250	33.3987
635	ATCT	133	250	227.801
676	ATTC	133	250	215.371
706	ATCT	133	250	227.801
743	ACGA	133	250	33.3987
816	ACGA	133	250	33.3987
959	ATTC	133	250	215.371
1102	ACGA	133	250	33.3987
1213	ACGA	133	250	33.3987
1476	ATTC	133	250	215.371
268	TCAC	132	250	171.03
1406	TCAC	132	250	171.03
1532	TCAC	132	250	171.03
5	TGAA	129	250	64.78
30	TGAA	129	250	64.78
409	TGAA	129	250	64.78
605	TGAA	129	250	64.78
692	TGAA	129	250	64.78
916	TGAA	129	250	64.78
1078	TGAA	129	250	64.78
1330	TGAA	129	250	64.78
1372	TGAA	129	250	64.78
1490	TGAA	129	250	64.78
18	CATG	128	250	65.5037
54	CATG	128	250	65.5037
82	GCTT	128	250	250
86	GCTT	128	250	250
303	ATGA	128	250	25.755
396	CATG	128	250	65.5037
408	ATGA	128	250	25.755
650	GCTT	128	250	250
852	GCTT	128	250	250
915	ATGA	128	250	25.755
948	CATG	128	250	65.5037
1016	ATGA	128	250	25.755
1054	CATG	128	250	65.5037
1188	ATGA	128	250	25.755
1203	CATG	128	250	65.5037
1328	CATG	128	250	65.5037
1329	ATGA	128	250	25.755
1412	CATG	128	250	65.5037
1442	GCTT	128	250	250
1461	GCTT	128	250	250
1479	CATG	128	250	65.5037
1480	ATGA	128	250	25.755
337	GACT	126	250	249.999
748	GACT	126	250	249.999
824	GACT	126	250	249.999
1156	GACT	126	250	249.999
1323	GACT	126	250	249.999
1482	GACT	126	250	249.999
123	TCTG	124	250	250
294	TCTG	124	250	250
437	TTTC	124	250	250
636	TCTG	124	250	250
707	TCTG	124	250	250
1008	TTTC	124	250	250
1313	TCTG	124	250	250
32	AACG	123	250	105.364
65	AACG	123	250	105.364
161	AACG	123	250	105.364
181	AACG	123	250	105.364
262	AACG	123	250	105.364
815	AACG	123	250	105.364
864	AACG	123	250	105.364
968	AACG	123	250	105.364
1101	AACG	123	250	105.364
248	CTAG	122	250	249.999
272	CTAG	122	250	249.999
286	CTAG	122	250	249.999
1344	CTAG	122	250	249.999
80	AAGC	121	250	110.516
382	AAGC	121	250	110.516
498	AAGC	121	250	110.516
546	AAGC	121	250	110.516
573	AAGC	121	250	110.516
648	AAGC	121	250	110.516
767	AAGC	121	250	110.516
937	AAGC	121	250	110.516
1256	AAGC	121	250	110.516
1274	AAGC	121	250	110.516
72	ACAG	118	250	151.475
362	GAAT	118	250	172.539
558	GAAT	118	250	172.539
674	GAAT	118	250	172.539
714	GAAT	118	250	172.539
782	ACAG	118	250	151.475
917	GAAT	118	250	172.539
1020	GAAT	118	250	172.539
1044	ACAG	118	250	151.475
1338	GAAT	118	250	172.539
1361	GAAT	118	250	172.539
1373	GAAT	118	250	172.539
177	GCAT	117	250	160.845
633	GCAT	117	250	160.845
947	GCAT	117	250	160.845
1053	GCAT	117	250	160.845
1244	GCAT	117	250	160.845
131	ACTG	116	250	250
155	ACTG	116	250	250
168	GCTA	116	250	250
247	GCTA	116	250	250
315	ACTG	116	250	250
321	ACTG	116	250	250
506	GCTA	116	250	250
563	ACTG	116	250	250
630	ACTG	116	250	250
642	ACTG	116	250	250
749	ACTG	116	250	250
861	GCTA	116	250	250
1157	ACTG	116	250	250
1171	ACTG	116	250	250
1222	GCTA	116	250	250
1233	GCTA	116	250	250
1343	GCTA	116	250	250
1483	ACTG	116	250	250
17	TCAT	110	250	111.359
476	TCAT	110	250	111.359
1199	TCAT	110	250	111.359
1202	TCAT	110	250	111.359
1283	TCAT	110	250	111.359
1478	TCAT	110	250	111.359
47	CCTA	109	250	249.623
271	CCTA	109	250	249.623
285	CCTA	109	250	249.623
341	CCTA	109	250	249.623
195	AAAG	108	250	2.19625
430	AAAG	108	250	2.19625
459	AAAG	108	250	2.19625
572	AAAG	108	250	2.19625
766	AAAG	108	250	2.19625
1150	AAAG	108	250	2.19625
1250	AAAG	108	250	2.19625
1287	AAAG	108	250	2.19625
1429	AAAG	108	250	2.19625
438	TTCA	106	250	249.92
1009	TTCA	106	250	249.92
1477	TTCA	106	250	249.92
269	CACC	105	250	229.146
501	CACC	105	250	229.146
1397	CACC	105	250	229.146
1409	CACC	105	250	229.146
1533	CACC	105	250	229.146
118	TAAT	104	250	122.68
170	TAAT	104	250	122.68
464	TAAT	104	250	122.68
531	TAAT	104	250	122.68
552	TAAT	104	250	122.68
957	TAAT	104	250	122.68
1348	TAAT	104	250	122.68
26	AGAT	103	250	243.314
236	AGAT	103	250	243.314
600	AGAT	103	250	243.314
704	AGAT	103	250	243.314
790	AGAT	103	250	243.314
955	TTTA	103	250	250
1014	AGAT	103	250	243.314
190	AGAC	102	250	238.514
325	AGAC	102	250	238.514
336	AGAC	102	250	238.514
619	TCAA	102	250	51.0425
662	TAGA	102	250	242.905
672	TAGA	102	250	242.905
701	TAGA	102	250	242.905
747	AGAC	102	250	238.514
789	TAGA	102	250	242.905
911	TCAA	102	250	51.0425
1042	AGAC	102	250	238.514
1148	TCAA	102	250	51.0425
1155	AGAC	102	250	238.514
1194	TCAA	102	250	51.0425
16	ATCA	100	250	4.23875
553	AATC	100	250	64.6912
608	AATC	100	250	64.6912
1201	ATCA	100	250	4.23875
1339	AATC	100	250	64.6912
1349	AATC	100	250	64.6912
1357	ATCA	100	250	4.23875
1531	ATCA	100	250	4.23875
95	CTGA	98	250	250
136	CTGA	98	250	250
222	CATC	98	250	91.9675
295	CTGA	98	250	250
322	CTGA	98	250	250
386	CTGA	98	250	250
634	CATC	98	250	91.9675
637	CTGA	98	250	250
750	CTGA	98	250	250
995	CATC	98	250	91.9675
1200	CATC	98	250	91.9675
31	GAAC	97	250	246.365
64	GAAC	97	250	246.365
319	GAAC	97	250	246.365
463	TTAA	97	250	189.764
551	TTAA	97	250	189.764
593	TTAA	97	250	189.764
628	GAAC	97	250	246.365
870	TTAA	97	250	189.764
904	TTAA	97	250	189.764
956	TTAA	97	250	189.764
976	GAAC	97	250	246.365
1034	GAAC	97	250	246.365
1090	TTAA	97	250	189.764
1144	GAAC	97	250	246.365
1444	TTAA	97	250	189.764
1517	GAAC	97	250	246.365
243	ATTA	96	250	124.551
560	ATTA	96	250	124.551
787	ATTA	96	250	124.551
221	CCAT	94	250	133.15
395	CCAT	94	250	133.15
1327	CCAT	94	250	133.15
1411	CCAT	94	250	133.15
25	CAGA	93	250	249.185
235	CAGA	93	250	249.185
335	CAGA	93	250	249.185
353	AGCA	93	250	242.454
492	CAGA	93	250	249.185
499	AGCA	93	250	242.454
520	AGCA	93	250	242.454
599	CAGA	93	250	249.185
777	AGCA	93	250	242.454
946	AGCA	93	250	242.454
1011	CAGA	93	250	249.185
1271	AGCA	93	250	242.454
1359	CAGA	93	250	249.185
338	ACTC	92	250	250
510	ACTC	92	250	250
909	ACTC	92	250	250
1146	ACTC	92	250	250
1319	ACTC	92	250	250
1324	ACTC	92	250	250
128	GAAA	91	250	75.2475
159	GAAA	91	250	75.2475
326	GACA	91	250	245.5
606	GAAA	91	250	75.2475
693	GAAA	91	250	75.2475
765	GAAA	91	250	75.2475
993	GACA	91	250	245.5
1043	GACA	91	250	245.5
1079	GAAA	91	250	75.2475
477	CATT	90	250	242.593
372	CAAT	88	250	197.529
1237	CAAT	88	250	197.529
81	AGCT	84	250	250
167	AGCT	84	250	250
246	AGCT	84	250	250
288	AGCT	84	250	250
311	CCAC	84	250	249.944
649	AGCT	84	250	250
805	CCAC	84	250	249.944
860	AGCT	84	250	250
998	CCAC	84	250	249.944
1067	AGCT	84	250	250
1366	CCAC	84	250	249.944
1441	AGCT	84	250	250
1466	CCAC	84	250	249.944
154	TACT	75	250	250
434	TACT	75	250	250
562	TACT	75	250	250
641	TACT	75	250	250
1007	TTTT	75	250	250
435	ACTT	74	250	250
825	ACTT	74	250	250
1468	ACTT	74	250	250
7	AAGA	73	250	234.574
77	AAGA	73	250	234.574
189	AAGA	73	250	234.574
193	CCAA	73	250	221.863
196	AAGA	73	250	234.574
411	AAGA	73	250	234.574
495	AAGA	73	250	234.574
746	AAGA	73	250	234.574
974	AAGA	73	250	234.574
1251	AAGA	73	250	234.574
1430	AAGA	73	250	234.574
314	CACT	72	250	250
429	TAAA	72	250	23.8313
458	TAAA	72	250	23.8313
571	TAAA	72	250	23.8313
813	TAAA	72	250	23.8313
905	TAAA	72	250	23.8313
1168	TAAA	72	250	23.8313
1286	TAAA	72	250	23.8313
1467	CACT	72	250	250
2	AATT	70	250	249.984
559	AATT	70	250	249.984
621	AACC	70	250	230.164
675	AATT	70	250	249.984
918	AATT	70	250	249.984
958	AATT	70	250	249.984
977	AACC	70	250	230.164
1035	AACC	70	250	230.164
1110	AACC	70	250	230.164
1446	AACC	70	250	230.164
1507	AACC	70	250	230.164
1518	AACC	70	250	230.164
620	CAAC	69	250	233.979
967	CAAC	69	250	233.979
1100	CAAC	69	250	233.979
1109	CAAC	69	250	233.979
1317	CAAC	69	250	233.979
1	AAAT	67	250	73.4938
607	AAAT	67	250	73.4938
694	AAAT	67	250	73.4938
913	AAAT	67	250	73.4938
1080	AAAT	67	250	73.4938
172	ATAC	66	250	247.241
466	ATAC	66	250	247.241
533	ATAC	66	250	247.241
611	CCCC	66	250	250
640	ATAC	66	250	247.241
716	ATAC	66	250	247.241
735	CCCC	66	250	250
736	CCCC	66	250	250
792	ATAC	66	250	247.241
1246	ATAC	66	250	247.241
1375	ATAC	66	250	247.241
153	CTAC	65	250	250
342	CTAC	65	250	250
1223	CTAC	65	250	250
1234	CTAC	65	250	250
149	ATAA	64	250	47.5337
179	ATAA	64	250	47.5337
233	CCCA	64	250	250
1167	ATAA	64	250	47.5337
1285	ATAA	64	250	47.5337
49	TAAC	63	250	249.89
70	TAAC	63	250	249.89
78	AGAA	63	250	249.269
150	TAAC	63	250	249.89
180	TAAC	63	250	249.89
261	TAAC	63	250	249.89
412	AGAA	63	250	249.269
493	AGAA	63	250	249.269
496	AGAA	63	250	249.269
508	TAAC	63	250	249.89
673	AGAA	63	250	249.269
863	TAAC	63	250	249.89
975	AGAA	63	250	249.269
1019	AGAA	63	250	249.269
1254	AGAA	63	250	249.269
1360	AGAA	63	250	249.269
1431	AGAA	63	250	249.269
1445	TAAC	63	250	249.89
1498	TAAC	63	250	249.89
1506	TAAC	63	250	249.89
487	ACCC	62	250	250
794	ACCC	62	250	250
1111	ACCC	62	250	250
129	AAAC	60	250	69.7825
160	AAAC	60	250	69.7825
780	AAAC	60	250	69.7825
814	AAAC	60	250	69.7825
907	AAAC	60	250	69.7825
1169	AAAC	60	250	69.7825
1224	TACA	60	250	249.535
1235	TACA	60	250	249.535
1247	TACA	60	250	249.535
1393	TACA	60	250	249.535
171	AATA	59	250	173.889
178	CATA	59	250	183.236
363	AATA	59	250	173.889
465	AATA	59	250	173.889
532	AATA	59	250	173.889
715	AATA	59	250	173.889
1245	CATA	59	250	183.236
1284	CATA	59	250	183.236
1374	AATA	59	250	173.889
51	ACAC	57	250	249.565
313	ACAC	57	250	249.565
327	ACAC	57	250	249.565
1225	ACAC	57	250	249.565
1227	ACAC	57	250	249.565
1394	ACAC	57	250	249.565
1396	ACAC	57	250	249.565
1408	ACAC	57	250	249.565
194	CAAA	55	250	148.03
779	CAAA	55	250	148.03
912	CAAA	55	250	148.03
1149	CAAA	55	250	148.03
1249	CAAA	55	250	148.03
1427	CAAA	55	250	148.03
50	AACA	54	250	87.5713
53	ACAT	54	250	225.026
71	AACA	54	250	87.5713
781	AACA	54	250	87.5713
994	ACAT	54	250	225.026
1499	AACA	54	250	87.5713
48	CTAA	51	250	250
52	CACA	51	250	249.659
169	CTAA	51	250	250
312	CACA	51	250	249.659
370	CACA	51	250	249.659
507	CTAA	51	250	250
862	CTAA	51	250	250
934	CACA	51	250	249.659
1226	CACA	51	250	249.659
1395	CACA	51	250	249.659
1407	CACA	51	250	249.659
192	ACCA	48	250	249.944
306	ACCA	48	250	249.944
1216	ACCA	48	250	249.944
1410	ACCA	48	250	249.944
1465	ACCA	48	250	249.944
371	ACAA	41	250	246.914
935	ACAA	41	250	246.914
1236	ACAA	41	250	246.914
1248	ACAA	41	250	246.914
1500	ACAA	41	250	246.914
130	AACT	40	250	250
151	AACT	40	250	250
152	ACTA	40	250	250
320	AACT	40	250	250
509	AACT	40	250	250
629	AACT	40	250	250
908	AACT	40	250	250
1145	AACT	40	250	250
1170	AACT	40	250	250
1318	AACT	40	250	250
906	AAAA	30	250	221.942
1428	AAAA	30	250	221.942

## Sheet: 5
Index	Motif	Incidence in data	P.rand less than	P.perm less than
254	GGTGG	737	0.000465	0.0186
721	GGTGG	737	0.000465	0.0186
941	GGTGG	737	0.000465	0.0186
1181	GGTGG	737	0.000465	0.0186
38	GGCGG	699	0.000465	0.45756
104	GGCGG	699	0.000465	0.45756
584	GGCGG	699	0.000465	0.45756
730	GGCGG	699	0.000465	0.45756
376	GGGCG	697	0.000465	0.372
566	GGGCG	697	0.000465	0.372
1457	GGGCG	697	0.000465	0.372
255	GTGGG	679	0.000465	17.8411
357	GTGGG	679	0.000465	17.8411
771	GTGGG	679	0.000465	17.8411
1182	GTGGG	679	0.000465	17.8411
1419	GTGGG	679	0.000465	17.8411
144	GGGGG	646	0.000465	744
200	GGGGG	646	0.000465	744
666	GGGGG	646	0.000465	744
667	GGGGG	646	0.000465	744
925	GGGGG	646	0.000465	744
111	GGGTG	632	0.000465	404.784
540	GGGTG	632	0.000465	404.784
1487	GGGTG	632	0.000465	404.784
442	GCGGG	628	0.000465	310.196
142	GAGGG	554	0.000465	0.000465
198	GAGGG	554	0.000465	0.000465
538	GAGGG	554	0.000465	0.000465
664	GAGGG	554	0.000465	0.000465
1455	GAGGG	554	0.000465	0.000465
926	GGGGC	541	0.000465	743.914
141	GGAGG	511	0.000465	8.70852
347	GGAGG	511	0.000465	8.70852
446	GGAGG	511	0.000465	8.70852
537	GGAGG	511	0.000465	8.70852
710	GGAGG	511	0.000465	8.70852
829	GGAGG	511	0.000465	8.70852
1174	GGAGG	511	0.000465	8.70852
1454	GGAGG	511	0.000465	8.70852
256	TGGGG	469	0.000465	744
358	TGGGG	469	0.000465	744
772	TGGGG	469	0.000465	744
884	TGGGG	469	0.000465	744
1183	TGGGG	469	0.000465	744
1485	TGGGG	469	0.000465	744
443	CGGGG	467	0.000465	744
924	CGGGG	467	0.000465	744
257	GGGGT	463	0.000465	744
668	GGGGT	463	0.000465	744
1486	GGGGT	463	0.000465	744
346	GGGAG	442	0.000465	659.136
445	GGGAG	442	0.000465	659.136
453	GGGAG	442	0.000465	659.136
774	GGGAG	442	0.000465	659.136
886	GGGAG	442	0.000465	659.136
1415	GGGAG	442	0.000465	659.136
1453	GGGAG	442	0.000465	659.136
143	AGGGG	408	0.000465	743.074
199	AGGGG	408	0.000465	743.074
665	AGGGG	408	0.000465	743.074
1513	AGGGG	408	0.000465	743.074
1535	CCTCC	371	0.000465	0.000465
402	GCGTG	361	0.000465	0.000465
769	GCGTG	361	0.000465	0.000465
847	GCGTG	361	0.000465	0.000465
339	CTCCT	349	0.000465	0.000465
1536	CTCCT	349	0.000465	0.000465
102	GTGGC	333	0.000465	0.000465
722	GTGGC	333	0.000465	0.000465
761	GTGCG	333	0.000465	0.000465
849	GTGGC	333	0.000465	0.000465
1290	GTGCG	333	0.000465	0.000465
145	GGGGA	330	0.000465	744
201	GGGGA	330	0.000465	744
359	GGGGA	330	0.000465	744
444	GGGGA	330	0.000465	744
773	GGGGA	330	0.000465	744
885	GGGGA	330	0.000465	744
1184	GGGGA	330	0.000465	744
1514	GGGGA	330	0.000465	744
689	CGGTG	329	0.000465	0.000465
720	CGGTG	329	0.000465	0.000465
940	CGGTG	329	0.000465	0.000465
1369	CGGTG	329	0.000465	0.000465
951	GTGGT	325	0.000465	0.000465
527	GCGGT	318	0.000465	0.000465
585	GCGGT	318	0.000465	0.000465
688	GCGGT	318	0.000465	0.000465
939	GCGGT	318	0.000465	0.000465
1131	GCGGT	318	0.000465	0.000465
1523	GCGGT	318	0.000465	0.000465
37	TGGCG	311	0.000465	0.000465
103	TGGCG	311	0.000465	0.000465
723	TGGCG	311	0.000465	0.000465
1240	TGGCG	311	0.000465	0.000465
1118	TCCTT	299	0.000465	0.000465
1537	TCCTT	299	0.000465	0.000465
770	CGTGG	296	0.000465	0.000465
848	CGTGG	296	0.000465	0.000465
1352	CGTGG	296	0.000465	0.000465
567	GGCGT	294	0.000465	0.01488
846	GGCGT	294	0.000465	0.01488
682	GGTGT	288	0.000465	0.06324
526	CGCGG	283	0.000465	0.30876
1334	GTCGG	277	0.000465	0.74028
950	TGTGG	271	0.000465	1.96416
39	GCGGC	268	0.000465	6.26448
731	GCGGC	268	0.000465	6.26448
1522	TGCGG	265	0.000465	5.15592
113	GTGAG	260	0.000465	0.000465
1039	GTGAG	260	0.000465	0.000465
210	CGGGC	257	0.000465	32.5909
614	CGGGC	257	0.000465	32.5909
1384	CGGGC	257	0.000465	32.5909
375	TGGGC	255	0.000465	20.2219
541	GGTGC	255	0.000465	26.226
565	TGGGC	255	0.000465	20.2219
760	GGTGC	255	0.000465	26.226
1047	GGTGC	255	0.000465	26.226
1084	GTTGG	250	0.000465	77.2384
1526	GTTGG	250	0.000465	77.2384
110	CGGGT	241	0.000465	164.826
422	CGGGT	241	0.000465	164.826
377	GGCGC	239	0.000465	224.409
1241	GGCGC	239	0.000465	224.409
1458	GGCGC	239	0.000465	224.409
1266	GCGAG	236	0.000465	0.000465
424	GGTTG	234	0.000465	321.784
832	GGTTG	234	0.000465	321.784
1422	GGTTG	234	0.000465	321.784
1525	GGTTG	234	0.000465	321.784
830	GAGGT	230	0.000465	0.000465
253	AGGTG	229	0.000465	0.000465
681	AGGTG	229	0.000465	0.000465
759	AGGTG	229	0.000465	0.000465
843	TGAGG	229	0.000465	0.000465
1046	AGGTG	229	0.000465	0.000465
1180	AGGTG	229	0.000465	0.000465
1086	TGGGT	226	0.000465	452.281
1104	GAGCG	226	0.000465	0.00372
1420	TGGGT	226	0.000465	452.281
108	GACGG	217	0.000465	0.06324
922	GACGG	217	0.000465	0.06324
112	GGTGA	214	0.000465	0.0744
690	GGTGA	214	0.000465	0.0744
1370	GGTGA	214	0.000465	0.0744
1488	GGTGA	214	0.000465	0.0744
274	AGGCG	206	0.000465	0.93
583	AGGCG	206	0.000465	0.93
729	AGGCG	206	0.000465	0.93
845	AGGCG	206	0.000465	0.93
209	TCGGG	204	0.000465	707.365
421	TCGGG	204	0.000465	707.365
539	AGGGT	204	0.000465	0.98952
1030	TCGGG	204	0.000465	707.365
1451	TCGGG	204	0.000465	707.365
101	AGTGG	203	0.000465	1.1346
356	AGTGG	203	0.000465	1.1346
1418	AGTGG	203	0.000465	1.1346
1219	AGGGC	202	0.000465	1.8414
1456	AGGGC	202	0.000465	1.8414
42	GCAGG	198	0.000465	6.03012
100	GAGTG	198	0.000465	3.89112
581	GCAGG	198	0.000465	6.03012
942	GTGGA	198	0.000465	3.9804
1353	GTGGA	198	0.000465	3.9804
1417	GAGTG	198	0.000465	3.89112
107	GGACG	195	0.000465	10.7285
741	GGACG	195	0.000465	10.7285
348	GAGGC	194	0.000465	10.2486
844	GAGGC	194	0.000465	10.2486
109	ACGGG	191	0.000465	22.0819
344	ACGGG	191	0.000465	22.0819
894	GGCCG	191	0.000465	742.88
923	ACGGG	191	0.000465	22.0819
1138	GGCCG	191	0.000465	742.88
138	GATGG	189	0.000465	22.6064
237	GATGG	189	0.000465	22.6064
275	GGCGA	189	0.000465	31.3559
724	GGCGA	189	0.000465	31.3559
1139	GCCGG	186	0.000465	743.628
251	GTAGG	184	0.000465	50.3651
1435	GTAGG	184	0.000465	50.3651
1511	GTAGG	184	0.000465	50.3651
697	TGCGT	183	0.000465	0.000465
1291	TGCGT	183	0.000465	0.000465
441	AGCGG	180	0.000465	110.875
687	AGCGG	180	0.000465	110.875
938	AGCGG	180	0.000465	110.875
1130	AGCGG	180	0.000465	110.875
1275	AGCGG	180	0.000465	110.875
105	GCGGA	177	0.000465	156.928
1276	GCGGA	177	0.000465	156.928
226	GGATG	176	0.000465	142.476
301	GGATG	176	0.000465	142.476
1186	GGATG	176	0.000465	142.476
41	GGCAG	175	0.000465	192.756
350	GGCAG	175	0.000465	192.756
423	GGGTT	174	0.000465	743.978
1057	GGCTG	174	0.000465	743.993
1087	GGGTT	174	0.000465	743.978
1421	GGGTT	174	0.000465	743.978
454	GGAGT	173	0.000465	193.667
887	GGAGT	173	0.000465	193.667
1309	GGAGT	173	0.000465	193.667
1416	GGAGT	173	0.000465	193.667
140	TGGAG	172	0.000465	191.294
709	TGGAG	172	0.000465	191.294
828	TGGAG	172	0.000465	191.294
943	TGGAG	172	0.000465	191.294
1173	TGGAG	172	0.000465	191.294
1308	TGGAG	172	0.000465	191.294
1085	TTGGG	171	0.000465	743.996
403	CGTGT	170	0.000465	0.000465
1071	CGTGT	170	0.000465	0.000465
211	GGGCC	168	0.000465	744
927	GGGCC	168	0.000465	744
1261	ACCTC	168	0.000465	0.000465
1280	ACCTC	168	0.000465	0.000465
1385	GGGCC	168	0.000465	744
1534	ACCTC	168	0.000465	0.000465
536	CGGAG	167	0.000465	364.98
857	CGGAG	167	0.000465	364.98
401	CGCGT	166	0.000465	0.000465
775	GGAGC	166	0.000465	362.689
858	GGAGC	166	0.000465	362.689
866	CGCGT	166	0.000465	0.000465
944	GGAGC	166	0.000465	362.689
1218	CAGGG	164	0.000465	435.545
615	GGGCT	163	0.000465	744
1220	GGGCT	163	0.000465	744
164	GGTAG	160	0.000465	484.058
670	GGTAG	160	0.000465	484.058
799	GGTAG	160	0.000465	484.058
1438	GGTAG	160	0.000465	484.058
1072	GTGTT	156	0.000465	0.000465
1292	GCGTC	156	0.000465	0.000465
1512	TAGGG	155	0.000465	565.477
229	TGTGC	148	0.000465	0.000465
345	CGGGA	148	0.000465	696.63
835	TGTGC	148	0.000465	0.000465
1023	TGTGC	148	0.000465	0.000465
1031	CGGGA	148	0.000465	696.63
1141	CGGGA	148	0.000465	696.63
1452	CGGGA	148	0.000465	696.63
35	GCTGG	147	0.000465	744
289	GCTGG	147	0.000465	744
1073	TGTTG	147	0.000465	0.000465
1083	TGTTG	147	0.000465	0.000465
1123	TGTTG	147	0.000465	0.000465
183	CGTCG	145	0.000465	0.00372
1293	CGTCG	145	0.000465	0.00372
452	AGGGA	144	0.000465	18.8418
1264	TCGCG	144	0.000465	0.01116
451	AAGGG	143	0.000465	21.2189
1061	GTCGT	143	0.000465	0.00744
1294	GTCGT	143	0.000465	0.00744
1494	GTCGT	143	0.000465	0.00744
413	GAAGG	139	0.000465	46.872
450	GAAGG	139	0.000465	46.872
727	GAAGG	139	0.000465	46.872
1178	GAAGG	139	0.000465	46.872
613	CCGGG	137	0.000465	744
1140	CCGGG	137	0.000465	744
1383	CCGGG	137	0.000465	744
206	CCTTC	135	0.000465	0.000465
418	CCTTC	135	0.000465	0.000465
514	CGTGC	135	0.000465	0.18228
1027	CCTTC	135	0.000465	0.000465
1230	CGTGC	135	0.000465	0.18228
1448	CCTTC	135	0.000465	0.000465
146	GGGAT	134	0.000465	740.194
240	GGGAT	134	0.000465	740.194
1185	GGGAT	134	0.000465	740.194
184	GTCGC	133	0.000465	0.36828
197	AGAGG	133	0.000465	120.186
213	GCCTC	133	0.000465	0.000465
298	AGAGG	133	0.000465	120.186
663	AGAGG	133	0.000465	120.186
548	GCGTT	132	0.000465	0.47616
867	GCGTT	132	0.000465	0.47616
1262	CCTCG	131	0.000465	0.000465
238	ATGGG	130	0.000465	728.636
258	GGGTA	130	0.000465	742.549
374	ATGGG	130	0.000465	728.636
425	GTTGT	130	0.000465	1.23132
669	GGGTA	130	0.000465	742.549
820	TGTCG	130	0.000465	0.49848
833	GTTGT	130	0.000465	1.23132
1060	TGTCG	130	0.000465	0.49848
1074	GTTGT	130	0.000465	1.23132
1413	ATGGG	130	0.000465	728.636
1124	GTTGC	129	0.000465	0.84816
1423	GTTGC	129	0.000465	0.84816
125	TGGGA	125	0.000465	743.661
239	TGGGA	125	0.000465	743.661
625	TGGGA	125	0.000465	743.661
1414	TGGGA	125	0.000465	743.661
297	GAGAG	123	0.000465	354.799
1070	TCGTG	123	0.000465	4.464
1152	AGGAG	123	0.000465	353.902
1268	GAGAG	123	0.000465	354.799
1351	TCGTG	123	0.000465	4.464
124	CTGGG	121	0.000465	744
330	CGGTC	121	0.000465	11.3311
564	CTGGG	121	0.000465	744
624	CTGGG	121	0.000465	744
883	CTGGG	121	0.000465	744
1132	CGGTC	121	0.000465	11.3311
1484	CTGGG	121	0.000465	744
299	GAGGA	120	0.000465	436.084
447	GAGGA	120	0.000465	436.084
711	GAGGA	120	0.000465	436.084
1175	GAGGA	120	0.000465	436.084
202	GGGAC	119	0.000465	743.944
291	TGGTC	118	0.000465	12.5996
404	GTGTA	118	0.000465	0.000465
683	GTGTA	118	0.000465	0.000465
986	TGGTC	118	0.000465	12.5996
513	CCGTG	115	0.000465	49.1561
865	ACGCG	115	0.000465	0.000465
969	ACGCG	115	0.000465	0.000465
1037	CCGTG	115	0.000465	49.1561
75	GGAAG	114	0.000465	585.636
449	GGAAG	114	0.000465	585.636
1002	GGAAG	114	0.000465	585.636
1177	GGAAG	114	0.000465	585.636
230	GTGCC	105	0.000465	201.68
515	GTGCC	105	0.000465	201.68
836	GTGCC	105	0.000465	201.68
1024	GTGCC	105	0.000465	201.68
809	GCCGT	107	0.00372	175.279
214	CCTCT	113	0.01116	0.000465
834	TTGTG	106	0.01116	179.624
1075	TTGTG	106	0.01116	179.624
1471	TTGTG	106	0.01116	179.624
277	CGACG	106	0.01488	0.00744
400	CCGCG	103	0.04092	319.474
525	CCGCG	103	0.04092	319.474
283	TCCCT	101	0.06696	0.000465
511	CTCCG	102	0.08184	0.000465
1205	TGGCC	98	0.17484	375.489
1038	CGTGA	100	0.20088	0.093
61	GTCGA	99	0.25296	0.093
821	GTCGA	99	0.25296	0.093
874	GTCGA	99	0.25296	0.093
467	TACCT	98	0.26412	0.000465
982	TACCT	98	0.26412	0.000465
542	GTGCA	91	0.3348	0.15624
512	TCCGT	96	0.4836	0.04092
1117	ATCCT	89	0.69564	0.000465
684	TGTAG	95	0.7812	0.28644
227	GATGT	95	1.24248	0.3348
601	GATGT	95	1.24248	0.3348
818	GATGT	95	1.24248	0.3348
597	GTCAG	95	1.30944	0.36084
1064	GTCAG	95	1.30944	0.36084
979	CCTTA	94	1.68144	0.000465
1113	CCTTA	94	1.68144	0.000465
1209	CCTTA	94	1.68144	0.000465
1538	CCTTA	94	1.68144	0.000465
680	CAGGT	94	1.68888	0.58032
758	CAGGT	94	1.68888	0.58032
1045	CAGGT	94	1.68888	0.58032
228	ATGTG	86	2.19852	1.25364
602	ATGTG	86	2.19852	1.25364
949	ATGTG	86	2.19852	1.25364
1022	ATGTG	86	2.19852	1.25364
1164	GTGAT	93	2.20224	0.8184
1473	GTGAT	93	2.20224	0.8184
1281	CCTCA	86	2.2134	0.000465
1379	GTTCC	91	2.83092	0.36084
331	GGTCC	91	2.83464	592.771
1133	GGTCC	91	2.83464	592.771
568	GCGTA	92	3.41124	1.12716
698	GCGTA	92	3.41124	1.12716
952	TGGTT	90	4.56444	619.585
1134	GTCCG	91	4.58676	608.201
1300	GTCCG	91	4.58676	608.201
547	AGCGT	91	4.82856	1.63308
768	AGCGT	91	4.82856	1.63308
398	TGCCG	89	5.70276	631.764
1103	CGAGC	88	7.50696	7.63716
126	GGGAA	89	8.24352	743.665
360	GGGAA	89	8.24352	743.665
626	GGGAA	89	8.24352	743.665
1032	GGGAA	89	8.24352	743.665
1142	GGGAA	89	8.24352	743.665
1515	GGGAA	89	8.24352	743.665
970	CGCGA	89	8.4444	6.29424
1265	CGCGA	89	8.4444	6.29424
469	CCTTT	89	8.73828	4.0548
1119	CCTTT	89	8.73828	4.0548
603	TGTGA	87	9.40788	4.99968
1076	TGTGA	87	9.40788	4.99968
1472	TGTGA	87	9.40788	4.99968
574	AGCGC	87	9.79848	9.74268
1105	AGCGC	87	9.79848	9.74268
99	CGAGT	88	10.7173	4.45284
1378	CGTTC	86	13.3808	2.1018
19	ATGGC	79	13.6301	10.9108
1055	ATGGC	79	13.6301	10.9108
1204	ATGGC	79	13.6301	10.9108
1239	ATGGC	79	13.6301	10.9108
719	CCGGT	87	14.5266	675.708
808	CGCCG	87	15.1441	693.616
87	CTTCT	87	16.7586	9.11772
686	TAGCG	85	16.9409	9.22188
1403	CCGTC	85	17.3836	0.57288
752	GACGC	85	17.4282	17.5138
355	CAGTG	86	18.9236	8.58576
1162	CAGTG	86	18.9236	8.58576
45	GGCCT	86	19.5077	688.382
212	GGCCT	86	19.5077	688.382
416	GGCCT	86	19.5077	688.382
1386	GGCCT	86	19.5077	688.382
1062	TCGTC	83	21.0478	4.97364
732	CGGCC	84	22.4056	713.12
893	CGGCC	84	22.4056	713.12
1137	CGGCC	84	22.4056	713.12
137	TGATG	84	23.1458	12.8117
387	TGATG	84	23.1458	12.8117
890	GTACG	85	24.7045	11.4985
577	GCACG	85	25.3704	20.1884
800	GTAGT	85	25.7684	11.9189
1297	GTAGT	85	25.7684	11.9189
276	GCGAC	83	28.4394	28.8784
1258	GCGAC	83	28.4394	28.8784
106	CGGAC	83	29.481	30.0725
1277	CGGAC	83	29.481	30.0725
586	CGGTT	84	32.4458	695.848
1524	CGGTT	84	32.4458	695.848
696	ATGCG	77	33.4354	23.5736
1229	ACGTG	83	39.897	19.9578
378	GCGCA	76	42.6647	49.6025
575	GCGCA	76	42.6647	49.6025
1106	GCGCA	76	42.6647	49.6025
1242	GCGCA	76	42.6647	49.6025
20	TGGCT	81	46.9092	713.898
850	TGGCT	81	46.9092	713.898
1056	TGGCT	81	46.9092	713.898
43	CAGGC	81	46.9352	47.1994
582	CAGGC	81	46.9352	47.1994
1153	GGAGA	82	49.5244	743.981
354	GCAGT	82	50.1233	26.412
658	CTCGT	82	50.8933	10.5536
1069	CTCGT	82	50.8933	10.5536
165	GTAGC	80	57.3512	36.7424
685	GTAGC	80	57.3512	36.7424
1439	GTAGC	80	57.3512	36.7424
114	TGAGT	80	57.5484	36.8317
653	TGAGT	80	57.5484	36.8317
660	CGTAG	81	61.7483	33.6548
699	CGTAG	81	61.7483	33.6548
1296	CGTAG	81	61.7483	33.6548
1510	CGTAG	81	61.7483	33.6548
11	GTTTG	81	62.1314	728.335
588	GTTTG	81	62.1314	728.335
390	TGCAG	79	71.1487	46.1317
840	CCTTG	80	76.9556	18.4475
1388	CCTTG	80	76.9556	18.4475
399	GCCGC	78	87.8366	737.55
524	GCCGC	78	87.8366	737.55
895	GCCGC	78	87.8366	737.55
88	TTCTT	78	92.0551	179.825
147	GGATA	79	92.3639	0.00372
838	GCCCT	79	92.5164	6.45048
1207	GCCCT	79	92.5164	6.45048
1068	GCTCG	79	92.9293	733.383
252	TAGGT	77	105.548	69.7686
1436	TAGGT	77	105.548	69.7686
757	TCAGG	77	105.704	71.7104
1459	GCGCT	78	110.61	735.983
1058	GCTGT	78	111.41	732.68
406	GTATG	78	111.879	64.6201
762	TGCGA	76	125.844	88.7852
817	CGATG	77	131.182	82.2529
962	CGATG	77	131.182	82.2529
1521	CTGCG	77	131.811	738.156
1048	GTGCT	77	132.421	735.604
1231	GTGCT	77	132.421	735.604
1325	CTCCA	70	144.786	0.000465
66	ACGGT	76	155.838	99.8448
162	ACGGT	76	155.838	99.8448
329	ACGGT	76	155.838	99.8448
1368	ACGGT	76	155.838	99.8448
34	CGCTG	75	184.828	740.994
740	TGGAC	72	197.644	164.521
503	CCGGC	73	203.599	742.936
1136	CCGGC	73	203.599	742.936
296	TGAGA	73	203.689	0.11904
323	TGAGA	73	203.689	0.11904
1017	TGAGA	73	203.689	0.11904
1040	TGAGA	73	203.689	0.11904
96	TGACG	73	204.128	151.936
480	TGACG	73	204.128	151.936
751	TGACG	73	204.128	151.936
921	TGACG	73	204.128	151.936
1189	TGACG	73	204.128	151.936
440	CAGCG	74	212.81	193.704
1129	CAGCG	74	212.81	193.704
831	AGGTT	74	213.591	138.696
901	AGGTT	74	213.591	138.696
1082	ATGTT	67	233.516	0.00372
208	TTCGG	72	233.56	741.731
420	TTCGG	72	233.56	741.731
1029	TTCGG	72	233.56	741.731
1450	TTCGG	72	233.56	741.731
263	ACGGC	72	233.739	237.529
892	ACGGC	72	233.739	237.529
21	GGCTC	72	235.044	742.475
265	GGCTC	72	235.044	742.475
616	GGCTC	72	235.044	742.475
481	GACGT	73	244.088	166.875
1190	GACGT	73	244.088	166.875
654	GAGTC	71	265.262	209.496
1310	GAGTC	71	265.262	209.496
405	TGTAT	71	266.839	0.00744
60	AGTCG	72	274.994	195.382
873	AGTCG	72	274.994	195.382
1333	AGTCG	72	274.994	195.382
1493	AGTCG	72	274.994	195.382
1063	CGTCA	65	302.618	0.000465
1192	CGTCA	65	302.618	0.000465
1404	CGTCA	65	302.618	0.000465
40	CGGCA	65	304.538	329.908
351	GCAGC	69	337.173	341.444
391	GCAGC	69	337.173	341.444
521	GCAGC	69	337.173	341.444
1289	AGTGC	69	337.266	273.721
264	CGGCT	70	346.027	743.483
504	CGGCT	70	346.027	743.483
490	CGCAG	70	346.421	325.504
580	CGCAG	70	346.421	325.504
9	GAGTT	69	380.589	289.371
328	CACGG	69	381.903	360.498
999	CACGG	69	381.903	360.498
1367	CACGG	69	381.903	360.498
604	GTGAA	69	382.751	0.99324
691	GTGAA	69	382.751	0.99324
1077	GTGAA	69	382.751	0.99324
1371	GTGAA	69	382.751	0.99324
1489	GTGAA	69	382.751	0.99324
947	GCATG	49	385.492	316.486
1053	GCATG	49	385.492	316.486
652	TTGAG	67	407.917	343.189
842	TTGAG	67	407.917	343.189
733	GGCCC	67	409.185	743.911
928	GGCCC	67	409.185	743.911
1206	GGCCC	67	409.185	743.911
1257	AGCGA	68	415.896	1.92324
644	TGGCA	60	443.513	427.789
948	CATGT	43	448.881	0.84072
587	GGTTT	67	451.355	743.896
953	GGTTT	67	451.355	743.896
656	GTCTC	65	479.103	300.859
133	TGCCT	65	479.754	305.405
1025	TGCCT	65	479.754	305.405
679	CCAGG	66	484.991	469.453
1217	CCAGG	66	484.991	469.453
798	TGGTA	64	514.632	453.542
67	CGGTA	65	519.58	436.077
163	CGGTA	65	519.58	436.077
528	CGGTA	65	519.58	436.077
27	GATTG	65	519.695	435.009
1305	GATTG	65	519.695	435.009
1288	AAGTG	65	520.759	5.01084
1326	TCCAT	40	523.538	2.697
1050	GCTGC	63	545.133	743.959
590	TTGTT	62	569.461	527.217
1122	TTGTT	62	569.461	527.217
18	CATGG	40	569.967	508.717
1054	CATGG	40	569.967	508.717
1203	CATGG	40	569.967	508.717
1412	CATGG	40	569.967	508.717
273	TAGGC	61	571.82	538.6
388	GATGC	62	572.936	523.136
963	GATGC	62	572.936	523.136
343	TACGG	62	574.547	522.173
534	TACGG	62	574.547	522.173
891	TACGG	62	574.547	522.173
851	GGCTT	63	577.757	743.952
134	GCCTG	63	578.683	743.985
384	GCCTG	63	578.683	743.985
881	GCCTG	63	578.683	743.985
535	ACGGA	63	579.364	11.6882
1000	ACGGA	63	579.364	11.6882
880	CGCCT	63	579.431	264.113
414	AAGGC	61	602.789	19.1282
728	AAGGC	61	602.789	19.1282
877	GACCG	62	603.41	593.865
57	GCAAG	62	605.021	16.1671
187	GCAAG	62	605.021	16.1671
380	GCAAG	62	605.021	16.1671
544	GCAAG	62	605.021	16.1671
646	GCAAG	62	605.021	16.1671
898	GCAAG	62	605.021	16.1671
1272	GCAAG	62	605.021	16.1671
1116	TATCC	59	623.959	0.85188
1391	TGTAC	59	624.692	1.03788
855	TCCGG	60	625.053	743.993
1135	TCCGG	60	625.053	743.993
1301	TCCGG	60	625.053	743.993
725	GCGAA	61	630.265	21.7471
763	GCGAA	61	630.265	21.7471
971	GCGAA	61	630.265	21.7471
349	AGGCA	55	634.844	44.0894
218	TTGCC	58	643.56	534.307
1125	TTGCC	58	643.56	534.307
1094	GTCCC	59	647.228	390.083
523	AGCCG	60	650.401	640.32
98	ACGAG	60	651.569	29.0755
1102	ACGAG	60	651.569	29.0755
120	ATGTC	53	654.222	3.16572
819	ATGTC	53	654.222	3.16572
475	CTCAT	37	658.481	14.0876
1282	CTCAT	37	658.481	14.0876
1263	CTCGC	58	664.478	428.477
44	AGGCC	58	666.55	670.132
415	AGGCC	58	666.55	670.132
1389	CTTGT	59	667.23	617.196
517	GCCAG	58	682.985	677.617
1127	GCCAG	58	682.985	677.617
1160	GCCAG	58	682.985	677.617
502	ACCGG	58	683.048	677.829
718	ACCGG	58	683.048	677.829
899	CAAGG	58	683.81	51.0421
1501	CAAGG	58	683.81	51.0421
290	CTGGT	58	683.941	743.996
797	CTGGT	58	683.941	743.996
985	CTGGT	58	683.941	743.996
900	AAGGT	58	684.447	44.8744
1179	AAGGT	58	684.447	44.8744
1502	AAGGT	58	684.447	44.8744
726	CGAAG	58	684.949	50.2572
744	CGAAG	58	684.949	50.2572
972	CGAAG	58	684.949	50.2572
995	CATCC	34	694.933	2.42544
748	GACTG	57	696.458	663.094
1156	GACTG	57	696.458	663.094
1482	GACTG	57	696.458	663.094
929	GCCCG	57	696.674	744
1401	GCCCG	57	696.674	744
122	GTCTG	57	697.05	743.993
293	GTCTG	57	697.05	743.993
1312	GTCTG	57	697.05	743.993
826	CTTGG	57	697.608	744
83	CTTGC	55	705.442	636.217
217	CTTGC	55	705.442	636.217
484	GTTAC	55	706.993	7.4028
591	TGTTA	55	707.112	16.0072
82	GCTTG	56	707.272	744
650	GCTTG	56	707.272	744
546	AAGCG	56	707.905	85.0169
573	AAGCG	56	707.905	85.0169
767	AAGCG	56	707.905	85.0169
937	AAGCG	56	707.905	85.0169
1256	AAGCG	56	707.905	85.0169
1274	AAGCG	56	707.905	85.0169
476	TCATT	38	709.72	144.63
1016	ATGAG	50	713.176	136.297
340	TCCTA	54	715.066	10.0291
333	TCCAG	54	716.45	5.39772
678	TCCAG	54	716.45	5.39772
1150	AAAGG	55	716.543	0.64728
204	GACCT	55	716.718	4.30776
1260	GACCT	55	716.718	4.30776
1279	GACCT	55	716.718	4.30776
65	AACGG	55	716.985	106.664
161	AACGG	55	716.985	106.664
262	AACGG	55	716.985	106.664
93	TGCTG	53	722.108	744
1049	TGCTG	53	722.108	744
36	CTGGC	53	722.197	744
643	CTGGC	53	722.197	744
485	TTACC	52	722.725	15.1516
981	TTACC	52	722.725	15.1516
1463	TTACC	52	722.725	15.1516
224	TCGGA	53	722.908	711.015
555	TCGGA	53	722.908	711.015
1335	TCGGA	53	722.908	711.015
292	GGTCT	54	723.834	744
987	GGTCT	54	723.834	744
676	ATTCC	47	727.07	25.3816
961	TCGAT	52	728.261	23.1496
176	CGCAT	32	728.261	62.3323
1243	CGCAT	32	728.261	62.3323
1020	GAATG	53	728.491	149.496
1361	GAATG	53	728.491	149.496
115	GAGTA	53	728.923	150.098
455	GAGTA	53	728.923	150.098
888	GAGTA	53	728.923	150.098
225	CGGAT	53	729.232	715.412
1303	CGGAT	53	729.232	715.412
1350	ATCGT	47	732.051	37.8064
1306	ATTGG	47	732.189	727.386
1151	AAGGA	52	733.089	2.48124
373	AATGG	52	733.859	180.87
1238	AATGG	52	733.859	180.87
121	TGTCT	50	735.983	729.28
236	AGATG	51	736.08	213.617
600	AGATG	51	736.08	213.617
1014	AGATG	51	736.08	213.617
250	AGTAG	51	736.091	217.11
1434	AGTAG	51	736.091	217.11
902	GGTTA	51	736.158	728.778
1088	GGTTA	51	736.158	728.778
1199	TCATC	34	736.292	120.569
1228	CACGT	51	736.352	19.4296
1003	GAAGT	51	736.4	216.485
1331	GAAGT	51	736.4	216.485
1432	GAAGT	51	736.4	216.485
1491	GAAGT	51	736.4	216.485
8	AGAGT	51	736.556	214.447
632	TGCAT	29	737.077	188.292
1052	TGCAT	29	737.077	188.292
856	CCGGA	50	738.528	738.178
1302	CCGGA	50	738.528	738.178
578	CACGC	49	738.554	17.2273
806	CACGC	49	738.554	17.2273
72	ACAGG	50	738.718	268.082
782	ACAGG	50	738.718	268.082
1044	ACAGG	50	738.718	268.082
1267	CGAGA	50	738.811	269.469
1163	AGTGA	50	738.863	254.046
1198	GTCAT	29	739.789	210.604
1354	TGGAT	48	740.042	737.486
1528	TGGAT	48	740.042	737.486
1474	TGATT	48	740.124	120.03
216	TCTTG	48	740.254	736.686
989	TCTTG	48	740.254	736.686
827	TTGGA	48	740.295	737.683
1307	TTGGA	48	740.295	737.683
1527	TTGGA	48	740.295	737.683
300	AGGAT	49	740.328	293.556
784	AGGAT	49	740.328	293.556
505	GGCTA	49	740.388	736.181
1221	GGCTA	49	740.388	736.181
417	GCCTT	49	740.436	725.932
1026	GCCTT	49	740.436	725.932
1387	GCCTT	49	740.436	725.932
68	GGTAA	49	740.485	295.561
259	GGTAA	49	740.485	295.561
529	GGTAA	49	740.485	295.561
1504	GGTAA	49	740.485	295.561
79	GAAGC	48	740.559	337.467
497	GAAGC	48	740.559	337.467
1255	GAAGC	48	740.559	337.467
426	TTGTA	47	741.229	148.826
1390	TTGTA	47	741.229	148.826
97	GACGA	48	741.363	352.124
278	GACGA	48	741.363	352.124
742	GACGA	48	741.363	352.124
302	GATGA	48	741.422	336.042
1015	GATGA	48	741.422	336.042
1187	GATGA	48	741.422	336.042
1405	GTCAC	47	741.459	58.5677
1437	AGGTA	48	741.5	337.516
1503	AGGTA	48	741.5	337.516
5	TGAAG	47	741.552	364.456
409	TGAAG	47	741.552	364.456
1330	TGAAG	47	741.552	364.456
1490	TGAAG	47	741.552	364.456
645	GGCAA	48	741.597	353.727
802	AGTCC	47	741.619	58.9397
1093	AGTCC	47	741.619	58.9397
1299	AGTCC	47	741.619	58.9397
203	GGACC	47	741.656	741.85
1278	GGACC	47	741.656	741.85
73	CAGGA	48	741.671	353.612
783	CAGGA	48	741.671	353.612
383	AGCCT	48	741.675	50.7743
839	CCCTT	47	742.2	696.276
1112	CCCTT	47	742.2	696.276
1208	CCCTT	47	742.2	696.276
241	GGATT	47	742.266	740.481
785	GGATT	47	742.266	740.481
1304	GGATT	47	742.266	740.481
1011	CAGAG	47	742.367	395.343
1059	CTGTC	46	742.382	735.805
988	GTCTT	47	742.4	740.135
247	GCTAG	47	742.408	740.247
1343	GCTAG	47	742.408	740.247
1402	CCCGT	47	742.408	716.68
123	TCTGG	46	742.527	744
707	TCTGG	46	742.527	744
272	CTAGG	47	742.538	740.247
659	TCGTA	45	742.958	153.617
1295	TCGTA	45	742.958	153.617
1495	TCGTA	45	742.958	153.617
765	GAAAG	46	742.988	27.967
53	ACATG	30	743.01	3.54888
58	CAAGT	46	743.085	0.04092
1195	CAAGT	46	743.085	0.04092
461	AGTTA	45	743.312	0.37572
801	TAGTC	43	743.342	207.237
1298	TAGTC	43	743.342	207.237
1211	TTACG	44	743.386	188.972
500	GCACC	44	743.423	81.9218
1400	CGCCC	44	743.483	710.085
810	CCGTA	44	743.513	140.817
1509	CCGTA	44	743.513	140.817
222	CATCG	25	743.542	365.635
589	TTTGT	43	743.565	743.405
1121	TTTGT	43	743.565	743.405
1470	TTTGT	43	743.565	743.405
1095	TCCCG	43	743.609	735.779
1381	TCCCG	43	743.609	735.779
182	ACGTC	43	743.613	159.465
1191	ACGTC	43	743.613	159.465
14	TGATC	42	743.621	249.262
633	GCATC	28	743.639	345.082
1376	TACGT	43	743.643	228.229
117	GTAAT	44	743.65	0.59892
530	GTAAT	44	743.65	0.59892
1347	GTAAT	44	743.65	0.59892
295	CTGAG	44	743.661	743.033
322	CTGAG	44	743.661	743.033
13	TTGAT	42	743.754	352.377
31	GAACG	43	743.766	560.414
64	GAACG	43	743.766	560.414
1115	TTATC	41	743.777	538.284
223	ATCGG	38	743.784	743.606
554	ATCGG	38	743.784	743.606
90	CTTTG	43	743.795	743.39
215	CTCTT	43	743.795	743.665
470	CTTTG	43	743.795	743.39
1120	CTTTG	43	743.795	743.39
1469	CTTTG	43	743.795	743.39
220	GCCAT	24	743.799	425.747
394	GCCAT	24	743.799	425.747
395	CCATG	27	743.829	399.547
1327	CCATG	27	743.829	399.547
1411	CCATG	27	743.829	399.547
822	TCGAC	40	743.859	261.129
875	TCGAC	40	743.859	261.129
1321	TCGAC	40	743.859	261.129
304	TGACC	40	743.862	262.346
703	GAGAT	42	743.866	582.433
1013	GAGAT	42	743.866	582.433
661	GTAGA	41	743.881	615.072
671	GTAGA	41	743.881	615.072
700	GTAGA	41	743.881	615.072
353	AGCAG	40	743.911	648.519
520	AGCAG	40	743.911	648.519
54	CATGC	22	743.911	516.451
396	CATGC	22	743.911	516.451
139	ATGGA	37	743.922	642.024
74	AGGAA	41	743.929	122.749
448	AGGAA	41	743.929	122.749
556	CGGAA	41	743.929	624.536
712	AGGAA	41	743.929	122.749
1001	CGGAA	41	743.929	624.536
1176	AGGAA	41	743.929	122.749
1336	CGGAA	41	743.929	624.536
1320	CTCGA	41	743.944	254.708
185	TCGCA	35	743.944	350.915
1043	GACAG	40	743.952	650.103
1269	AGAGC	39	743.952	665.966
623	CCTGG	40	743.955	744
738	CCTGG	40	743.955	744
796	CCTGG	40	743.955	744
882	CCTGG	40	743.955	744
984	CCTGG	40	743.955	744
593	TTAAG	39	743.955	6.57696
870	TTAAG	39	743.955	6.57696
1090	TTAAG	39	743.955	6.57696
916	TGAAT	39	743.967	6.81132
1372	TGAAT	39	743.967	6.81132
221	CCATC	24	743.97	327.513
16	ATCAT	21	743.974	157.003
1201	ATCAT	21	743.974	157.003
119	AATGT	39	743.978	8.00172
612	CCCGG	39	743.978	744
1021	AATGT	39	743.978	8.00172
1081	AATGT	39	743.978	8.00172
1382	CCCGG	39	743.978	744
879	CCGCC	38	743.978	740.31
1114	CTTAT	38	743.978	670.377
1399	CCGCC	38	743.978	740.31
324	GAGAC	37	743.978	700.167
1041	GAGAC	37	743.978	700.167
1154	GAGAC	37	743.978	700.167
460	AAGTT	38	743.981	12.3876
1004	AAGTT	38	743.981	12.3876
91	TTTGC	36	743.981	743.963
471	TTTGC	36	743.981	743.963
1357	ATCAG	34	743.981	12.8117
367	TTGCA	33	743.981	518.661
1424	TTGCA	33	743.981	518.661
805	CCACG	39	743.985	271.199
998	CCACG	39	743.985	271.199
1366	CCACG	39	743.985	271.199
338	ACTCC	38	743.985	112.787
510	ACTCC	38	743.985	112.787
1324	ACTCC	38	743.985	112.787
157	TGGAA	37	743.985	695.952
308	CAGCC	37	743.985	348.914
317	TGGAA	37	743.985	695.952
365	TATTG	37	743.985	572.229
392	CAGCC	37	743.985	348.914
522	CAGCC	37	743.985	348.914
1475	GATTC	38	743.989	454.294
7	AAGAG	36	743.989	333.26
196	AAGAG	36	743.989	333.26
1251	AAGAG	36	743.989	333.26
397	ATGCC	32	743.989	513.338
1363	ATGCC	32	743.989	513.338
156	CTGGA	37	743.993	743.989
316	CTGGA	37	743.993	743.989
708	CTGGA	37	743.993	743.989
739	CTGGA	37	743.993	743.989
754	CGCTC	37	743.993	743.475
1172	CTGGA	37	743.993	743.989
94	GCTGA	36	743.993	743.993
332	GTCCA	34	743.993	421.87
803	GTCCA	34	743.993	421.87
776	GAGCA	32	743.993	726.006
945	GAGCA	32	743.993	726.006
1270	GAGCA	32	743.993	726.006
318	GGAAC	37	743.996	700.082
483	CGTTA	37	743.996	520.082
549	CGTTA	37	743.996	520.082
627	GGAAC	37	743.996	700.082
868	CGTTA	37	743.996	520.082
1033	GGAAC	37	743.996	700.082
1143	GGAAC	37	743.996	700.082
1516	GGAAC	37	743.996	700.082
231	TGCCC	36	743.996	743.595
248	CTAGT	36	743.996	561.326
473	TGCTC	36	743.996	743.903
482	ACGTT	36	743.996	561.378
837	TGCCC	36	743.996	743.595
1344	CTAGT	36	743.996	561.326
1377	ACGTT	36	743.996	561.378
127	GGAAA	35	743.996	384.894
158	GGAAA	35	743.996	384.894
310	GCCAC	35	743.996	447.94
1018	GAGAA	35	743.996	384.801
1253	GAGAA	35	743.996	384.801
1365	GCCAC	35	743.996	447.94
621	AACCT	34	743.996	10.39
662	TAGAG	34	743.996	727.011
701	TAGAG	34	743.996	727.011
954	GTTTA	34	743.996	672.695
977	AACCT	34	743.996	10.39
1380	TTCCC	34	743.996	743.546
1446	AACCT	34	743.996	10.39
1518	AACCT	34	743.996	10.39
307	CCAGC	33	743.996	539.203
518	CCAGC	33	743.996	539.203
1128	CCAGC	33	743.996	539.203
1443	CTTAA	33	743.996	97.2222
638	TGATA	32	743.996	98.2824
1165	TGATA	32	743.996	98.2824
560	ATTAC	27	743.996	203.454
17	TCATG	22	743.996	675.083
1202	TCATG	22	743.996	675.083
1478	TCATG	22	743.996	675.083
488	CCCGC	36	744	742.94
930	CCCGC	36	744	742.94
1096	CCCGC	36	744	742.94
269	CACCT	35	744	251.498
576	CGCAC	35	744	446.549
932	CGCAC	35	744	446.549
1533	CACCT	35	744	251.498
244	TTAGC	34	744	602.108
249	TAGTA	34	744	52.7645
268	TCACC	34	744	255.255
281	GATCC	34	744	557.598
368	TGCAC	34	744	540.843
438	TTCAG	34	744	617.208
657	TCTCG	34	744	743.974
853	CTTCC	34	744	743.65
960	TTCGA	34	744	617.535
1009	TTCAG	34	744	617.208
1161	CCAGT	34	744	574.152
1345	TAGTA	34	744	52.7645
1532	TCACC	34	744	255.255
56	TGCAA	33	744	44.7442
84	TTGCT	33	744	743.993
92	TTGCT	33	744	743.993
207	CTTCG	33	744	743.996
267	CTCAC	33	744	323.688
419	CTTCG	33	744	743.996
472	TTGCT	33	744	743.993
543	TGCAA	33	744	44.7442
569	CGTAA	33	744	49.8108
655	AGTCT	33	744	657.51
807	ACGCC	33	744	540.192
811	CGTAA	33	744	49.8108
965	TGCAA	33	744	44.7442
980	CTTAC	33	744	635.622
1028	CTTCG	33	744	743.996
1036	ACCGT	33	744	610.002
1210	CTTAC	33	744	635.622
1311	AGTCT	33	744	657.51
1315	TGCAA	33	744	44.7442
1425	TGCAA	33	744	44.7442
1449	CTTCG	33	744	743.996
1462	CTTAC	33	744	635.622
1496	CGTAA	33	744	49.8108
1508	ACCGT	33	744	610.002
59	AAGTC	32	744	63.0391
155	ACTGG	32	744	744
174	ACCGC	32	744	581.146
315	ACTGG	32	744	744
431	AAGTA	32	744	0.59892
563	ACTGG	32	744	744
594	TAAGT	32	744	98.7028
595	AAGTC	32	744	63.0391
611	CCCCG	32	744	743.907
642	ACTGG	32	744	744
871	TAAGT	32	744	98.7028
872	AAGTC	32	744	63.0391
878	ACCGC	32	744	581.146
1091	TAAGT	32	744	98.7028
1092	AAGTC	32	744	63.0391
1171	ACTGG	32	744	744
1196	AAGTC	32	744	63.0391
1232	TGCTA	32	744	670.738
1332	AAGTC	32	744	63.0391
1341	TCGCT	32	744	743.989
1355	GGATC	32	744	744
1398	ACCGC	32	744	581.146
1433	AAGTA	32	744	0.59892
1483	ACTGG	32	744	744
1492	AAGTC	32	744	63.0391
1529	GGATC	32	744	744
78	AGAAG	31	744	575.224
118	TAATG	31	744	131.569
175	CCGCA	31	744	511.046
180	TAACG	31	744	89.2614
261	TAACG	31	744	89.2614
280	CGATC	31	744	655.966
364	ATATT	31	744	132.904
407	TATGA	31	744	131.532
412	AGAAG	31	744	575.224
479	TTGAC	31	744	682.784
489	CCGCA	31	744	511.046
491	GCAGA	31	744	740.719
493	AGAAG	31	744	575.224
496	AGAAG	31	744	575.224
608	AATCC	31	744	31.1699
618	CTCAA	31	744	37.1293
863	TAACG	31	744	89.2614
896	CCGCA	31	744	511.046
910	CTCAA	31	744	37.1293
920	TTGAC	31	744	682.784
931	CCGCA	31	744	511.046
991	TTGAC	31	744	682.784
1097	CCGCA	31	744	511.046
1147	CTCAA	31	744	37.1293
1194	TCAAG	31	744	88.7406
1254	AGAAG	31	744	575.224
1431	AGAAG	31	744	575.224
1520	CCTGC	31	744	743.981
6	GAAGA	30	744	613.082
76	GAAGA	30	744	613.082
116	AGTAA	30	744	2.16876
271	CCTAG	30	744	688.252
285	CCTAG	30	744	688.252
410	GAAGA	30	744	613.082
456	AGTAA	30	744	2.16876
462	GTTAA	30	744	185.141
494	GAAGA	30	744	613.082
550	GTTAA	30	744	185.141
592	GTTAA	30	744	185.141
745	GAAGA	30	744	613.082
869	GTTAA	30	744	185.141
876	CGACC	30	744	648.031
903	GTTAA	30	744	185.141
973	GAAGA	30	744	613.082
1089	GTTAA	30	744	185.141
1193	GTCAA	30	744	130.107
1214	CGACC	30	744	648.031
1259	CGACC	30	744	648.031
1346	AGTAA	30	744	2.16876
327	ACACG	29	744	139.08
366	ATTGC	29	744	667.662
427	TGTAA	29	744	217.72
432	AGTAC	29	744	156.344
651	CTTGA	29	744	721.888
841	CTTGA	29	744	721.888
889	AGTAC	29	744	156.344
959	ATTCG	29	744	677.33
966	GCAAC	29	744	129.043
990	CTTGA	29	744	721.888
1099	GCAAC	29	744	129.043
1108	GCAAC	29	744	129.043
1227	ACACG	29	744	139.08
1316	GCAAC	29	744	129.043
1340	ATCGC	29	744	630.332
23	CTCAG	28	744	717.573
33	ACGCT	28	744	717.138
282	ATCCC	28	744	447.133
361	GGAAT	28	744	743.159
501	CACCG	28	744	700.022
557	GGAAT	28	744	743.159
596	AGTCA	28	744	115.056
609	ATCCC	28	744	447.133
695	AATGC	28	744	201.308
713	GGAAT	28	744	743.159
753	ACGCT	28	744	717.138
756	CTCAG	28	744	717.573
859	GAGCT	28	744	744
1197	AGTCA	28	744	115.056
1337	GGAAT	28	744	743.159
1362	AATGC	28	744	201.308
1397	CACCG	28	744	700.022
1481	TGACT	28	744	726.747
3	ATTGA	27	744	217.233
10	AGTTT	27	744	739.938
28	ATTGA	27	744	217.233
173	TACCG	27	744	723.726
337	GACTC	27	744	722.993
436	CTTTC	27	744	744
478	ATTGA	27	744	217.233
717	TACCG	27	744	723.726
737	CCCTG	27	744	744
795	CCCTG	27	744	744
854	TTCCG	27	744	744
919	ATTGA	27	744	217.233
1005	AGTTT	27	744	739.938
1323	GACTC	27	744	722.993
166	TAGCT	26	744	736.928
186	CGCAA	26	744	284.896
242	GATTA	26	744	401.042
245	TAGCT	26	744	736.928
287	TAGCT	26	744	736.928
303	ATGAC	26	744	191.989
309	AGCCA	26	744	170.815
379	CGCAA	26	744	284.896
393	AGCCA	26	744	170.815
428	GTAAA	26	744	20.6088
439	TCAGC	26	744	728.335
457	GTAAA	26	744	20.6088
570	GTAAA	26	744	20.6088
786	GATTA	26	744	401.042
794	ACCCT	26	744	662.186
812	GTAAA	26	744	20.6088
897	CGCAA	26	744	284.896
1007	TTTTC	26	744	744
1065	TCAGC	26	744	728.335
1067	AGCTC	26	744	730.299
1098	CGCAA	26	744	284.896
1107	CGCAA	26	744	284.896
1111	ACCCT	26	744	662.186
1188	ATGAC	26	744	191.989
1319	ACTCG	26	744	732.751
1440	TAGCT	26	744	736.928
1480	ATGAC	26	744	191.989
32	AACGC	25	744	327.739
63	CGAAC	25	744	328.164
71	AACAG	25	744	20.7316
95	CTGAC	25	744	735.611
205	ACCTT	25	744	740.492
219	TGCCA	25	744	713.187
243	ATTAG	25	744	327.367
372	CAATG	25	744	384.295
430	AAAGT	25	744	32.7062
459	AAAGT	25	744	32.7062
468	ACCTT	25	744	740.492
516	TGCCA	25	744	713.187
552	TAATC	25	744	445.102
561	TTACT	25	744	743.807
702	AGAGA	25	744	715.382
750	CTGAC	25	744	735.611
781	AACAG	25	744	20.7316
787	ATTAG	25	744	327.367
788	TTAGA	25	744	442.241
789	TAGAT	25	744	440.98
864	AACGC	25	744	327.739
968	AACGC	25	744	327.739
978	ACCTT	25	744	740.492
1012	AGAGA	25	744	715.382
1126	TGCCA	25	744	713.187
1159	TGCCA	25	744	713.187
1222	GCTAC	25	744	735.403
1233	GCTAC	25	744	735.403
1237	CAATG	25	744	384.295
1252	AGAGA	25	744	715.382
1287	AAAGT	25	744	32.7062
1348	TAATC	25	744	445.102
1364	TGCCA	25	744	713.187
1442	GCTTA	25	744	740.678
1447	ACCTT	25	744	740.492
1461	GCTTA	25	744	740.678
86	GCTTC	24	744	744
89	TCTTT	24	744	744
190	AGACC	24	744	388.253
369	GCACA	24	744	277.869
381	CAAGC	24	744	386.727
382	AAGCC	24	744	390.719
429	TAAAG	24	744	46.898
433	GTACT	24	744	741.999
458	TAAAG	24	744	46.898
533	ATACG	24	744	320.586
545	CAAGC	24	744	386.727
558	GAATT	24	744	512.631
571	TAAAG	24	744	46.898
631	CTGCA	24	744	726.832
639	GATAC	24	744	427.45
647	CAAGC	24	744	386.727
674	GAATT	24	744	512.631
694	AAATG	24	744	50.2088
705	GATCT	24	744	742.136
791	GATAC	24	744	427.45
813	TAAAC	24	744	11.0335
852	GCTTC	24	744	744
913	AAATG	24	744	50.2088
917	GAATT	24	744	512.631
933	GCACA	24	744	277.869
936	CAAGC	24	744	386.727
1051	CTGCA	24	744	726.832
1080	AAATG	24	744	50.2088
1168	TAAAC	24	744	11.0335
1212	TACGA	24	744	428.745
1273	CAAGC	24	744	386.727
1286	TAAAG	24	744	46.898
1314	CTGCA	24	744	726.832
1375	ATACG	24	744	320.586
4	TTGAA	23	744	550.069
15	GATCA	23	744	371.892
29	TTGAA	23	744	550.069
62	TCGAA	23	744	487.26
69	GTAAC	23	744	485.14
131	ACTGC	23	744	741.128
148	GATAA	23	744	75.7727
172	ATACC	23	744	214.733
260	GTAAC	23	744	485.14
288	AGCTG	23	744	744
466	ATACC	23	744	214.733
630	ACTGC	23	744	741.128
716	ATACC	23	744	214.733
792	ATACC	23	744	214.733
815	AACGA	23	744	52.1804
823	CGACT	23	744	741.708
967	CAACG	23	744	465.242
1100	CAACG	23	744	465.242
1101	AACGA	23	744	52.1804
1157	ACTGC	23	744	741.128
1166	GATAA	23	744	75.7727
1213	ACGAC	23	744	447.795
1322	CGACT	23	744	741.708
1356	GATCA	23	744	371.892
1460	CGCTT	23	744	744
1497	GTAAC	23	744	485.14
1505	GTAAC	23	744	485.14
1530	GATCA	23	744	371.892
12	TTTGA	22	744	743.769
314	CACTG	22	744	742.765
336	AGACT	22	744	554.507
553	AATCG	22	744	555.005
734	GCCCC	22	744	744
747	AGACT	22	744	554.507
824	GACTT	22	744	743.49
1155	AGACT	22	744	554.507
1338	GAATC	22	744	541.487
1339	AATCG	22	744	555.005
1349	AATCG	22	744	555.005
135	CCTGA	21	744	743.386
286	CTAGC	21	744	743.126
342	CTACG	21	744	743.293
385	CCTGA	21	744	743.386
743	ACGAA	21	744	115.863
764	CGAAA	21	744	113.758
914	AATGA	21	744	155.113
1006	GTTTT	21	744	744
1342	CGCTA	21	744	743.286
55	ATGCA	20	744	435.128
160	AAACG	20	744	160.972
321	ACTGA	20	744	641.28
326	GACAC	20	744	608.16
389	ATGCA	20	744	435.128
498	AAGCA	20	744	93.8779
610	TCCCC	20	744	743.993
677	TTCCA	20	744	742.121
749	ACTGA	20	744	641.28
814	AAACG	20	744	160.972
912	CAAAT	20	744	95.4775
964	ATGCA	20	744	435.128
1531	ATCAC	20	744	404.524
24	TCAGA	19	744	666.267
30	TGAAC	19	744	658.607
284	CCCTA	19	744	740.868
434	TACTT	19	744	743.993
437	TTTCA	19	744	743.952
499	AGCAC	19	744	647.92
579	ACGCA	19	744	578.94
598	TCAGA	19	744	666.267
605	TGAAA	19	744	257.815
607	AAATC	19	744	125.807
675	AATTC	19	744	701.838
692	TGAAA	19	744	257.815
825	ACTTG	19	744	743.944
904	TTAAA	19	744	222.467
957	TAATT	19	744	727.375
958	AATTC	19	744	701.838
976	GAACC	19	744	647.912
1008	TTTCA	19	744	743.952
1010	TCAGA	19	744	666.267
1034	GAACC	19	744	647.912
1035	AACCG	19	744	655.311
1078	TGAAA	19	744	257.815
1313	TCTGC	19	744	744
1358	TCAGA	19	744	666.267
1507	AACCG	19	744	655.311
1517	GAACC	19	744	647.912
85	TGCTT	18	744	744
168	GCTAA	18	744	697.251
177	GCATA	18	744	374.913
232	GCCCA	18	744	743.163
352	CAGCA	18	744	623.439
477	CATTG	18	744	709.992
506	GCTAA	18	744	697.251
519	CAGCA	18	744	623.439
559	AATTA	18	744	306.175
606	GAAAT	18	744	337.322
619	TCAAC	18	744	614.354
635	ATCTG	18	744	743.792
693	GAAAT	18	744	337.322
704	AGATC	18	744	692.742
706	ATCTG	18	744	743.792
804	TCCAC	18	744	741.437
861	GCTAA	18	744	697.251
911	TCAAA	18	744	179.669
997	TCCAC	18	744	741.437
1079	GAAAT	18	744	337.322
1148	TCAAA	18	744	179.669
1244	GCATA	18	744	374.913
1409	CACCA	18	744	277.259
81	AGCTT	17	744	743.996
132	CTGCC	17	744	744
170	TAATA	17	744	359.363
189	AAGAC	17	744	341.749
233	CCCAG	17	744	743.955
234	CCAGA	17	744	705.755
270	ACCTA	17	744	672.267
306	ACCAG	17	744	705.825
334	CCAGA	17	744	705.755
435	ACTTT	17	744	744
463	TTAAT	17	744	738.852
464	TAATA	17	744	359.363
487	ACCCG	17	744	743.937
531	TAATA	17	744	359.363
551	TTAAT	17	744	738.852
620	CAACC	17	744	469.096
649	AGCTT	17	744	743.996
746	AAGAC	17	744	341.749
790	AGATA	17	744	410.822
955	TTTAA	17	744	738.859
956	TTAAT	17	744	738.852
992	TGACA	17	744	668.711
1109	CAACC	17	744	469.096
1158	CTGCC	17	744	744
1200	CATCA	17	744	217.371
1216	ACCAG	17	744	705.825
1392	GTACA	17	744	675.433
1441	AGCTT	17	744	743.996
1444	TTAAC	17	744	725.947
1468	ACTTT	17	744	744
25	CAGAT	16	744	726.743
46	GCCTA	16	744	743.989
136	CTGAT	16	744	743.993
154	TACTG	16	744	743.993
235	CAGAT	16	744	726.743
279	ACGAT	16	744	726.602
335	CAGAC	16	744	718.347
363	AATAT	16	744	450.738
386	CTGAT	16	744	743.993
562	TACTG	16	744	743.993
599	CAGAT	16	744	726.743
637	CTGAT	16	744	743.993
641	TACTG	16	744	743.993
736	CCCCT	16	744	744
777	AGCAA	16	744	429.095
778	GCAAA	16	744	429.273
816	ACGAT	16	744	726.602
1271	AGCAA	16	744	429.095
1283	TCATA	16	744	585.149
1426	GCAAA	16	744	429.273
1467	CACTT	16	744	743.996
1476	ATTCA	16	744	666.691
1477	TTCAT	16	744	741.522
47	CCTAA	15	744	716.561
169	CTAAT	15	744	740.34
181	AACGT	15	744	734.361
341	CCTAC	15	744	743.762
1066	CAGCT	15	744	743.981
1428	AAAAG	15	744	161.489
171	AATAC	14	744	465.766
188	CAAGA	14	744	566.63
362	GAATA	14	744	604.723
465	AATAC	14	744	465.766
532	AATAC	14	744	465.766
572	AAAGC	14	744	556.802
714	GAATA	14	744	604.723
715	AATAC	14	744	465.766
766	AAAGC	14	744	556.802
935	ACAAG	14	744	565.63
946	AGCAT	14	744	541.048
993	GACAT	14	744	541.506
1223	CTACA	14	744	695.22
1224	TACAC	14	744	722.309
1234	CTACA	14	744	695.22
1328	CATGA	14	744	540.375
1373	GAATA	14	744	604.723
1374	AATAC	14	744	465.766
1393	TACAC	14	744	722.309
1479	CATGA	14	744	540.375
1500	ACAAG	14	744	565.63
22	GCTCA	13	744	743.996
80	AAGCT	13	744	741.489
178	CATAA	13	744	135.315
191	GACCA	13	744	733.971
266	GCTCA	13	744	743.996
294	TCTGA	13	744	744
305	GACCA	13	744	733.971
325	AGACA	13	744	549.876
371	ACAAT	13	744	552.878
474	GCTCA	13	744	743.996
486	TACCC	13	744	743.955
617	GCTCA	13	744	743.996
636	TCTGA	13	744	744
648	AAGCT	13	744	741.489
673	AGAAT	13	744	653.329
755	GCTCA	13	744	743.996
793	TACCC	13	744	743.955
996	ATCCA	13	744	676.385
1019	AGAAT	13	744	653.329
1042	AGACA	13	744	549.876
1215	GACCA	13	744	733.971
1236	ACAAT	13	744	552.878
1284	CATAA	13	744	135.315
1360	AGAAT	13	744	653.329
2	AATTG	12	744	743.409
26	AGATT	12	744	743.487
49	TAACA	12	744	499.443
52	CACAT	12	744	582.478
70	TAACA	12	744	499.443
193	CCAAA	12	744	469.46
918	AATTG	12	744	743.409
994	ACATC	12	744	651.361
1317	CAACT	12	744	740.261
1498	TAACA	12	744	499.443
152	ACTAC	11	744	741.5
153	CTACT	11	744	744
192	ACCAA	11	744	546.948
194	CAAAG	11	744	697.705
312	CACAC	11	744	719.705
509	AACTC	11	744	741.787
672	TAGAA	11	744	708.846
735	CCCCC	11	744	744
779	CAAAC	11	744	534.159
908	AACTC	11	744	741.787
1110	AACCC	11	744	722.599
1145	AACTC	11	744	741.787
1149	CAAAG	11	744	697.705
1226	CACAC	11	744	719.705
1249	CAAAG	11	744	697.705
1318	AACTC	11	744	741.787
1395	CACAC	11	744	719.705
1407	CACAC	11	744	719.705
1466	CCACT	11	744	744
50	AACAC	10	744	603.057
128	GAAAC	10	744	716.379
130	AACTG	10	744	743.814
149	ATAAC	10	744	643.653
150	TAACT	10	744	743.959
159	GAAAC	10	744	716.379
179	ATAAC	10	744	643.653
311	CCACA	10	744	718.064
320	AACTG	10	744	743.814
408	ATGAA	10	744	710.286
508	TAACT	10	744	743.959
629	AACTG	10	744	743.814
915	ATGAA	10	744	710.286
1167	ATAAA	10	744	268.677
1170	AACTG	10	744	743.814
1285	ATAAA	10	744	268.677
1329	ATGAA	10	744	710.286
1396	ACACC	10	744	733.227
1406	TCACA	10	744	739.38
1408	ACACC	10	744	733.227
1445	TAACC	10	744	742.903
1465	ACCAC	10	744	732.989
1506	TAACC	10	744	742.903
167	AGCTA	9	744	743.929
195	AAAGA	9	744	627.694
246	AGCTA	9	744	743.929
313	ACACT	9	744	743.747
319	GAACT	9	744	743.94
370	CACAA	9	744	665.727
622	ACCTG	9	744	744
628	GAACT	9	744	743.94
634	CATCT	9	744	743.959
640	ATACT	9	744	743.929
860	AGCTA	9	744	743.929
934	CACAA	9	744	665.727
975	AGAAC	9	744	730.221
983	ACCTG	9	744	744
1144	GAACT	9	744	743.94
1235	TACAA	9	744	716.022
1247	TACAA	9	744	716.022
1250	AAAGA	9	744	627.694
1410	ACCAT	9	744	708.277
1429	AAAGA	9	744	627.694
1464	TACCA	9	744	742.203
1519	ACCTG	9	744	744
1	AAATT	8	744	740.049
492	CAGAA	8	744	738.453
906	AAAAC	8	744	438.93
1359	CAGAA	8	744	738.453
129	AAACT	7	744	739.145
907	AAACT	7	744	739.145
909	ACTCA	7	744	743.781
1146	ACTCA	7	744	743.781
1169	AAACT	7	744	739.145
1245	CATAC	7	744	734.361
1246	ATACA	7	744	710.754
1499	AACAA	7	744	549.585
48	CTAAC	6	744	744
77	AAGAA	6	744	728.659
411	AAGAA	6	744	728.659
495	AAGAA	6	744	728.659
507	CTAAC	6	744	744
780	AAACA	6	744	567.419
862	CTAAC	6	744	744
974	AAGAA	6	744	728.659
1430	AAGAA	6	744	728.659
151	AACTA	5	744	743.498
905	TAAAA	5	744	713.515
1427	CAAAA	5	744	687.999
51	ACACA	3	744	743.2
1225	ACACA	3	744	743.2
1248	ACAAA	3	744	737.133
1394	ACACA	3	744	743.2

## Sheet: 6
Index	Motif	Incidence in data	P.rand less than	P.perm less than
254	GGTGGG	321	0.000765625	135.295
1181	GGTGGG	321	0.000765625	135.295
255	GTGGGG	289	0.000765625	955.58
357	GTGGGG	289	0.000765625	955.58
771	GTGGGG	289	0.000765625	955.58
1182	GTGGGG	289	0.000765625	955.58
141	GGAGGG	259	0.000765625	5.2185
442	GCGGGG	259	0.000765625	1206.07
537	GGAGGG	259	0.000765625	5.2185
1454	GGAGGG	259	0.000765625	5.2185
1486	GGGGTG	242	0.000765625	1224.93
346	GGGAGG	229	0.000765625	364.425
445	GGGAGG	229	0.000765625	364.425
1453	GGGAGG	229	0.000765625	364.425
142	GAGGGG	218	0.000765625	736.96
198	GAGGGG	218	0.000765625	736.96
664	GAGGGG	218	0.000765625	736.96
1536	CTCCTT	209	0.000765625	0.000765625
444	GGGGAG	188	0.000765625	1217.9
773	GGGGAG	188	0.000765625	1217.9
885	GGGGAG	188	0.000765625	1217.9
1535	CCTCCT	184	0.000765625	0.000765625
688	GCGGTG	179	0.000765625	0.000765625
939	GCGGTG	179	0.000765625	0.000765625
102	GTGGCG	176	0.000765625	0.000765625
722	GTGGCG	176	0.000765625	0.000765625
925	GGGGGC	174	0.000765625	1225
666	GGGGGG	162	0.000765625	1225
846	GGCGTG	153	0.000765625	0.01225
667	GGGGGT	150	0.000765625	1225
720	CGGTGG	150	0.000765625	0.042875
940	CGGTGG	150	0.000765625	0.042875
769	GCGTGG	148	0.000765625	0.03675
847	GCGTGG	148	0.000765625	0.03675
760	GGTGCG	145	0.000765625	0.1225
924	CGGGGG	145	0.000765625	1225
375	TGGGCG	140	0.000765625	0.5635
565	TGGGCG	140	0.000765625	0.5635
584	GGCGGT	137	0.000765625	1.43325
1419	GTGGGT	135	0.000765625	5.57375
721	GGTGGC	133	0.000765625	3.90162
37	TGGCGG	131	0.000765625	6.99475
103	TGGCGG	131	0.000765625	6.99475
110	CGGGTG	126	0.000765625	29.1244
112	GGTGAG	123	0.000765625	0.000765625
143	AGGGGG	123	0.000765625	1225
199	AGGGGG	123	0.000765625	1225
665	AGGGGG	123	0.000765625	1225
770	CGTGGG	118	0.000765625	133.874
1456	AGGGCG	111	0.000765625	0.06125
566	GGGCGT	110	0.000765625	398.817
38	GGCGGC	109	0.000765625	426.643
253	AGGTGG	109	0.000765625	0.245
730	GGCGGC	109	0.000765625	426.643
1180	AGGTGG	109	0.000765625	0.245
540	GGGTGC	108	0.000765625	453.697
107	GGACGG	107	0.000765625	0.716625
108	GACGGG	107	0.000765625	0.630875
922	GACGGG	107	0.000765625	0.630875
1084	GTTGGG	106	0.000765625	681.706
1525	GGTTGG	106	0.000765625	680.022
144	GGGGGA	102	0.000765625	1225
200	GGGGGA	102	0.000765625	1225
1455	GAGGGC	102	0.000765625	3.2585
100	GAGTGG	98	0.000765625	12.6604
256	TGGGGT	98	0.000765625	990.823
1417	GAGTGG	98	0.000765625	12.6604
1485	TGGGGT	98	0.000765625	990.823
1534	ACCTCC	98	0.000765625	0.000765625
942	GTGGAG	97	0.000765625	16.5926
140	TGGAGG	96	0.000765625	18.2402
539	AGGGTG	96	0.000765625	21.6213
709	TGGAGG	96	0.000765625	18.2402
828	TGGAGG	96	0.000765625	18.2402
844	GAGGCG	96	0.000765625	22.883
1173	TGGAGG	96	0.000765625	18.2402
41	GGCAGG	95	0.000765625	31.0048
423	GGGTTG	95	0.000765625	1096.99
1421	GGGTTG	95	0.000765625	1096.99
538	GAGGGT	93	0.000765625	45.4108
941	GGTGGA	93	0.000765625	45.6619
583	AGGCGG	91	0.000765625	74.7556
729	AGGCGG	91	0.000765625	74.7556
376	GGGCGC	90	0.000765625	1151.3
1457	GGGCGC	90	0.000765625	1151.3
1416	GGAGTG	88	0.000765625	133.562
1290	GTGCGT	87	0.000765625	0.000765625
356	AGTGGG	86	0.000765625	193.078
536	CGGAGG	86	0.000765625	198.083
1418	AGTGGG	86	0.000765625	193.078
829	GGAGGT	85	0.000765625	225.265
1511	GTAGGG	82	0.000765625	352.873
1138	GGCCGG	81	0.000765625	1218.79
111	GGGTGA	80	0.000765625	455.173
1292	GCGTCG	80	0.000765625	0.000765625
1487	GGGTGA	80	0.000765625	455.173
452	AGGGAG	79	0.000765625	4.0915
237	GATGGG	78	0.000765625	564.456
774	GGGAGC	78	0.000765625	544.825
104	GGCGGA	76	0.000765625	686.239
345	CGGGAG	75	0.000765625	744.678
1452	CGGGAG	75	0.000765625	744.678
453	GGGAGT	73	0.000765625	843.002
886	GGGAGT	73	0.000765625	843.002
1415	GGGAGT	73	0.000765625	843.002
347	GGAGGC	72	0.000765625	873.48
401	CGCGTG	72	0.000765625	0.006125
441	AGCGGG	72	0.000765625	899.26
1185	GGGATG	72	0.000765625	892.18
848	CGTGGC	71	0.000765625	0.006125
402	GCGTGT	70	0.000765625	0.000765625
443	CGGGGA	70	0.000765625	989.965
923	ACGGGG	69	0.000765625	1027.71
1139	GCCGGG	69	0.000765625	1224.93
297	GAGAGG	68	0.000765625	102.943
669	GGGTAG	68	0.000765625	1053.71
1537	TCCTTA	66	0.000765625	0.000765625
1072	GTGTTG	65	0.000765625	0.226625
358	TGGGGA	63	0.000765625	1162.54
772	TGGGGA	63	0.000765625	1162.54
884	TGGGGA	63	0.000765625	1162.54
1118	TCCTTT	63	0.000765625	0.000765625
1183	TGGGGA	63	0.000765625	1162.54
1513	AGGGGA	63	0.000765625	288.347
197	AGAGGG	62	0.000765625	340.127
663	AGAGGG	62	0.000765625	340.127
1414	TGGGAG	62	0.000765625	1176.98
526	CGCGGT	61	0.000765625	1.67825
449	GGAAGG	60	0.000765625	456.753
1177	GGAAGG	60	0.000765625	456.753
87	CTTCTT	59	0.000765625	0.000765625
209	TCGGGC	59	0.000765625	3.12987
950	TGTGGT	59	0.000765625	3.12987
450	GAAGGG	58	0.000765625	586.505
926	GGGGCC	58	0.000765625	1225
276	GCGACG	56	0.000765625	0.000765625
1240	TGGCGC	56	0.000765625	10.4676
1512	TAGGGG	54	0.000765625	1221.84
1522	TGCGGT	54	0.000765625	16.8927
257	GGGGTA	52	0.000765625	1223.84
668	GGGGTA	52	0.000765625	1223.84
833	GTTGTG	52	0.000765625	52.528
1074	GTTGTG	52	0.000765625	52.528
210	CGGGCC	51	0.000765625	91.189
421	TCGGGT	51	0.000765625	49.5022
446	GGAGGA	51	0.000765625	995.735
710	GGAGGA	51	0.000765625	995.735
1038	CGTGAG	51	0.000765625	0.116375
1174	GGAGGA	51	0.000765625	995.735
1384	CGGGCC	51	0.000765625	91.189
1131	GCGGTC	50	0.000765625	90.0743
145	GGGGAT	49	0.000765625	1224.68
511	CTCCGT	49	0.000765625	0.000765625
1184	GGGGAT	49	0.000765625	1224.68
681	AGGTGT	48	0.000765625	0.4165
687	AGCGGT	48	0.000765625	0.447125
938	AGCGGT	48	0.000765625	0.447125
1083	TGTTGG	48	0.000765625	147.974
1130	AGCGGT	48	0.000765625	0.447125
1239	ATGGCG	48	0.000765625	0.13475
683	GTGTAG	46	0.000765625	1.18212
99	CGAGTG	45	0.000765625	2.41325
689	CGGTGA	45	0.000765625	2.48675
719	CCGGTG	45	0.000765625	315.094
1369	CGGTGA	45	0.000765625	2.48675
1422	GGTTGC	45	0.000765625	242.489
101	AGTGGC	44	0.000765625	3.626
201	GGGGAC	44	0.000765625	1224.96
582	CAGGCG	44	0.000765625	7.21525
849	GTGGCT	44	0.000765625	318.837
1260	GACCTC	44	0.000765625	0.000765625
1265	CGCGAG	44	0.000765625	6.86612
1279	GACCTC	44	0.000765625	0.000765625
843	TGAGGC	43	0.000765625	4.96738
399	GCCGCG	42	0.000765625	604.213
524	GCCGCG	42	0.000765625	604.213
883	CTGGGG	42	0.000765625	1225
893	CGGCCG	42	0.000765625	605.646
1137	CGGCCG	42	0.000765625	605.646
1484	CTGGGG	42	0.000765625	1225
106	CGGACG	41	0.000765625	25.1676
211	GGGCCT	41	0.000765625	599.221
227	GATGTG	41	0.000765625	14.3202
296	TGAGAG	41	0.000765625	0.042875
564	CTGGGC	41	0.000765625	571.236
601	GATGTG	41	0.000765625	14.3202
951	GTGGTT	41	0.000765625	601.34
1103	CGAGCG	41	0.000765625	26.1721
1385	GGGCCT	41	0.000765625	599.221
680	CAGGTG	40	0.000765625	23.4465
685	GTAGCG	40	0.000765625	23.9733
723	TGGCGA	40	0.000765625	21.4069
758	CAGGTG	40	0.000765625	23.4465
845	AGGCGT	40	0.000765625	24.1693
1045	CAGGTG	40	0.000765625	23.4465
1057	GGCTGT	40	0.000765625	606.987
1073	TGTTGT	40	0.000765625	0.0245
1351	TCGTGG	40	0.000765625	576.595
39	GCGGCA	38	0.000765625	38.2323
42	GCAGGC	38	0.000765625	71.246
581	GCAGGC	38	0.000765625	71.246
698	GCGTAG	38	0.000765625	51.8297
1085	TTGGGT	38	0.000765625	806.215
113	GTGAGT	40	0.006125	22.0929
354	GCAGTG	38	0.006125	52.4239
422	CGGGTT	38	0.006125	759.843
585	GCGGTT	37	0.006125	833.845
1133	GGTCCG	37	0.006125	896.106
1523	GCGGTT	37	0.006125	833.845
226	GGATGT	36	0.006125	94.8089
981	TTACCT	36	0.006125	0.000765625
424	GGTTGT	37	0.01225	897.796
832	GGTTGT	37	0.01225	897.796
212	GGCCTC	36	0.01225	0.569625
374	ATGGGC	36	0.01225	49.294
1104	GAGCGC	35	0.01225	179.364
1116	TATCCT	35	0.01225	0.000765625
413	GAAGGC	34	0.01225	4.2875
727	GAAGGC	34	0.01225	4.2875
768	AGCGTG	36	0.018375	103.941
251	GTAGGT	35	0.018375	131.939
1435	GTAGGT	35	0.018375	131.939
525	CCGCGG	36	0.0245	1015.06
183	CGTCGC	35	0.030625	1.176
252	TAGGTG	35	0.030625	121.036
740	TGGACG	35	0.030625	129.911
830	GAGGTT	35	0.030625	131.926
355	CAGTGG	35	0.042875	141.684
137	TGATGG	34	0.042875	163.593
34	CGCTGG	34	0.049	1064.59
949	ATGTGG	33	0.055125	139.037
731	GCGGCC	34	0.06125	1092.26
1086	TGGGTT	34	0.06125	1052.71
1420	TGGGTT	34	0.06125	1052.71
1291	TGCGTC	33	0.091875	3.29525
1289	AGTGCG	34	0.11025	187.56
1218	CAGGGC	33	0.11025	296.769
857	CGGAGC	33	0.1225	295.36
512	TCCGTG	33	0.128625	3.92613
273	TAGGCG	33	0.140875	230.545
587	GGTTTG	33	0.140875	1104.29
613	CCGGGC	33	0.147	1126.2
1383	CCGGGC	33	0.147	1126.2
109	ACGGGT	33	0.20825	246.366
1039	GTGAGA	33	0.214375	6.31488
1263	CTCGCG	33	0.214375	4.35487
1060	TGTCGT	32	0.214375	5.96575
921	TGACGG	32	0.23275	295.47
831	AGGTTG	32	0.245	294.276
359	GGGGAA	32	0.30625	1224.9
1514	GGGGAA	32	0.30625	1224.9
163	CGGTAG	32	0.336875	311.444
339	CTCCTA	32	0.40425	0.000765625
842	TTGAGG	31	0.557375	351.024
40	CGGCAG	31	0.69825	470.719
890	GTACGG	31	0.69825	388.729
1281	CCTCAT	22	0.735	0.000765625
1048	GTGCTG	31	0.765625	1140.63
289	GCTGGT	31	0.777875	1140.15
403	CGTGTA	31	0.784	0.006125
866	CGCGTT	31	0.790125	12.9789
1325	CTCCAT	22	0.814625	0.000765625
1123	TGTTGC	30	0.839125	15.2819
615	GGGCTC	30	1.01675	1176.49
275	GGCGAC	30	1.127	537.653
894	GGCCGC	30	1.15762	1191.91
1056	TGGCTG	30	1.176	1158.78
1261	ACCTCG	30	1.28625	0.000765625
1388	CCTTGT	30	1.32912	1.127
1071	CGTGTT	30	1.37813	20.6167
1122	TTGTTG	30	1.38425	23.3607
349	AGGCAG	30	1.48837	36.2355
682	GGTGTA	30	1.53125	452.435
1134	GTCCGG	30	1.64763	1181.68
1300	GTCCGG	30	1.64763	1181.68
1070	TCGTGT	29	2.16213	29.106
1378	CGTTCC	29	2.352	0.45325
1333	AGTCGG	29	2.54188	562.459
761	GTGCGA	29	2.59087	563.267
567	GGCGTA	29	2.68887	558.612
454	GGAGTA	29	2.72563	46.6051
887	GGAGTA	29	2.72563	46.6051
1521	CTGCGG	29	2.79912	1196.22
725	GCGAAG	29	2.891	55.6456
971	GCGAAG	29	2.891	55.6456
1489	GTGAAG	29	2.90938	46.4949
1524	CGGTTG	29	3.09925	1184.44
1352	CGTGGA	29	3.14213	564.217
377	GGCGCA	27	3.19725	680.451
1241	GGCGCA	27	3.19725	680.451
1293	CGTCGT	29	3.36262	36.6887
798	TGGTAG	28	3.93837	613.345
105	GCGGAC	28	4.13438	720.367
1276	GCGGAC	28	4.13438	720.367
1124	GTTGCC	28	4.165	48.4916
35	GCTGGC	28	4.29975	1203.51
686	TAGCGG	28	4.312	632.351
1510	CGTAGG	28	5.12662	653.684
527	GCGGTA	28	5.243	654.867
225	CGGATG	28	5.4145	650.591
580	CGCAGG	28	5.42675	737.168
943	TGGAGC	27	5.64725	707.027
300	AGGATG	28	5.7085	70.7989
214	CCTCTT	28	5.99637	5.59213
1082	ATGTTG	26	6.3455	0.251125
697	TGCGTA	27	7.63175	0.226625
164	GGTAGC	27	7.72975	724.814
1438	GGTAGC	27	7.72975	724.814
1262	CCTCGC	27	7.88287	0.47775
1061	GTCGTC	27	8.36062	76.9239
1334	GTCGGA	27	9.07725	746.148
344	ACGGGA	27	9.09563	120.062
728	AAGGCG	27	9.34062	120.368
1230	CGTGCT	27	9.36513	80.1946
440	CAGCGG	27	9.56112	827.775
1129	CAGCGG	27	9.56112	827.775
1368	ACGGTG	27	9.68363	745.278
1179	AAGGTG	27	9.81225	104.848
937	AAGCGG	27	9.8245	119.989
1274	AAGCGG	27	9.8245	119.989
348	GAGGCA	25	11.76	153.413
1053	GCATGG	20	12.9054	586.763
927	GGGCCC	26	13.8241	1220.12
1308	TGGAGT	26	13.8548	798.106
1526	GTTGGA	26	16.121	816.371
1304	GGATTG	26	16.6477	817.981
799	GGTAGT	26	16.8621	816.83
138	GATGGA	26	17.4624	150.326
1063	CGTCAG	26	17.6155	0.814625
541	GGTGCA	24	21.1006	872.941
282	ATCCCT	24	21.6519	0.006125
239	TGGGAT	25	23.0484	884.217
469	CCTTTG	25	28.2791	24.3346
1119	CCTTTG	25	28.2791	24.3346
1255	GAAGCG	25	28.3343	232.45
1015	GATGAG	25	28.3894	207.723
1024	GTGCCT	25	28.4874	168.205
898	GCAAGG	25	28.6528	232.646
690	GGTGAA	25	29.0141	207.325
1370	GGTGAA	25	29.0141	207.325
1488	GGTGAA	25	29.0141	207.325
1353	GTGGAT	25	29.547	899.995
1217	CCAGGG	25	29.6144	979.614
948	CATGTG	17	31.5192	3.19725
405	TGTATG	24	38.8999	3.28913
208	TTCGGG	24	39.1755	1220.8
420	TTCGGG	24	39.1755	1220.8
1029	TTCGGG	24	39.1755	1220.8
1450	TTCGGG	24	39.1755	1220.8
808	CGCCGT	24	46.1335	231.941
1206	GGCCCT	24	46.7276	232.364
1219	AGGGCT	24	46.9481	988.41
865	ACGCGT	24	47.0094	3.53413
1266	GCGAGA	24	47.1013	305.656
928	GGCCCG	24	47.2728	1223.9
404	GTGTAT	24	47.4687	3.75462
614	CGGGCT	24	47.6157	1222.64
97	GACGAG	24	48.0751	305.662
834	TTGTGC	23	52.8649	266.486
759	AGGTGC	23	62.3158	1039.83
1046	AGGTGC	23	62.3158	1039.83
678	TCCAGG	23	63.3815	6.60275
850	TGGCTT	23	63.504	282.699
64	GAACGG	23	73.2611	395.595
1458	GGCGCT	23	73.2979	1223.71
250	AGTAGG	23	73.4755	365.675
1434	AGTAGG	23	73.4755	365.675
1113	CCTTAT	23	73.7144	3.00125
588	GTTTGT	23	74.186	336.704
292	GGTCTG	23	74.2717	1222.91
1151	AAGGAG	23	74.4065	48.5958
122	GTCTGG	23	74.4433	1222.94
74	AGGAAG	23	75.1844	51.548
448	AGGAAG	23	75.1844	51.548
1176	AGGAAG	23	75.1844	51.548
726	CGAAGG	23	75.362	397.408
988	GTCTTG	23	75.4906	300.18
1387	GCCTTG	23	75.5396	308.21
228	ATGTGC	21	82.0444	9.56112
1022	ATGTGC	21	82.0444	9.56112
390	TGCAGC	22	83.9799	10.8351
139	ATGGAG	21	92.5304	442.384
514	CGTGCC	22	96.7627	382.353
484	GTTACC	22	96.7811	0.245
827	TTGGAG	22	97.0812	1082.77
1307	TTGGAG	22	97.0812	1082.77
350	GGCAGC	22	97.6509	1127.67
1013	GAGATG	22	113.282	463.81
236	AGATGG	22	113.852	461.611
645	GGCAAG	22	113.913	494.875
36	CTGGCG	22	114.127	1224.32
535	ACGGAG	22	114.329	496.223
1117	ATCCTT	20	142.529	9.98375
1238	AATGGC	21	145.254	0.202125
513	CCGTGC	21	146.4	480.953
1412	CATGGG	14	161.718	1007.79
856	CCGGAG	21	165.669	1165.77
400	CCGCGT	21	166.196	505.698
338	ACTCCT	21	166.716	0.900375
274	AGGCGA	21	167.17	600.556
301	GGATGA	21	167.378	567.824
1001	CGGAAG	21	167.378	601.646
1186	GGATGA	21	167.378	567.824
1267	CGAGAG	21	168.536	600.961
1047	GGTGCT	21	168.836	1224.55
881	GCCTGG	21	169.522	1224.74
475	CTCATT	15	189.967	24.5613
1280	ACCTCA	19	206.952	0.000765625
821	GTCGAC	20	209.696	39.9656
874	GTCGAC	20	209.696	39.9656
1533	CACCTC	20	209.965	0.03675
1379	GTTCCC	20	210.228	112.731
757	TCAGGT	20	210.829	34.6859
1309	GGAGTC	20	211.484	1164.87
1264	TCGCGA	20	212.354	39.8676
343	TACGGG	20	212.832	1164.82
1002	GGAAGT	20	235.843	678.442
1043	GACAGG	20	235.966	710.506
1178	GAAGGT	20	237.589	676.788
1059	CTGTCG	20	237.662	613.008
1437	AGGTAG	20	238.024	676.157
229	TGTGCC	19	262.211	678.289
835	TGTGCC	19	262.211	678.289
1023	TGTGCC	19	262.211	678.289
653	TGAGTC	19	264.098	52.9445
238	ATGGGA	18	291.103	775.376
1413	ATGGGA	18	291.103	775.376
962	CGATGC	19	294.374	68.6796
1365	GCCACG	19	321.838	87.7651
146	GGGATA	19	322.751	785.856
1031	CGGGAA	19	323.02	814.747
1141	CGGGAA	19	323.02	814.747
1305	GATTGG	19	323.792	1187.22
1371	GTGAAT	19	324.019	1.7885
196	AAGAGG	19	324.043	255.529
1473	GTGATT	19	324.447	73.2795
586	CGGTTT	19	325.489	713.679
603	TGTGAA	18	389.158	3.82813
1076	TGTGAA	18	389.158	3.82813
979	CCTTAC	18	389.648	7.50313
1209	CCTTAC	18	389.648	7.50313
1102	ACGAGC	18	390.297	4.2875
652	TTGAGT	18	391.24	108.976
466	ATACCT	17	392.147	0.300125
82	GCTTGC	18	394.107	807.918
864	AACGCG	18	426.398	4.62437
968	AACGCG	18	426.398	4.62437
425	GTTGTA	18	426.87	118.225
1253	GAGAAG	18	427.035	348.629
117	GTAATG	18	427.188	3.88325
724	GGCGAA	18	428.223	912.766
1474	TGATTC	17	463.454	21.9091
398	TGCCGC	17	467.497	895.597
1205	TGGCCC	17	470.749	894.299
1062	TCGTCA	16	479.006	13.1259
1472	TGTGAT	17	502.373	169.595
123	TCTGGG	17	502.838	1224.98
577	GCACGC	17	503.536	197.378
1030	TCGGGA	17	505.006	1211.94
1451	TCGGGA	17	505.006	1211.94
1404	CGTCAC	17	505.08	5.929
626	GGGAAC	17	505.159	986.315
1032	GGGAAC	17	505.159	986.315
1142	GGGAAC	17	505.159	986.315
1515	GGGAAC	17	505.159	986.315
1258	GCGACC	17	507.04	194.487
696	ATGCGT	16	509.802	160.843
947	GCATGT	12	528.875	200.624
592	GTTAAG	17	539.092	9.34062
869	GTTAAG	17	539.092	9.34062
1089	GTTAAG	17	539.092	9.34062
563	ACTGGG	17	540.201	1213.45
1483	ACTGGG	17	540.201	1213.45
1231	GTGCTA	17	540.39	159.575
500	GCACCG	17	541.131	207.662
182	ACGTCG	17	541.934	176.865
501	CACCGG	17	542.32	206.48
258	GGGTAA	17	544.096	973.673
58	CAAGTC	16	625.191	0.11025
961	TCGATG	16	625.191	225.719
1195	CAAGTC	16	625.191	0.11025
329	ACGGTC	16	626.367	246.642
1403	CCGTCA	15	635.377	14.5836
1016	ATGAGA	15	636.645	1.19437
1242	GCGCAT	10	656.196	323.504
373	AATGGG	16	661.567	1051.66
240	GGGATT	16	663.037	1217.87
547	AGCGTT	16	663.105	238.379
548	GCGTTA	16	664.017	238.685
867	GCGTTA	16	664.017	238.685
451	AAGGGA	16	665.487	585.483
542	GTGCAA	16	666.504	17.4072
751	TGACGC	15	710.157	334.253
1204	ATGGCC	14	733.438	360.891
1058	GCTGTC	15	749.1	1071.99
56	TGCAAG	15	749.841	32.1379
543	TGCAAG	15	749.841	32.1379
659	TCGTAG	15	749.957	322.61
1295	TCGTAG	15	749.957	322.61
1052	TGCATG	10	777.109	429.093
1493	AGTCGT	15	780.754	335.877
741	GGACGA	15	782.328	1122.92
326	GACACG	15	782.34	41.6194
1482	GACTGG	15	782.518	1221.98
412	AGAAGG	15	783.963	711.841
1401	GCCCGT	15	784.741	1081.12
57	GCAAGT	15	785.053	33.8406
1220	GGGCTA	15	786.254	1221.93
670	GGTAGA	15	786.272	1107.78
95	CTGACG	15	786.566	363.807
750	CTGACG	15	786.566	363.807
679	CCAGGT	15	786.67	364.493
394	GCCATG	10	822.349	472.905
1115	TTATCC	14	833.612	312.798
684	TGTAGC	14	834.55	425.314
818	GATGTC	14	863.031	440.142
762	TGCGAA	14	863.043	60.6253
800	GTAGTC	14	863.974	437.013
1297	GTAGTC	14	863.974	437.013
330	CGGTCC	14	864.985	1127.4
1132	CGGTCC	14	864.985	1127.4
575	GCGCAC	14	865.358	515.1
391	GCAGCC	14	865.371	514.917
521	GCAGCC	14	865.371	514.917
230	GTGCCC	14	865.487	1126.27
836	GTGCCC	14	865.487	1126.27
1402	CCCGTC	14	865.842	517.611
264	CGGCTC	14	866.455	1125.52
523	AGCCGC	14	867.208	517.066
1229	ACGTGC	14	867.759	467.258
1423	GTTGCA	13	881.363	471.545
184	GTCGCA	13	882.447	501.882
1140	CCGGGA	14	894.771	1224.27
1087	GGGTTA	14	894.826	1223.43
406	GTATGA	14	894.997	67.8466
1069	CTCGTG	14	895.359	1133.33
809	GCCGTA	14	895.8	484.31
623	CCTGGG	14	896.32	1225
882	CCTGGG	14	896.32	1225
708	CTGGAG	14	896.731	1223.49
1172	CTGGAG	14	896.731	1223.49
1275	AGCGGA	14	896.798	1162.13
1509	CCGTAG	14	897.239	484.916
661	GTAGAG	14	897.6	1154.48
700	GTAGAG	14	897.6	1154.48
332	GTCCAG	14	897.937	485.688
447	GAGGAA	14	897.968	833.962
711	GAGGAA	14	897.968	833.962
1175	GAGGAA	14	897.968	833.962
1294	GTCGTA	14	898.544	453.495
1494	GTCGTA	14	898.544	453.495
1164	GTGATA	14	898.666	69.2738
1044	ACAGGT	14	900.038	61.9115
18	CATGGC	8	913.213	623.445
1054	CATGGC	8	913.213	623.445
1203	CATGGC	8	913.213	623.445
632	TGCATC	9	918.321	210.02
1049	TGCTGC	13	939.636	1156.93
387	TGATGC	13	940.249	554.747
20	TGGCTC	13	941.253	1159.12
1411	CCATGG	9	952.107	635.855
380	GCAAGC	13	967.615	125.03
544	GCAAGC	13	967.615	125.03
646	GCAAGC	13	967.615	125.03
1272	GCAAGC	13	967.615	125.03
1268	GAGAGC	13	967.946	1186.63
589	TTTGTT	13	968.032	955.231
1121	TTTGTT	13	968.032	955.231
90	CTTTGC	13	968.344	960.639
470	CTTTGC	13	968.344	960.639
820	TGTCGA	13	968.657	571.413
414	AAGGCC	13	968.724	125.881
261	TAACGG	13	969.22	104.358
837	TGCCCT	13	969.447	834.372
1114	CTTATC	13	969.784	461.347
125	TGGGAA	13	970.898	1179.96
625	TGGGAA	13	970.898	1179.96
202	GGGACC	13	970.996	1224.53
94	GCTGAC	13	971.29	602.951
892	ACGGCC	13	971.596	650.873
268	TCACCT	13	971.713	176.688
1532	TCACCT	13	971.713	176.688
96	TGACGA	13	972.785	105.491
120	ATGTCT	12	985.353	240.437
574	AGCGCA	12	985.966	155.826
1105	AGCGCA	12	985.966	155.826
277	CGACGA	13	991.154	132.129
416	GGCCTT	13	993.824	1170.7
1228	CACGTG	13	993.824	618.362
1386	GGCCTT	13	993.824	1170.7
899	CAAGGT	13	994.186	111.726
1501	CAAGGT	13	994.186	111.726
1128	CCAGCG	13	994.192	668.237
378	GCGCAA	13	994.822	131.516
1106	GCGCAA	13	994.822	131.516
658	CTCGTA	13	995.153	162.441
660	CGTAGA	13	995.165	110.421
699	CGTAGA	13	995.165	110.421
60	AGTCGA	13	995.361	112.026
873	AGTCGA	13	995.361	112.026
876	CGACCG	13	995.417	667.619
1287	AAAGTG	13	995.502	14.0936
215	CTCTTG	13	995.533	978.303
124	CTGGGA	13	995.741	1224.41
624	CTGGGA	13	995.741	1224.41
242	GATTAG	13	995.76	120.797
786	GATTAG	13	995.76	120.797
1067	AGCTCG	13	996.201	621.216
880	CGCCTG	13	996.715	1170.37
203	GGACCT	13	996.727	620.824
1278	GGACCT	13	996.727	620.824
752	GACGCT	13	996.868	618.49
6	GAAGAG	13	998.608	942.772
206	CCTTCG	13	999.159	855.822
418	CCTTCG	13	999.159	855.822
1027	CCTTCG	13	999.159	855.822
1448	CCTTCG	13	999.159	855.822
1326	TCCATG	8	1032.52	345.064
1135	TCCGGC	12	1034.87	1188.57
888	GAGTAC	12	1052.97	177.76
133	TGCCTG	12	1053.09	1191.47
272	CTAGGC	12	1054.3	743.048
1064	GTCAGC	12	1054.81	742.319
1136	CCGGCC	12	1055.34	1192.03
534	TACGGA	12	1055.58	177.907
290	CTGGTC	12	1055.77	1190.97
985	CTGGTC	12	1055.77	1190.97
1156	GACTGC	12	1056.12	739.961
1221	GGCTAC	12	1056.12	740.953
1470	TTTGTG	12	1056.27	1197.29
1283	TCATAA	8	1056.75	16.6232
52	CACATG	8	1057.16	43.1506
439	TCAGCG	12	1057.45	741.609
220	GCCATC	8	1058.01	272.226
946	AGCATG	8	1058.28	294.318
351	GCAGCA	11	1065.85	253.906
602	ATGTGA	11	1068.59	235.911
364	ATATTG	11	1070.33	35.9721
1350	ATCGTG	11	1070.59	753.271
775	GGAGCA	11	1071.54	1207.37
944	GGAGCA	11	1071.54	1207.37
83	CTTGCT	12	1071.95	1063.46
63	CGAACG	12	1072.9	210.559
1162	CAGTGA	12	1073.03	185.526
969	ACGCGA	12	1073.07	212.936
612	CCCGGG	12	1073.11	1225
1382	CCCGGG	12	1073.11	1225
460	AAGTTA	12	1073.44	0.679875
299	GAGGAT	12	1073.61	1202.32
840	CCTTGA	12	1073.74	253.728
260	GTAACG	12	1073.79	185.808
1003	GAAGTT	12	1074	198.413
889	AGTACG	12	1074.16	185.569
360	GGGAAT	12	1074.48	1202.1
1021	AATGTG	12	1074.64	199.497
817	CGATGT	12	1074.71	727.129
298	AGAGGA	12	1074.78	1035.31
1020	GAATGT	12	1075.02	200.404
783	CAGGAT	12	1075.12	186.586
529	GGTAAT	12	1075.14	199.105
134	GCCTGA	12	1075.25	757.436
384	GCCTGA	12	1075.25	757.436
998	CCACGG	12	1075.27	800.556
1366	CCACGG	12	1075.27	800.556
213	GCCTCT	12	1075.37	963.885
1193	GTCAAG	12	1075.49	185.955
1037	CCGTGA	12	1075.59	757.889
1520	CCTGCG	12	1076	1194.84
1296	CGTAGT	12	1076.44	727.87
718	ACCGGT	12	1076.49	759.12
1120	CTTTGT	12	1076.6	1096.33
1469	CTTTGT	12	1076.6	1096.33
801	TAGTCC	11	1104.63	340.231
1298	TAGTCC	11	1104.63	340.231
216	TCTTGC	11	1104.74	1104.48
891	TACGGC	11	1105.25	859.987
13	TTGATC	11	1105.35	436.853
980	CTTACC	11	1118.62	389.991
1462	CTTACC	11	1118.62	389.991
517	GCCAGC	11	1119.01	912.729
1127	GCCAGC	11	1119.01	912.729
739	CTGGAC	11	1119.33	872.28
1481	TGACTG	11	1119.51	850.383
655	AGTCTC	11	1120	356.371
877	GACCGC	11	1120.11	911.853
1194	TCAAGT	11	1120.12	37.7055
573	AAGCGC	11	1120.15	313.692
121	TGTCTG	11	1120.2	1205.97
1288	AAGTGC	11	1120.31	279.57
851	GGCTTC	11	1120.62	1207.91
1190	GACGTC	11	1120.68	872.145
479	TTGACG	11	1120.79	846.218
920	TTGACG	11	1120.79	846.218
480	TGACGT	11	1120.92	846.806
1189	TGACGT	11	1120.92	846.806
822	TCGACT	11	1120.97	360.058
1321	TCGACT	11	1120.97	360.058
644	TGGCAA	11	1121.16	281.046
516	TGCCAG	11	1121.2	872.329
1126	TGCCAG	11	1121.2	872.329
1159	TGCCAG	11	1121.2	872.329
1531	ATCACC	10	1122.93	27.9606
1479	CATGAC	6	1124.38	135.271
819	ATGTCG	10	1132.26	890.655
744	CGAAGA	11	1132.37	57.3668
972	CGAAGA	11	1132.37	57.3668
1475	GATTCA	10	1132.58	51.8175
1161	CCAGTG	11	1133.04	887.029
596	AGTCAG	11	1133.09	292.634
902	GGTTAA	11	1133.11	307.365
1088	GGTTAA	11	1133.11	307.365
651	CTTGAG	11	1133.36	860.109
841	CTTGAG	11	1133.36	860.109
1094	GTCCCG	11	1133.55	1210.09
693	GAAATG	11	1133.62	63.8715
1079	GAAATG	11	1133.62	63.8715
497	GAAGCA	10	1133.67	81.0031
10	AGTTTG	11	1133.77	890.832
654	GAGTCT	11	1133.8	861.328
1310	GAGTCT	11	1133.8	861.328
600	AGATGT	11	1133.84	305.815
476	TCATTG	7	1133.9	633.931
839	CCCTTG	11	1134.11	1055.24
1081	AATGTT	11	1134.14	60.0005
342	CTACGG	11	1134.16	888.652
522	CAGCCG	11	1134.47	927.784
186	CGCAAG	11	1134.53	326.242
379	CGCAAG	11	1134.53	326.242
897	CGCAAG	11	1134.53	326.242
504	CGGCTA	11	1134.9	886.998
489	CCGCAG	11	1135.16	923.619
126	GGGAAA	11	1135.26	1107.69
1163	AGTGAT	11	1135.32	306.244
503	CCGGCT	11	1135.53	1209.47
1200	CATCAT	6	1137.91	300.786
1197	AGTCAT	6	1140.18	185.153
175	CCGCAT	6	1141.22	504.13
244	TTAGCT	10	1164.3	614.184
1257	AGCGAC	10	1164.99	451.921
43	CAGGCC	10	1165.31	1020.63
267	CTCACC	10	1165.4	213.585
1377	ACGTTC	10	1165.44	500.958
608	AATCCC	10	1165.45	43.3282
657	TCTCGT	10	1166.03	1162.98
1017	TGAGAA	10	1166.27	115.028
675	AATTCC	10	1166.48	160.328
1093	AGTCCC	10	1166.48	381.159
1010	TCAGAG	10	1166.49	414.197
960	TTCGAT	10	1166.53	614.411
1312	GTCTGC	10	1166.65	1216.39
662	TAGAGG	10	1166.75	1219.79
805	CCACGC	10	1167.05	276.078
92	TTGCTG	10	1167.31	1216.79
1036	ACCGTG	10	1172.85	999.827
33	ACGCTG	10	1173.26	998.638
597	GTCAGA	10	1173.29	426.092
1400	CGCCCG	10	1173.31	1217.72
71	AACAGG	10	1173.32	112.069
781	AACAGG	10	1173.32	112.069
546	AAGCGT	10	1173.35	426.514
767	AAGCGT	10	1173.35	426.514
796	CCTGGT	10	1173.35	1217.8
984	CCTGGT	10	1173.35	1217.8
953	GGTTTA	10	1173.37	1002.76
784	AGGATT	10	1173.48	450.145
321	ACTGAG	10	1173.63	424.959
247	GCTAGT	10	1173.75	979.853
1343	GCTAGT	10	1173.75	979.853
568	GCGTAA	10	1173.79	428.652
1303	CGGATT	10	1173.8	980.631
569	CGTAAA	10	1173.82	4.56312
811	CGTAAA	10	1173.82	4.56312
65	AACGGT	10	1173.97	427.599
161	AACGGT	10	1173.97	427.599
1192	CGTCAA	10	1173.98	57.8384
838	GCCCTT	10	1174	1122.49
1207	GCCCTT	10	1174	1122.49
994	ACATCC	6	1174.04	173.166
75	GGAAGA	10	1174.07	1158.93
987	GGTCTT	10	1174.35	1216.88
705	GATCTG	10	1174.47	981.568
1068	GCTCGT	10	1174.47	1217.85
656	GTCTCG	10	1174.51	1217.85
66	ACGGTA	10	1174.54	426.086
162	ACGGTA	10	1174.54	426.086
545	CAAGCG	10	1174.55	467.742
936	CAAGCG	10	1174.55	467.742
1273	CAAGCG	10	1174.55	467.742
263	ACGGCT	10	1174.57	999.771
328	CACGGT	10	1174.57	999.318
1367	CACGGT	10	1174.57	999.318
576	CGCACG	10	1174.7	1028.03
999	CACGGA	10	1174.71	465.298
900	AAGGTT	10	1174.79	445.937
160	AAACGG	10	1174.92	111.536
1389	CTTGTA	10	1175.01	634.918
533	ATACGG	9	1175.22	491.862
98	ACGAGT	10	1175.22	425.792
331	GGTCCA	9	1175.47	1024.38
643	CTGGCA	9	1175.74	1024.89
1152	AGGAGA	10	1175.79	1157.14
366	ATTGCA	8	1177.22	139.834
1199	TCATCA	6	1180.85	398.149
1478	TCATGA	6	1181.74	260.08
1198	GTCATC	6	1181.97	737.291
393	AGCCAT	5	1187.55	294.704
15	GATCAT	5	1187.91	351.385
222	CATCGG	5	1188.07	1092.52
1390	TTGTAC	9	1188.73	749.718
995	CATCCA	4	1193.15	343.165
217	CTTGCC	9	1193.52	1162.87
929	GCCCGC	9	1193.63	1221.56
1362	AATGCC	9	1194.09	108.192
1277	CGGACC	9	1194.15	1100.87
559	AATTAC	9	1194.16	41.895
753	ACGCTC	9	1194.28	536.899
812	GTAAAC	9	1194.38	11.7906
291	TGGTCT	9	1194.39	1221.44
986	TGGTCT	9	1194.39	1221.44
280	CGATCC	9	1194.62	541.052
610	TCCCCG	9	1194.63	1102.57
502	ACCGGC	9	1194.77	1102.24
483	CGTTAC	9	1194.81	664.991
1320	CTCGAC	9	1195	536.213
732	CGGCCC	9	1195.02	1221.76
1092	AAGTCC	9	1195.03	109.766
989	TCTTGA	9	1195.24	771.517
806	CACGCC	9	1195.36	415.753
695	AATGCG	9	1198.32	587.994
27	GATTGA	9	1198.67	605.101
241	GGATTA	9	1198.68	606.124
785	GGATTA	9	1198.68	606.124
59	AAGTCG	9	1198.88	586.218
61	GTCGAA	9	1198.88	585.813
872	AAGTCG	9	1198.88	586.218
1332	AAGTCG	9	1198.88	586.218
1492	AAGTCG	9	1198.88	586.218
1019	AGAATG	9	1199	214.828
1360	AGAATG	9	1199	214.828
748	GACTGA	9	1199.11	585.066
1160	GCCAGT	9	1199.16	1087.53
1018	GAGAAT	9	1199.18	214.448
1459	GCGCTT	9	1199.18	1221.85
67	CGGTAA	9	1199.19	584.766
528	CGGTAA	9	1199.19	584.766
372	CAATGG	9	1199.26	584.993
1237	CAATGG	9	1199.26	584.993
1034	GAACCG	9	1199.3	627.286
9	GAGTTT	9	1199.33	1089.92
481	GACGTT	9	1199.43	1071.54
288	AGCTGG	9	1199.49	1224.98
1433	AAGTAG	9	1199.5	213.174
807	ACGCCG	9	1199.54	1107.36
966	GCAACG	9	1199.54	629.497
1099	GCAACG	9	1199.54	629.497
1014	AGATGA	9	1199.56	214.161
353	AGCAGT	9	1199.61	583.811
901	AGGTTA	9	1199.61	606.448
824	GACTTG	9	1199.74	1072.95
1154	GAGACT	9	1199.75	585.66
1112	CCCTTA	9	1199.86	730.731
1208	CCCTTA	9	1199.86	730.731
8	AGAGTT	9	1199.88	604.599
706	ATCTGG	8	1200.2	1095.51
428	GTAAAG	9	1200.49	215.337
457	GTAAAG	9	1200.49	215.337
570	GTAAAG	9	1200.49	215.337
1188	ATGACG	8	1200.65	663.864
515	GTGCCA	8	1200.67	1108.55
389	ATGCAG	8	1201.2	662.946
895	GCCGCA	8	1201.6	1127.31
1363	ATGCCA	7	1202.92	210.4
395	CCATGC	5	1203.64	815.446
17	TCATGG	5	1207.21	1141.18
1202	TCATGG	5	1207.21	1141.18
323	TGAGAC	8	1207.62	726.75
1040	TGAGAC	8	1207.62	726.75
16	ATCATG	5	1207.67	449.201
1201	ATCATG	5	1207.67	449.201
1232	TGCTAC	8	1207.76	809.308
1354	TGGATC	8	1207.78	1129.58
1528	TGGATC	8	1207.78	1129.58
1282	CTCATA	5	1207.93	612.243
340	TCCTAC	8	1208.28	841.814
863	TAACGC	8	1208.37	191.829
249	TAGTAG	8	1210.32	757.859
952	TGGTTT	8	1210.45	1224.05
31	GAACGC	8	1210.66	781.709
1330	TGAAGT	8	1210.67	762.863
1490	TGAAGT	8	1210.67	762.863
1345	TAGTAA	8	1210.74	45.6986
1376	TACGTT	8	1210.75	920.055
30	TGAACG	8	1210.77	739.3
1361	GAATGC	8	1210.8	743.379
733	GGCCCC	8	1210.81	1223.6
1098	CGCAAC	8	1210.96	161.388
1107	CGCAAC	8	1210.96	161.388
262	AACGGC	8	1211.02	782.548
118	TAATGT	8	1211.24	326.113
205	ACCTTC	8	1211.27	859.564
1447	ACCTTC	8	1211.27	859.564
1153	GGAGAC	8	1211.27	1224.35
467	TACCTT	8	1211.48	1092.63
1409	CACCAT	4	1212.55	494.202
136	CTGATG	8	1212.76	1139.35
386	CTGATG	8	1212.76	1139.35
478	ATTGAC	7	1212.79	337.126
919	ATTGAC	7	1212.79	337.126
165	GTAGCT	8	1212.8	1139.57
1439	GTAGCT	8	1212.8	1139.57
304	TGACCA	7	1212.95	269.194
303	ATGACC	7	1213.07	274.755
7	AAGAGT	8	1213.11	347.759
970	CGCGAA	8	1213.17	793.224
363	AATATT	8	1213.23	131.24
235	CAGATG	8	1213.23	753.057
599	CAGATG	8	1213.23	753.057
1210	CTTACG	8	1213.3	846.444
14	TGATCA	7	1213.31	330.064
314	CACTGG	8	1213.37	1149.58
1100	CAACGA	8	1213.42	26.5151
1259	CGACCT	8	1213.46	727.564
1349	AATCGT	8	1213.5	273.518
207	CTTCGG	8	1213.52	1223.87
419	CTTCGG	8	1213.52	1223.87
1028	CTTCGG	8	1213.52	1223.87
1449	CTTCGG	8	1213.52	1223.87
383	AGCCTG	8	1213.58	1149.99
858	GGAGCT	8	1213.6	1225
1101	AACGAG	8	1213.64	334.284
954	GTTTAA	8	1213.66	340.287
72	ACAGGA	8	1213.72	332.453
782	ACAGGA	8	1213.72	332.453
1467	CACTTT	8	1213.75	1106.79
147	GGATAA	8	1213.83	350.975
382	AAGCCT	8	1213.88	214.571
81	AGCTTG	8	1214.06	1141.39
649	AGCTTG	8	1214.06	1141.39
69	GTAACA	7	1214.42	57.624
1497	GTAACA	7	1214.42	57.624
397	ATGCCG	7	1214.48	1165.44
1222	GCTACA	7	1214.49	274.884
1233	GCTACA	7	1214.49	274.884
1050	GCTGCA	7	1214.59	1164.87
21	GGCTCA	7	1214.72	1165.05
265	GGCTCA	7	1214.72	1165.05
616	GGCTCA	7	1214.72	1165.05
1375	ATACGT	7	1214.75	349.217
19	ATGGCT	7	1214.79	1156.69
1055	ATGGCT	7	1214.79	1156.69
1480	ATGACT	7	1214.99	349.891
594	TAAGTC	7	1217.82	405.212
871	TAAGTC	7	1217.82	405.212
1091	TAAGTC	7	1217.82	405.212
957	TAATTC	7	1217.89	797.12
1095	TCCCGC	7	1217.97	1191.22
173	TACCGC	7	1218.18	859.037
551	TTAATC	7	1218.25	798.222
638	TGATAC	7	1218.27	405.316
189	AAGACC	7	1219.05	64.8025
309	AGCCAC	7	1219.23	287.428
590	TTGTTA	7	1219.26	1067.02
694	AAATGC	7	1219.28	78.4674
745	GAAGAC	7	1219.29	492.395
931	CCGCAC	7	1219.29	767.671
114	TGAGTA	7	1219.32	919.222
88	TTCTTT	7	1219.33	1224.52
381	CAAGCC	7	1219.33	287.452
78	AGAAGC	7	1219.35	494.594
496	AGAAGC	7	1219.35	494.594
1254	AGAAGC	7	1219.35	494.594
294	TCTGAG	7	1219.36	1179.72
854	TTCCGG	7	1219.38	1224.57
1025	TGCCTT	7	1219.4	1218.91
1223	CTACAC	7	1219.4	309.104
1347	GTAATC	7	1219.4	419.177
302	GATGAC	7	1219.46	903.756
1187	GATGAC	7	1219.46	903.756
703	GAGATC	7	1219.47	901.428
221	CCATCG	4	1219.48	1012.83
157	TGGAAA	7	1219.49	516.233
119	AATGTC	7	1219.49	421.277
4	TTGAAG	7	1219.5	918.156
1399	CCGCCC	7	1219.62	1160.09
1527	TTGGAT	7	1219.68	1186
461	AGTTAA	7	1220	109.141
232	GCCCAG	7	1220.02	1194.91
115	GAGTAA	7	1220.14	526.248
455	GAGTAA	7	1220.14	526.248
825	ACTTGG	7	1220.16	1182.29
1302	CCGGAT	7	1220.19	1188.38
853	CTTCCG	7	1220.22	1212.61
747	AGACTG	7	1220.23	913.556
1155	AGACTG	7	1220.23	913.556
1256	AAGCGA	7	1220.25	505.08
219	TGCCAT	3	1220.25	1119.85
468	ACCTTT	7	1220.26	1164.74
1342	CGCTAG	7	1220.3	1189.09
293	GTCTGA	7	1220.32	1183.2
1299	AGTCCG	7	1220.35	1188.91
271	CCTAGG	7	1220.37	1188.13
510	ACTCCG	7	1220.37	892.247
816	ACGATG	7	1220.37	912.27
396	CATGCC	3	1220.38	1076.4
204	GACCTT	7	1220.39	984.937
611	CCCCGG	7	1220.41	1224.6
742	GACGAA	7	1220.42	504.859
1391	TGTACA	6	1220.5	516.595
1356	GATCAG	7	1220.53	910.567
11	GTTTGA	7	1220.59	1188.97
327	ACACGG	7	1220.59	943.973
73	CAGGAA	7	1220.6	504.584
187	GCAAGA	7	1220.6	502.875
572	AAAGCG	7	1220.61	506.139
766	AAAGCG	7	1220.61	506.139
738	CCTGGA	7	1220.83	1187.88
308	CAGCCA	6	1220.95	391.614
392	CAGCCA	6	1220.95	391.614
1191	ACGTCA	6	1220.96	453.097
578	CACGCA	6	1220.99	395.693
488	CCCGCA	6	1221.02	857.635
930	CCCGCA	6	1221.02	857.635
1096	CCCGCA	6	1221.02	857.635
388	GATGCA	6	1221.05	986.591
963	GATGCA	6	1221.05	986.591
932	CGCACA	6	1221.07	395.589
1306	ATTGGA	6	1221.36	1001.52
945	GAGCAT	3	1221.4	1095.06
477	CATTGA	3	1221.58	848.839
62	TCGAAC	6	1222.37	517.422
965	TGCAAC	6	1222.49	517.893
1315	TGCAAC	6	1222.49	517.893
438	TTCAGC	6	1222.61	1072.02
435	ACTTTC	6	1222.87	1192.78
813	TAAACG	6	1222.92	173.025
181	AACGTC	6	1222.94	530.247
1461	GCTTAC	6	1222.95	1083.24
499	AGCACC	6	1222.96	464.863
1108	GCAACC	6	1222.97	465.788
789	TAGATA	6	1222.97	217.823
1075	TTGTGA	6	1222.97	1208.43
1471	TTGTGA	6	1222.97	1208.43
285	CCTAGC	6	1222.98	1014.34
307	CCAGCC	6	1222.98	933.236
89	TCTTTG	6	1223	1223.61
431	AAGTAC	6	1223	171.929
1476	ATTCAT	2	1223.02	1133.01
911	TCAAAT	6	1223.03	343.925
674	GAATTC	6	1223.06	617.216
677	TTCCAG	6	1223.09	1083.74
1331	GAAGTC	6	1223.1	1036.88
1445	TAACCT	6	1223.1	796.483
1491	GAAGTC	6	1223.1	1036.88
12	TTTGAT	6	1223.13	1144.57
878	ACCGCC	6	1223.14	933.334
1398	ACCGCC	6	1223.14	933.334
283	TCCCTA	6	1223.17	1103.76
68	GGTAAC	6	1223.17	1034.88
259	GGTAAC	6	1223.17	1034.88
1504	GGTAAC	6	1223.17	1034.88
53	ACATGC	3	1223.18	862.369
790	AGATAC	6	1223.19	174.446
1495	TCGTAA	6	1223.2	616.708
810	CCGTAA	6	1223.21	545.591
756	CTCAGG	6	1223.22	1209.61
1316	GCAACT	6	1223.26	548.941
1080	AAATGT	6	1223.27	226.362
224	TCGGAT	6	1223.29	1205.89
427	TGTAAA	6	1223.29	217.505
1216	ACCAGG	6	1223.29	1064.78
826	CTTGGA	6	1223.32	1206.86
1244	GCATAC	3	1223.32	860.673
44	AGGCCT	6	1223.34	1209.42
415	AGGCCT	6	1223.34	1209.42
1150	AAAGGA	6	1223.34	407.747
1338	GAATCG	6	1223.35	1043.44
743	ACGAAG	6	1223.36	701.404
80	AAGCTT	6	1223.37	631.292
648	AAGCTT	6	1223.37	631.292
305	GACCAG	6	1223.38	1062.98
1215	GACCAG	6	1223.38	1062.98
1271	AGCAAG	6	1223.38	700.914
284	CCCTAG	6	1223.38	1026.72
604	GTGAAA	6	1223.38	721.525
691	GTGAAA	6	1223.38	721.525
1077	GTGAAA	6	1223.38	721.525
26	AGATTG	6	1223.39	1055.63
763	GCGAAA	6	1223.41	702.911
650	GCTTGA	6	1223.43	1207.21
1000	ACGGAA	6	1223.43	698.783
1042	AGACAG	6	1223.43	701.178
155	ACTGGA	6	1223.44	1043.09
168	GCTAAT	6	1223.44	632.069
315	ACTGGA	6	1223.44	1043.09
1171	ACTGGA	6	1223.44	1043.09
1311	AGTCTG	6	1223.44	1207.61
1004	AAGTTT	6	1223.44	710.818
1227	ACACGT	6	1223.45	548.145
1110	AACCCT	6	1223.46	514.653
1431	AGAAGT	6	1223.47	719.547
505	GGCTAA	6	1223.49	1043.64
482	ACGTTA	6	1223.52	633.019
1503	AGGTAA	6	1223.56	719.743
231	TGCCCA	5	1223.57	1069.8
737	CCCTGG	6	1223.63	1224.9
795	CCCTGG	6	1223.63	1224.9
176	CGCATA	3	1223.64	878.294
1243	CGCATA	3	1223.64	878.294
1410	ACCATG	3	1223.65	876.763
218	TTGCCA	5	1223.68	1117.84
1125	TTGCCA	5	1223.68	1117.84
243	ATTAGC	5	1223.69	739.214
595	AAGTCA	5	1223.74	280.88
1196	AAGTCA	5	1223.74	280.88
1327	CCATGA	3	1223.74	877.48
802	AGTCCA	5	1223.79	665.653
3	ATTGAA	5	1223.85	341.052
28	ATTGAA	5	1223.85	341.052
560	ATTACT	5	1223.85	1044.06
630	ACTGCA	5	1223.85	666.908
324	GAGACA	5	1223.93	832.418
1041	GAGACA	5	1223.93	832.418
1214	CGACCA	5	1223.98	607.643
787	ATTAGA	5	1223.99	339.221
676	ATTCCA	4	1224.15	978.444
29	TTGAAC	5	1224.22	810.191
1212	TACGAC	5	1224.25	735.998
317	TGGAAC	5	1224.28	1125.8
429	TAAAGT	5	1224.31	396.49
458	TAAAGT	5	1224.31	396.49
472	TTGCTC	5	1224.31	1224.22
1286	TAAAGT	5	1224.31	396.49
1425	TGCAAA	5	1224.31	336.789
1339	AATCGC	5	1224.32	746.705
1364	TGCCAC	5	1224.33	1112.07
1440	TAGCTT	5	1224.36	1181.3
593	TTAAGT	5	1224.36	892.357
870	TTAAGT	5	1224.36	892.357
1090	TTAAGT	5	1224.36	892.357
148	GATAAC	5	1224.38	334.535
509	AACTCC	5	1224.38	708.485
1508	ACCGTA	5	1224.38	762.042
717	TACCGG	5	1224.39	1219.22
607	AAATCC	5	1224.39	370.82
1109	CAACCC	5	1224.39	424.07
855	TCCGGA	5	1224.41	1219.18
1301	TCCGGA	5	1224.41	1219.18
76	GAAGAA	5	1224.42	623.745
410	GAAGAA	5	1224.42	623.745
494	GAAGAA	5	1224.42	623.745
618	CTCAAC	5	1224.42	705.888
973	GAAGAA	5	1224.42	623.745
1397	CACCGC	5	1224.42	1066.59
1436	TAGGTA	5	1224.42	1136.45
1443	CTTAAC	5	1224.42	966.948
916	TGAATT	5	1224.42	888.762
1211	TTACGA	5	1224.42	822.373
474	GCTCAT	2	1224.43	1196.34
266	GCTCAC	5	1224.44	1117.96
459	AAAGTT	5	1224.44	407.392
463	TTAATA	5	1224.44	612.133
278	GACGAT	5	1224.45	1135.09
352	CAGCAG	5	1224.45	1144.94
519	CAGCAG	5	1224.45	1144.94
591	TGTTAA	5	1224.45	889.552
555	TCGGAA	5	1224.46	1130.86
765	GAAAGC	5	1224.46	886.3
1335	TCGGAA	5	1224.46	1130.86
631	CTGCAT	2	1224.46	1196.55
1051	CTGCAT	2	1224.46	1196.55
1322	CGACTC	5	1224.47	1118.65
1033	GGAACC	5	1224.48	1144
1516	GGAACC	5	1224.48	1144
1381	TCCCGG	5	1224.49	1224.98
671	GTAGAA	5	1224.5	909.017
793	TACCCT	5	1224.5	1168.61
712	AGGAAT	5	1224.5	910.04
804	TCCACG	5	1224.5	1121.06
997	TCCACG	5	1224.5	1121.06
361	GGAATA	5	1224.51	909.63
713	GGAATA	5	1224.51	909.63
558	GAATTA	5	1224.52	406.767
116	AGTAAT	5	1224.52	404.587
362	GAATAT	5	1224.52	407.3
433	GTACTT	5	1224.52	1184.56
1346	AGTAAT	5	1224.52	404.587
735	CCCCCT	5	1224.53	1200.37
295	CTGAGA	5	1224.54	1134.78
322	CTGAGA	5	1224.54	1134.78
532	AATACG	5	1224.54	346.516
1374	AATACG	5	1224.54	346.516
430	AAAGTA	5	1224.55	128.331
1500	ACAAGG	5	1224.55	896.051
193	CCAAAG	5	1224.56	307.787
490	CGCAGA	5	1224.56	1147.52
702	AGAGAT	5	1224.56	911.676
1012	AGAGAT	5	1224.56	911.676
553	AATCGG	5	1224.57	1135.17
912	CAAATG	5	1224.57	345.53
917	GAATTG	5	1224.57	1140.38
248	CTAGTA	5	1224.57	835.817
1344	CTAGTA	5	1224.57	835.817
794	ACCCTG	5	1224.58	1124.75
978	ACCTTA	5	1224.6	983.21
22	GCTCAG	5	1224.61	1219.4
755	GCTCAG	5	1224.61	1219.4
910	CTCAAA	5	1224.61	387.314
1147	CTCAAA	5	1224.61	387.314
620	CAACCT	5	1224.61	728.128
1468	ACTTTG	5	1224.61	1184.86
530	GTAATA	5	1224.63	404.869
1502	AAGGTA	5	1224.63	908.233
246	AGCTAG	5	1224.64	1134.96
159	GAAACG	5	1224.66	896.577
174	ACCGCA	4	1224.66	835.236
1269	AGAGCA	4	1224.67	1009.38
55	ATGCAA	4	1224.7	506.997
964	ATGCAA	4	1224.7	506.997
223	ATCGGA	4	1224.71	1172.55
554	ATCGGA	4	1224.71	1172.55
368	TGCACA	4	1224.71	876.812
179	ATAACG	4	1224.72	505.055
1285	ATAAAG	4	1224.73	246.531
1340	ATCGCT	4	1224.73	1185.46
436	CTTTCA	4	1224.74	1217.32
754	CGCTCA	4	1224.74	1159.62
408	ATGAAG	4	1224.76	1022.54
1329	ATGAAG	4	1224.76	1022.54
1245	CATACA	1	1224.76	1043.11
606	GAAATC	4	1224.79	566.587
54	CATGCA	1	1224.79	1154.13
749	ACTGAC	4	1224.8	948.64
367	TTGCAC	4	1224.81	1196.16
177	GCATAA	2	1224.82	860.905
180	TAACGT	4	1224.82	1001.74
506	GCTAAC	4	1224.82	947.948
861	GCTAAC	4	1224.82	947.948
571	TAAAGC	4	1224.83	556.377
70	TAACAG	4	1224.83	567.457
407	TATGAA	4	1224.83	633.38
776	GAGCAA	4	1224.83	1050.76
1270	GAGCAA	4	1224.83	1050.76
93	TGCTGA	4	1224.84	1223.15
166	TAGCTA	4	1224.84	1002.67
245	TAGCTA	4	1224.84	1002.67
605	TGAAAT	4	1224.84	634.005
692	TGAAAT	4	1224.84	634.005
875	TCGACC	4	1224.84	1177.1
1078	TGAAAT	4	1224.84	634.005
1317	CAACTC	4	1224.84	915.785
852	GCTTCC	4	1224.85	1224.53
967	CAACGC	4	1224.85	896.069
135	CCTGAT	4	1224.85	1202.4
385	CCTGAT	4	1224.85	1202.4
701	TAGAGA	4	1224.85	1056.99
1170	AACTGG	4	1224.85	1187.96
1380	TTCCCG	4	1224.85	1224.59
1530	GATCAC	4	1224.85	946.925
1165	TGATAA	4	1224.86	632.198
1213	ACGACC	4	1224.86	898.513
1226	CACACG	4	1224.86	906.145
1314	CTGCAA	4	1224.86	960.088
1337	GGAATC	4	1224.86	1185.96
1372	TGAATA	4	1224.86	631.463
49	TAACAC	4	1224.87	591.914
370	CACAAT	4	1224.87	624.419
437	TTTCAG	4	1224.87	1209.41
520	AGCAGC	4	1224.87	1191.36
977	AACCTT	4	1224.87	1107.93
1006	GTTTTC	4	1224.87	1224.92
1008	TTTCAG	4	1224.87	1209.41
1446	AACCTT	4	1224.87	1107.93
287	TAGCTG	4	1224.87	1222.95
1066	CAGCTC	4	1224.87	1180.46
1424	TTGCAA	4	1224.87	1003.46
992	TGACAT	1	1224.87	1188.19
487	ACCCGC	4	1224.88	1154.47
896	CCGCAA	4	1224.88	909.667
990	CTTGAC	4	1224.88	1199.01
1097	CCGCAA	4	1224.88	909.667
1441	AGCTTA	4	1224.88	1013.13
791	GATACC	4	1224.88	949.504
803	GTCCAC	4	1224.88	1181.18
1168	TAAACT	4	1224.88	783.375
79	GAAGCT	4	1224.89	1188.04
552	TAATCG	4	1224.89	1003.48
1348	TAATCG	4	1224.89	1003.48
1460	CGCTTA	4	1224.89	1200.62
178	CATAAC	1	1224.89	1092.77
334	CCAGAC	4	1224.9	896.455
335	CAGACT	4	1224.9	957.148
859	GAGCTA	4	1224.9	1189.03
780	AAACAG	4	1224.9	237.227
814	AAACGA	4	1224.9	239.004
815	AACGAT	4	1224.9	576.473
156	CTGGAA	4	1224.91	1188.7
316	CTGGAA	4	1224.91	1188.7
341	CCTACG	4	1224.91	1183.98
797	CTGGTA	4	1224.91	1223.16
1225	ACACAC	3	1224.91	654.358
1394	ACACAC	3	1224.91	654.358
556	CGGAAT	4	1224.91	1189.07
976	GAACCT	4	1224.91	960.97
1166	GATAAA	4	1224.91	289.48
1336	CGGAAT	4	1224.91	1189.07
1517	GAACCT	4	1224.91	960.97
518	CCAGCA	3	1224.91	1034.35
996	ATCCAC	3	1224.91	1044.07
281	GATCCC	4	1224.92	1180.84
337	GACTCC	4	1224.92	1181.17
647	CAAGCT	4	1224.92	960.541
1035	AACCGT	4	1224.92	959.481
1323	GACTCC	4	1224.92	1181.17
1507	AACCGT	4	1224.92	959.481
1313	TCTGCA	3	1224.92	1210.59
152	ACTACT	4	1224.93	1104.89
195	AAAGAG	4	1224.93	850.946
234	CCAGAT	4	1224.93	958.085
1250	AAAGAG	4	1224.93	850.946
634	CATCTG	1	1224.93	1220.68
306	ACCAGC	4	1224.93	896.737
959	ATTCGA	3	1224.94	1101.87
1355	GGATCA	3	1224.94	1207.53
1405	GTCACA	3	1224.94	1063.75
1529	GGATCA	3	1224.94	1207.53
1167	ATAAAC	3	1224.94	449.354
561	TTACTG	3	1224.95	1220.88
907	AAACTC	3	1224.95	864.366
915	ATGAAT	3	1224.95	833.061
1392	GTACAC	3	1224.95	1100.22
1144	GAACTC	3	1224.96	1099.62
1496	CGTAAC	3	1224.96	1100.28
84	TTGCTT	3	1224.96	1224.98
154	TACTGG	3	1224.96	1224.49
456	AGTAAA	3	1224.96	548.341
562	TACTGG	3	1224.96	1224.49
641	TACTGG	3	1224.96	1224.49
1011	CAGAGA	3	1224.96	1155.43
24	TCAGAT	3	1224.97	1130.13
77	AAGAAG	3	1224.97	1042.06
85	TGCTTC	3	1224.97	1224.96
130	AACTGC	3	1224.97	1099.93
170	TAATAC	3	1224.97	986.927
279	ACGATC	3	1224.97	1101.04
313	ACACTG	3	1224.97	1105.7
411	AAGAAG	3	1224.97	1042.06
462	GTTAAT	3	1224.97	1158.16
464	TAATAC	3	1224.97	986.927
485	TTACCC	3	1224.97	1217.99
495	AAGAAG	3	1224.97	1042.06
531	TAATAC	3	1224.97	986.927
550	GTTAAT	3	1224.97	1158.16
598	TCAGAT	3	1224.97	1130.13
629	AACTGC	3	1224.97	1099.93
746	AAGACT	3	1224.97	842.567
1235	TACAAT	3	1224.97	997.652
1430	AAGAAG	3	1224.97	1042.06
1284	CATAAA	1	1224.97	947.158
91	TTTGCT	3	1224.98	1224.96
269	CACCTA	3	1224.98	1093.31
333	TCCAGA	3	1224.98	1101.21
417	GCCTTC	3	1224.98	1224.92
432	AGTACT	3	1224.98	1135.81
471	TTTGCT	3	1224.98	1224.96
492	CAGAAG	3	1224.98	1156.47
557	GGAATT	3	1224.98	1215.1
905	TAAAAC	3	1224.98	501.08
934	CACAAG	3	1224.98	802.148
1026	GCCTTC	3	1224.98	1224.92
1427	CAAAAG	3	1224.98	483.881
5	TGAAGA	3	1224.98	1157.77
185	TCGCAA	3	1224.98	1101.28
318	GGAACT	3	1224.98	1213.45
409	TGAAGA	3	1224.98	1157.77
579	ACGCAG	3	1224.98	1215.96
627	GGAACT	3	1224.98	1213.45
707	TCTGGA	3	1224.98	1224.57
734	GCCCCC	3	1224.98	1224.25
764	CGAAAG	3	1224.98	1155.46
823	CGACTT	3	1224.98	1218.05
862	CTAACG	3	1224.98	1105.57
903	GTTAAA	3	1224.98	894.256
1143	GGAACT	3	1224.98	1213.45
1432	GAAGTA	3	1224.98	1159.96
131	ACTGCC	3	1224.99	1211.18
486	TACCCG	3	1224.99	1211.1
493	AGAAGA	3	1224.99	1041.4
549	CGTTAA	3	1224.99	1135.96
778	GCAAAC	3	1224.99	793.384
868	CGTTAA	3	1224.99	1135.96
879	CCGCCT	3	1224.99	1224.76
913	AAATGA	3	1224.99	548.218
1005	AGTTTT	3	1224.99	1222.26
1157	ACTGCC	3	1224.99	1211.18
1442	GCTTAA	3	1224.99	1134.44
1498	TAACAA	3	1224.99	514.335
50	AACACA	2	1224.99	650.359
149	ATAACT	2	1224.99	1121.71
609	ATCCCC	2	1224.99	1212.35
792	ATACCC	2	1224.99	1163.52
1406	TCACAC	2	1224.99	1177.68
1463	TTACCA	2	1224.99	1203.5
153	CTACTG	3	1224.99	1218.59
673	AGAATT	3	1224.99	896.688
1252	AGAGAA	3	1224.99	1042.67
1	AAATTG	2	1224.99	1093.37
46	GCCTAA	2	1224.99	1188.92
172	ATACCG	2	1224.99	1173.99
310	GCCACA	2	1224.99	1158.75
336	AGACTC	2	1224.99	1185.7
365	TATTGC	2	1224.99	1223.95
622	ACCTGG	2	1224.99	1224.93
639	GATACT	2	1224.99	1199.9
672	TAGAAT	2	1224.99	1088.26
716	ATACCG	2	1224.99	1173.99
904	TTAAAA	2	1224.99	896.847
983	ACCTGG	2	1224.99	1224.93
991	TTGACA	2	1224.99	1184.42
1007	TTTTCA	2	1224.99	1224.87
1111	ACCCTT	2	1224.99	1223.96
1158	CTGCCA	2	1224.99	1220.02
1247	TACAAA	2	1224.99	837.232
1319	ACTCGA	2	1224.99	1187.64
1444	TTAACC	2	1224.99	1211.6
1466	CCACTT	2	1224.99	1224.03
993	GACATC	1	1224.99	1194.87
1477	TTCATG	1	1224.99	1223.38
45	GGCCTA	3	1225	1224.7
426	TTGTAA	3	1225	1153.89
1426	GCAAAA	3	1225	485.247
2	AATTGA	2	1225	1094.02
25	CAGATT	2	1225	1199.16
86	GCTTCT	2	1225	1225
127	GGAAAC	2	1225	1204.82
158	GGAAAC	2	1225	1204.82
167	AGCTAA	2	1225	1064.07
171	AATACC	2	1225	1078.38
188	CAAGAC	2	1225	1035.17
192	ACCAAA	2	1225	724.636
233	CCCAGA	2	1225	1177.93
270	ACCTAG	2	1225	1187.85
286	CTAGCT	2	1225	1223.54
319	GAACTG	2	1225	1222.65
320	AACTGA	2	1225	1064.94
369	GCACAA	2	1225	1041.56
371	ACAATG	2	1225	1064.26
465	AATACC	2	1225	1078.38
491	GCAGAA	2	1225	1206.69
628	GAACTG	2	1225	1222.65
636	TCTGAT	2	1225	1224.22
704	AGATCT	2	1225	1198.94
714	GAATAC	2	1225	1058.2
715	AATACC	2	1225	1078.38
736	CCCCTG	2	1225	1224.98
788	TTAGAT	2	1225	1204.98
860	AGCTAA	2	1225	1064.07
909	ACTCAA	2	1225	1085.42
918	AATTGA	2	1225	1094.02
933	GCACAA	2	1225	1041.56
935	ACAAGC	2	1225	1036.64
956	TTAATT	2	1225	1221.85
958	AATTCG	2	1225	1199.24
982	TACCTG	2	1225	1223.52
1009	TTCAGA	2	1225	1197.25
1146	ACTCAA	2	1225	1085.42
1149	CAAAGG	2	1225	1206.1
1236	ACAATG	2	1225	1064.26
1251	AAGAGA	2	1225	1163.24
1358	TCAGAA	2	1225	1057.88
1359	CAGAAT	2	1225	1064.32
1373	GAATAC	2	1225	1058.2
1395	CACACC	2	1225	1101.65
1396	ACACCG	2	1225	1177.95
1407	CACACC	2	1225	1101.65
1499	AACAAG	2	1225	810.362
1505	GTAACC	2	1225	1185.89
1506	TAACCG	2	1225	1186.95
1519	ACCTGC	2	1225	1222.1
23	CTCAGA	1	1225	1219.11
32	AACGCT	1	1225	1219.28
47	CCTAAC	1	1225	1217.42
129	AAACTG	1	1225	1189.29
169	CTAATA	1	1225	1210.99
190	AGACCA	1	1225	1170.59
191	GACCAA	1	1225	1183.26
312	CACACT	1	1225	1218.56
325	AGACAC	1	1225	1181.66
473	TGCTCA	1	1225	1224.67
498	AAGCAC	1	1225	1181.26
508	TAACTC	1	1225	1223.23
617	GCTCAA	1	1225	1219.13
619	TCAACC	1	1225	1216.91
621	AACCTG	1	1225	1219.46
635	ATCTGA	1	1225	1218.89
637	CTGATA	1	1225	1221.12
640	ATACTG	1	1225	1218.92
642	ACTGGC	1	1225	1224.99
777	AGCAAA	1	1225	1097.27
906	AAAACT	1	1225	1115.66
914	AATGAA	1	1225	1121.82
955	TTTAAT	1	1225	1224.6
974	AAGAAC	1	1225	1096.25
1148	TCAAAG	1	1225	1188.27
1169	AAACTG	1	1225	1189.29
1246	ATACAA	1	1225	1088.76
1318	AACTCG	1	1225	1219.5
1341	TCGCTA	1	1225	1224.82
1357	ATCAGA	1	1225	1178.88
1408	ACACCA	1	1225	1135.23
1464	TACCAC	1	1225	1217.31
1465	ACCACT	1	1225	1218.12
1518	AACCTG	1	1225	1219.46
48	CTAACA	0	1225	1225
51	ACACAT	0	1225	1225
128	GAAACT	0	1225	1225
132	CTGCCT	0	1225	1225
150	TAACTA	0	1225	1225
151	AACTAC	0	1225	1225
194	CAAAGA	0	1225	1225
311	CCACAC	0	1225	1225
434	TACTTT	0	1225	1225
507	CTAACT	0	1225	1225
633	GCATCT	0	1225	1225
779	CAAACA	0	1225	1225
908	AACTCA	0	1225	1225
975	AGAACC	0	1225	1225
1065	TCAGCT	0	1225	1225
1145	AACTCA	0	1225	1225
1224	TACACA	0	1225	1225
1234	CTACAA	0	1225	1225
1248	ACAAAG	0	1225	1225
1249	CAAAGA	0	1225	1225
1324	ACTCCA	0	1225	1225
1328	CATGAA	0	1225	1225
1393	TACACA	0	1225	1225
1428	AAAAGA	0	1225	1225
1429	AAAGAA	0	1225	1225

## Sheet: 7
Index	Motif	Incidence in data	P.rand less than	P.perm less than
254	GGTGGGG	143	0.00090625	677.476
1181	GGTGGGG	143	0.00090625	677.476
141	GGAGGGG	114	0.00090625	263.69
1453	GGGAGGG	111	0.00090625	398.815
444	GGGGAGG	103	0.00090625	851.571
1535	CCTCCTT	98	0.00090625	0.00090625
939	GCGGTGG	82	0.00090625	0.00725
846	GGCGTGG	78	0.00090625	0.10875
721	GGTGGCG	74	0.00090625	0.754
102	GTGGCGG	72	0.00090625	1.624
142	GAGGGGG	71	0.00090625	1449.86
198	GAGGGGG	71	0.00090625	1449.86
664	GAGGGGG	71	0.00090625	1449.86
769	GCGTGGG	66	0.00090625	16.4647
255	GTGGGGT	61	0.00090625	121.525
1455	GAGGGCG	55	0.00090625	2.5375
1534	ACCTCCT	55	0.00090625	0.00090625
107	GGACGGG	54	0.00090625	4.25575
1485	TGGGGTG	53	0.00090625	535.797
941	GGTGGAG	52	0.00090625	11.9117
536	CGGAGGG	50	0.00090625	22.7868
253	AGGTGGG	49	0.00090625	35.6337
770	CGTGGGG	49	0.00090625	764.926
1180	AGGTGGG	49	0.00090625	35.6337
140	TGGAGGG	48	0.00090625	45.9432
538	GAGGGTG	48	0.00090625	51.5692
1416	GGAGTGG	46	0.00090625	97.3095
111	GGGTGAG	45	0.00090625	130.493
1536	CTCCTTA	45	0.00090625	0.00090625
924	CGGGGGC	43	0.00090625	1149.77
665	AGGGGGG	41	0.00090625	1450
345	CGGGAGG	40	0.00090625	401.222
357	GTGGGGA	40	0.00090625	424.589
771	GTGGGGA	40	0.00090625	424.589
1182	GTGGGGA	40	0.00090625	424.589
1452	CGGGAGG	40	0.00090625	401.222
1454	GGAGGGC	40	0.00090625	381.408
537	GGAGGGT	38	0.00090625	600.554
922	GACGGGG	38	0.00090625	576.404
1417	GAGTGGG	38	0.00090625	603.534
666	GGGGGGT	36	0.00090625	1450
772	TGGGGAG	36	0.00090625	766.673
884	TGGGGAG	36	0.00090625	766.673
346	GGGAGGC	34	0.00090625	936.163
443	CGGGGAG	33	0.00090625	1047.49
1138	GGCCGGG	33	0.00090625	1439.82
1415	GGGAGTG	33	0.00090625	1069.16
1486	GGGGTGA	33	0.00090625	1069.44
356	AGTGGGG	32	0.00090625	1146.01
773	GGGGAGC	32	0.00090625	1108.4
442	GCGGGGA	31	0.00090625	1196.61
668	GGGGTAG	30	0.00090625	1273.96
847	GCGTGGC	30	0.00090625	6.467
1184	GGGGATG	30	0.00090625	1273.72
1511	GTAGGGG	30	0.00090625	1272.78
445	GGGAGGA	29	0.00090625	567.864
1084	GTTGGGT	28	0.00090625	25.9477
687	AGCGGTG	26	0.00090625	0.96425
720	CGGTGGC	26	0.00090625	53.9618
938	AGCGGTG	26	0.00090625	0.96425
100	GAGTGGC	25	0.00090625	2.03725
441	AGCGGGG	25	0.00090625	1419.51
722	GTGGCGA	25	0.00090625	2.09525
106	CGGACGG	24	0.00090625	5.41575
108	GACGGGT	24	0.00090625	4.31375
99	CGAGTGG	23	0.00090625	8.64925
275	GGCGACG	23	0.00090625	10.7662
449	GGAAGGG	23	0.00090625	1187.51
581	GCAGGCG	23	0.00090625	10.9403
843	TGAGGCG	23	0.00090625	7.83
296	TGAGAGG	22	0.00090625	0.2175
565	TGGGCGT	22	0.00090625	228.803
582	CAGGCGG	22	0.00090625	20.3073
719	CCGGTGG	22	0.00090625	271.65
885	GGGGAGT	22	0.00090625	1444.62
354	GCAGTGG	21	0.00090625	29.0942
1083	TGTTGGG	21	0.00090625	390.296
1419	GTGGGTT	21	0.00090625	403.093
1421	GGGTTGC	21	0.00090625	318.768
923	ACGGGGG	20	0.00090625	1448.25
940	CGGTGGA	20	0.00090625	50.5252
1456	AGGGCGC	20	0.00090625	55.303
37	TGGCGGC	19	0.00090625	571.779
39	GCGGCAG	19	0.00090625	101.391
101	AGTGGCG	19	0.00090625	86.0357
143	AGGGGGA	19	0.00090625	1393.25
199	AGGGGGA	19	0.00090625	1393.25
422	CGGGTTG	19	0.00090625	565.101
452	AGGGAGT	19	0.00090625	4.524
729	AGGCGGC	19	0.00090625	95.0692
1292	GCGTCGT	19	0.00090625	0.232
1418	AGTGGGT	19	0.00090625	80.8085
41	GGCAGGC	18	0.00090625	151.547
109	ACGGGTG	18	0.00090625	134.553
112	GGTGAGT	18	0.00090625	131.747
374	ATGGGCG	18	0.00090625	86.6012
524	GCCGCGG	18	0.00090625	789.844
688	GCGGTGA	18	0.00090625	136.51
1133	GGTCCGG	18	0.00090625	747.403
375	TGGGCGC	17	0.00090625	841.442
564	CTGGGCG	17	0.00090625	882.405
727	GAAGGCG	17	0.00090625	23.5045
832	GGTTGTG	17	0.00090625	926.862
845	AGGCGTG	17	0.00090625	206.458
1137	CGGCCGG	17	0.00090625	920.409
1262	CCTCGCG	17	0.00090625	0.00090625
1289	AGTGCGT	17	0.00090625	0.02175
38	GGCGGCA	16	0.00090625	249.4
402	GCGTGTA	16	0.00090625	0.058
682	GGTGTAG	16	0.00090625	299.751
942	GTGGAGC	16	0.00090625	293.755
1290	GTGCGTC	16	0.00090625	4.22675
256	TGGGGTA	15	0.00090625	408.958
844	GAGGCGT	17	0.00725	207.024
138	GATGGAG	16	0.00725	38.889
830	GAGGTTG	16	0.00725	299.44
251	GTAGGTG	15	0.00725	418.702
540	GGGTGCA	14	0.00725	454.488
355	CAGTGGG	15	0.0145	426.133
667	GGGGGTA	15	0.0145	1449.99
1523	GCGGTTG	15	0.0145	1102.91
105	GCGGACG	15	0.02175	471.692
1118	TCCTTTG	15	0.02175	0.0435
1414	TGGGAGT	15	0.02175	405.478
921	TGACGGG	14	0.029	555.307
1239	ATGGCGC	13	0.029	1.47175
759	AGGTGCG	14	0.03625	574.062
828	TGGAGGT	14	0.03625	546.773
252	TAGGTGG	14	0.0435	548.296
583	AGGCGGT	14	0.0435	574.584
725	GCGAAGG	14	0.0435	136.097
1072	GTGTTGT	14	0.0435	26.9918
925	GGGGGCC	14	0.05075	1450
211	GGGCCTC	14	0.058	27.4703
760	GGTGCGA	14	0.058	572.424
827	TTGGAGG	14	0.058	549.173
1238	AATGGCG	14	0.06525	0.02175
197	AGAGGGG	14	0.0725	1447.42
663	AGAGGGG	14	0.0725	1447.42
927	GGGCCCG	14	0.09425	1257.48
200	GGGGGAC	13	0.116	1450
1073	TGTTGTG	13	0.13775	51.939
1291	TGCGTCG	13	0.145	44.979
103	TGGCGGA	13	0.16675	714.118
1056	TGGCTGT	13	0.174	38.2293
226	GGATGTG	13	0.18125	725.065
448	AGGAAGG	13	0.19575	41.702
1176	AGGAAGG	13	0.19575	41.702
1510	CGTAGGG	13	0.2175	732.018
584	GGCGGTT	13	0.232	1290.43
35	GCTGGCG	13	0.25375	1310.15
453	GGGAGTA	13	0.261	205.516
886	GGGAGTA	13	0.261	205.516
209	TCGGGCC	12	0.4205	97.6358
539	AGGGTGC	12	0.54375	876.764
1183	TGGGGAT	12	0.54375	873.48
1266	GCGAGAG	12	0.54375	341.091
1487	GGGTGAA	12	0.63075	318.289
348	GAGGCAG	12	0.7395	339.923
849	GTGGCTT	12	0.754	81.1855
1525	GGTTGGA	12	0.7975	889.118
401	CGCGTGT	12	0.8265	92.6985
1488	GGTGAAG	12	0.83375	319.355
697	TGCGTAG	11	1.914	13.9128
709	TGGAGGA	11	2.05175	457.171
1173	TGGAGGA	11	2.05175	457.171
1103	CGAGCGC	11	2.13875	25.491
104	GGCGGAC	11	2.204	1074.13
1420	TGGGTTG	11	2.24025	1407.15
511	CTCCGTG	11	2.262	5.394
1178	GAAGGTG	11	2.2765	469.532
1179	AAGGTGG	11	2.32725	466.965
1058	GCTGTCG	11	2.34175	165.286
236	AGATGGG	11	2.407	465.363
728	AAGGCGG	11	2.4505	493.921
40	CGGCAGG	11	2.47225	1088.52
768	AGCGTGG	11	2.48675	1049.19
535	ACGGAGG	11	2.494	490.687
500	GCACCGG	11	2.5085	26.8903
1177	GGAAGGT	11	2.523	471.475
1071	CGTGTTG	11	2.53025	148.719
144	GGGGGAT	11	2.6825	1450
214	CCTCTTG	11	2.7985	3.18275
347	GGAGGCA	10	3.9295	564.797
1123	TGTTGCC	10	5.9015	14.413
421	TCGGGTT	10	6.16975	245.282
1085	TTGGGTT	10	6.47425	292.922
96	TGACGAG	10	6.612	4.21225
227	GATGTGC	10	6.61925	35.003
1264	TCGCGAG	10	6.63375	44.2032
698	GCGTAGA	10	7.0615	3.973
1484	CTGGGGT	10	7.24275	1422.44
447	GAGGAAG	10	7.2645	256.715
1175	GAGGAAG	10	7.2645	256.715
451	AAGGGAG	10	7.46025	256.795
1139	GCCGGGA	10	7.50375	1213.72
36	CTGGCGG	10	7.627	1425.42
423	GGGTTGT	10	7.656	1430.02
685	GTAGCGG	10	7.73575	1180.13
1387	GCCTTGT	10	7.96775	17.226
376	GGGCGCA	9	12.3685	1245.82
512	TCCGTGC	9	16.2327	34.2925
1533	CACCTCC	9	18.0888	0.03625
563	ACTGGGC	9	18.1322	96.3452
730	GGCGGCC	9	18.2628	1440.31
1116	TATCCTT	9	18.5817	13.8765
289	GCTGGTC	9	18.618	420.747
1057	GGCTGTC	9	18.676	422.066
1113	CCTTATC	9	18.705	3.596
1121	TTTGTTG	9	18.879	36.7213
413	GAAGGCC	9	19.0385	16.4285
122	GTCTGGG	9	20.503	1436.69
1288	AAGTGCG	9	20.6625	13.1515
196	AAGAGGG	9	20.6698	405.253
888	GAGTACG	9	20.7858	13.6662
344	ACGGGAG	9	20.8728	858.125
1047	GGTGCTG	9	20.88	1436.86
1524	CGGTTGG	9	20.8945	1436.46
708	CTGGAGG	9	20.9453	1284.81
1172	CTGGAGG	9	20.9453	1284.81
440	CAGCGGG	9	21.054	1307.19
1129	CAGCGGT	9	21.0685	97.9112
1185	GGGATGA	9	21.0757	832.887
110	CGGGTGA	9	21.3803	1284.58
848	CGTGGCT	9	21.5688	435.754
842	TTGAGGC	8	43.239	155.259
1532	TCACCTC	8	44.7035	1.83425
56	TGCAAGT	8	47.2845	0.45675
893	CGGCCGC	8	47.8137	700.386
1278	GGACCTC	8	47.8355	6.66275
1205	TGGCCCT	8	47.9805	85.8183
645	GGCAAGC	8	48.0312	43.9132
1512	TAGGGGA	8	48.2488	1009.85
439	TCAGCGG	8	48.3648	187.173
163	CGGTAGC	8	48.575	187.123
757	TCAGGTG	8	48.8578	160.595
525	CCGCGGT	8	52.6277	672.053
542	GTGCAAG	8	52.7873	36.598
1482	GACTGGG	8	52.8235	1358.49
587	GGTTTGT	8	52.8525	663.629
980	CTTACCT	8	52.8815	13.4923
250	AGTAGGT	8	52.9323	35.6337
1434	AGTAGGT	8	52.9323	35.6337
718	ACCGGTG	8	52.9395	189.522
566	GGGCGTA	8	52.9685	1359.33
526	CGCGGTA	8	53.0845	195.228
1513	AGGGGAA	8	53.099	604.49
1088	GGTTAAG	8	53.1932	35.757
237	GATGGGA	8	53.2368	1023.2
831	AGGTTGT	8	53.2948	172.55
1304	GGATTGG	8	53.3237	1358.37
724	GGCGAAG	8	53.4035	1041.62
705	GATCTGG	8	53.418	166.061
523	AGCCGCG	8	53.4688	233.914
586	CGGTTTG	8	53.476	597.929
1457	GGGCGCT	8	53.505	1445.61
865	ACGCGTT	8	53.5485	6.612
297	GAGAGGA	8	53.8603	601.844
299	GAGGATG	8	53.8675	1021.79
1102	ACGAGCG	8	53.8748	44.8993
588	GTTTGTT	8	54.201	92.8363
948	CATGTGG	6	59.6893	154.643
1413	ATGGGAG	7	85.3325	1110.16
139	ATGGAGG	7	86.3692	1107.69
1208	CCCTTAC	7	111.686	8.14175
887	GGAGTAC	7	111.969	86.5288
678	TCCAGGT	7	112.774	22.156
686	TAGCGGT	7	112.817	298.599
420	TTCGGGT	7	113.463	795.608
683	GTGTAGC	7	113.861	298.221
1115	TTATCCT	7	113.999	95.613
1522	TGCGGTT	7	114.231	799.689
1217	CCAGGGC	7	114.767	391.079
1383	CCGGGCC	7	115.732	908.265
94	GCTGACG	7	121.111	346.376
1230	CGTGCTA	7	121.372	22.2937
971	GCGAAGA	7	121.546	23.026
1388	CCTTGTA	7	121.829	17.9148
58	CAAGTCG	7	121.836	2.26925
1136	CCGGCCG	7	122.213	923.541
1044	ACAGGTG	7	122.431	88.566
210	CGGGCCT	7	122.706	886.486
1384	CGGGCCT	7	122.706	886.486
892	ACGGCCG	7	122.757	400.809
276	GCGACGA	7	122.8	107.844
98	ACGAGTG	7	123.004	90.5307
404	GTGTATG	7	123.127	314.317
225	CGGATGT	7	123.199	305.261
889	AGTACGG	7	123.446	90.393
1119	CCTTTGT	7	123.779	193.155
898	GCAAGGT	7	124.026	90.3132
1280	ACCTCAT	5	153.881	7.337
1281	CCTCATA	5	154.962	7.337
1241	GGCGCAT	5	155.136	355.982
1240	TGGCGCA	6	177.161	462.557
1055	ATGGCTG	6	192.393	429.091
1117	ATCCTTT	6	192.698	161.639
1104	GAGCGCA	6	193.002	186.985
390	TGCAGCC	6	220.248	62.379
1062	TCGTCAG	6	234.371	63.1547
121	TGTCTGG	6	235.4	1013.33
1437	AGGTAGC	6	235.741	192.821
1106	GCGCAAC	6	235.85	10.527
1086	TGGGTTA	6	236.263	509.936
890	GTACGGC	6	236.684	549.209
833	GTTGTGC	6	236.705	1013.21
1023	TGTGCCT	6	236.785	359.288
1253	GAGAAGC	6	236.894	64.844
339	CTCCTAC	6	237.002	27.898
684	TGTAGCG	6	237.503	498.938
1048	GTGCTGC	6	237.633	1038.05
349	AGGCAGC	6	237.713	222.575
1259	CGACCTC	6	238.909	15.1235
758	CAGGTGC	6	239.163	545.447
1045	CAGGTGC	6	239.163	545.447
1131	GCGGTCC	6	239.264	1078.64
241	GGATTAG	6	251.488	198.672
785	GGATTAG	6	251.488	198.672
829	GGAGGTT	6	251.488	1430.91
1303	CGGATTG	6	251.51	510.023
1018	GAGAATG	6	251.988	66.4535
293	GTCTGAG	6	252.59	512.27
1015	GATGAGA	6	252.815	67.2728
424	GGTTGTA	6	252.873	521.746
882	CCTGGGG	6	253.163	1449.48
1132	CGGTCCG	6	253.25	1091.47
1260	GACCTCG	6	253.351	68.1428
1059	CTGTCGT	6	253.475	370.308
450	GAAGGGA	6	253.504	1031.09
400	CCGCGTG	6	253.576	1092.18
1368	ACGGTGA	6	253.873	197.273
613	CCGGGCT	6	253.917	1088.88
836	GTGCCCT	6	254.192	354.286
1352	CGTGGAT	6	254.359	509.748
937	AAGCGGT	6	254.489	198.244
446	GGAGGAA	6	254.729	1031.1
710	GGAGGAA	6	254.729	1031.1
1174	GGAGGAA	6	254.729	1031.1
1265	CGCGAGA	6	254.997	227.751
1509	CCGTAGG	6	254.997	557.213
544	GCAAGCG	6	255.316	229.992
1272	GCAAGCG	6	255.316	229.992
87	CTTCTTT	6	255.766	618.701
1478	TCATGAC	4	323.771	17.5377
394	GCCATGC	4	325.503	130.703
1325	CTCCATG	4	349.544	81.432
947	GCATGTG	4	350.095	580.747
514	CGTGCCA	5	375.738	134.952
238	ATGGGAT	5	376.318	327.765
1061	GTCGTCA	5	378.24	129.036
1082	ATGTTGG	5	380.023	691.817
850	TGGCTTC	5	418.477	578.804
208	TTCGGGC	5	419.427	1207.72
1308	TGGAGTC	5	420.152	741.349
522	CAGCCGC	5	438.886	162.008
1017	TGAGAAT	5	439.002	10.0123
358	TGGGGAA	5	439.132	1380.04
483	CGTTACC	5	439.691	88.7327
57	GCAAGTC	5	440.336	36.2862
1134	GTCCGGC	5	440.358	1244.02
654	GAGTCTC	5	440.539	163.321
125	TGGGAAA	5	440.568	166.678
580	CGCAGGC	5	440.604	864.367
1473	GTGATTC	5	440.967	165.351
1472	TGTGATT	5	441.017	182.99
1514	GGGGAAC	5	441.025	1384.26
863	TAACGCG	5	441.032	35.9382
1378	CGTTCCC	5	441.046	348.942
380	GCAAGCC	5	441.228	40.7015
979	CCTTACC	5	441.409	84.2305
513	CCGTGCC	5	441.583	537.979
398	TGCCGCG	5	441.641	1244.22
726	CGAAGGC	5	441.772	422.45
469	CCTTTGC	5	441.786	476.122
201	GGGGACC	5	442.011	1444.53
1377	ACGTTCC	5	442.243	87.8918
856	CCGGAGC	5	442.511	862.453
373	AATGGGC	5	443.388	377.363
1385	GGGCCTT	5	459.15	1229.21
1013	GAGATGA	5	459.65	172.651
1333	AGTCGGA	5	460.15	386.831
739	CTGGACG	5	460.607	811.667
1483	ACTGGGG	5	461.209	1443.01
1386	GGCCTTG	5	461.368	1228.85
1294	GTCGTAG	5	461.448	765.005
527	GCGGTAA	5	461.854	387.781
611	CCCCGGG	5	461.912	1271.91
399	GCCGCGT	5	462.028	1251.68
669	GGGTAGA	5	462.05	1381.91
6	GAAGAGT	5	462.738	171.607
1014	AGATGAG	5	462.767	172.253
970	CGCGAAG	5	462.818	428.954
1033	GGAACCG	5	463.014	430.331
146	GGGATAA	5	463.101	170.81
1109	CAACCCT	5	463.297	9.425
257	GGGGTAA	5	463.522	1382.36
1160	GCCAGTG	5	463.536	809.136
1258	GCGACCT	5	463.543	173.413
1489	GTGAAGT	5	463.79	383.953
881	GCCTGGG	5	463.833	1449.85
897	CGCAAGG	5	464.043	427.88
601	GATGTGA	5	464.181	383.822
1365	GCCACGG	5	464.283	874.328
300	AGGATGA	5	464.37	171.405
681	AGGTGTA	5	464.457	389.079
1209	CCTTACG	5	464.471	93.2278
936	CAAGCGG	5	464.536	429.642
1273	CAAGCGG	5	464.536	429.642
650	GCTTGAG	5	465.305	762.113
1320	CTCGACT	5	465.602	93.96
826	CTTGGAG	5	466.146	765.904
585	GCGGTTT	5	466.276	1208.51
1474	TGATTCA	4	620.846	65.9677
1232	TGCTACA	4	621.688	48.1183
943	TGGAGCA	4	621.905	583.146
1053	GCATGGC	3	628.198	930.182
1422	GGTTGCA	4	646.657	956.833
949	ATGTGGT	4	646.78	967.889
391	GCAGCCA	4	646.925	109.591
615	GGGCTCA	4	649.187	999.818
1531	ATCACCT	4	650.216	92.3505
944	GGAGCAT	3	651.905	587.562
945	GAGCATG	3	655.784	589.867
1411	CCATGGG	3	657.669	939.644
1122	TTGTTGC	4	695.166	858.298
216	TCTTGCC	4	695.231	742.734
789	TAGATAC	4	697.218	15.3918
1060	TGTCGTC	4	698.668	864.403
239	TGGGATT	4	717.228	1028.99
723	TGGCGAA	4	717.678	649.426
1461	GCTTACC	4	717.953	231.137
1237	CAATGGC	4	717.967	120.546
644	TGGCAAG	4	717.982	649.31
1039	GTGAGAC	4	718.178	652.833
42	GCAGGCC	4	718.236	1108.76
291	TGGTCTG	4	718.569	1330.45
1401	GCCCGTC	4	718.721	820.279
1286	TAAAGTG	4	719.186	46.1463
1296	CGTAGTC	4	719.577	358.781
738	CCTGGAC	4	719.751	364.175
534	TACGGAG	4	719.947	647.831
873	AGTCGAC	4	719.968	120.742
343	TACGGGA	4	720.041	650.97
123	TCTGGGA	4	720.106	1015.91
798	TGGTAGT	4	720.179	1028.78
950	TGTGGTT	4	720.179	1354.73
34	CGCTGGC	4	720.302	1356.71
674	GAATTCC	4	720.338	65.627
837	TGCCCTT	4	721.013	764.005
653	TGAGTCT	4	721.027	361.971
273	TAGGCGA	4	721.063	647.853
274	AGGCGAC	4	721.665	696.624
1114	CTTATCC	4	721.926	444.802
1029	TTCGGGA	4	722.042	1020.55
1450	TTCGGGA	4	722.042	1020.55
1261	ACCTCGC	4	722.057	158.456
1451	TCGGGAG	4	722.26	1448.07
751	TGACGCT	4	722.992	357.382
596	AGTCAGA	4	739.761	39.4255
1309	GGAGTCT	4	741.624	1027.4
767	AAGCGTG	4	741.631	662.121
403	CGTGTAT	4	741.835	367.321
1087	GGGTTAA	4	741.864	658.075
1120	CTTTGTT	4	742.204	873.023
841	CTTGAGG	4	742.436	1030.09
1433	AAGTAGG	4	742.443	373.651
1218	CAGGGCT	4	742.458	1067.94
362	GAATATT	4	742.712	21.3295
541	GGTGCAA	4	742.77	661.534
162	ACGGTAG	4	742.85	659.873
1370	GGTGAAT	4	742.973	656.212
761	GTGCGAA	4	743.205	660.801
1367	CACGGTG	4	743.27	1064.21
808	CGCCGTA	4	743.48	371.084
206	CCTTCGG	4	743.596	872.117
418	CCTTCGG	4	743.596	872.117
1027	CCTTCGG	4	743.596	872.117
1448	CCTTCGG	4	743.596	872.117
528	CGGTAAT	4	743.64	121.09
1127	GCCAGCG	4	743.712	1116.46
661	GTAGAGG	4	743.741	1424.72
234	CCAGATG	4	743.785	124.062
1293	CGTCGTA	4	743.785	369.859
1037	CCGTGAG	4	743.857	1067.67
807	ACGCCGT	4	743.879	372.635
680	CAGGTGT	4	743.937	1028.88
331	GGTCCAG	4	743.995	1068.38
1038	CGTGAGA	4	744.125	661.562
1043	GACAGGT	4	744.14	657.945
75	GGAAGAA	4	744.227	218.138
765	GAAAGCG	4	744.299	372.07
1074	GTTGTGA	4	744.343	1037.88
866	CGCGTTA	4	744.372	370.178
1366	CCACGGT	4	744.88	371.998
656	GTCTCGT	4	744.901	889.93
1000	ACGGAAG	4	745.068	373.919
9	GAGTTTG	4	745.14	1037.73
1192	CGTCAAG	4	745.206	124.78
569	CGTAAAG	4	745.213	40.9335
202	GGGACCT	4	745.242	1067.74
260	GTAACGG	4	745.329	660.932
342	CTACGGG	4	745.452	1068.57
521	GCAGCCG	4	745.808	1117.38
1128	CCAGCGG	4	745.902	1117.33
272	CTAGGCG	4	746.17	1067.67
600	AGATGTG	4	746.177	657.851
658	CTCGTAG	4	746.475	365.835
159	GAAACGG	4	746.569	374.571
1193	GTCAAGT	4	746.569	120.959
899	CAAGGTT	4	746.975	122.945
987	GGTCTTG	4	747.105	1337.22
651	CTTGAGT	4	747.403	371.57
1332	AAGTCGG	4	747.49	661.04
378	GCGCAAG	4	747.635	708.238
679	CCAGGTG	4	747.758	1064.59
994	ACATCCA	2	926.195	122.068
389	ATGCAGC	3	942.652	278.589
1306	ATTGGAG	3	960.466	907.163
1124	GTTGCCA	3	961.154	604.563
774	GGGAGCA	3	962.416	1439.29
517	GCCAGCA	3	963.735	307.82
350	GGCAGCA	3	966.251	951.649
804	TCCACGC	3	1003.54	383.837
1321	TCGACTC	3	1003.89	489.643
652	TTGAGTC	3	1004.44	660.388
625	TGGGAAC	3	1004.69	955.043
834	TTGTGCC	3	1005.01	1132.91
89	TCTTTGC	3	1005.92	1117.78
961	TCGATGC	3	1006.28	661.78
1135	TCCGGCC	3	1006.74	1094.9
1194	TCAAGTC	3	1006.8	210.156
820	TGTCGAC	3	1006.87	659.598
1276	GCGGACC	3	1022.08	1295.15
328	CACGGTC	3	1022.26	676.628
662	TAGAGGG	3	1023.29	1441.82
799	GGTAGTC	3	1023.3	1239.48
731	GCGGCCC	3	1023.48	1421.75
811	CGTAAAC	3	1023.9	63.249
1159	TGCCAGT	3	1024.06	670.69
1220	GGGCTAC	3	1024.31	1265.21
928	GGCCCGC	3	1024.39	1422.12
744	CGAAGAC	3	1024.78	154.592
926	GGGGCCC	3	1024.82	1449.99
340	TCCTACG	3	1024.98	507.42
1257	AGCGACC	3	1024.99	344.187
263	ACGGCTC	3	1025.14	678.709
693	GAAATGC	3	1025.35	148.306
657	TCTCGTA	3	1025.43	620.491
1351	TCGTGGA	3	1025.56	1239.5
572	AAAGCGC	3	1025.74	154.947
301	GGATGAC	3	1025.89	968.477
1186	GGATGAC	3	1025.89	968.477
677	TTCCAGG	3	1026.09	672.459
1092	AAGTCCC	3	1026.11	164.481
467	TACCTTT	3	1026.17	985.123
412	AGAAGGC	3	1026.27	681.036
405	TGTATGA	3	1026.54	350.596
182	ACGTCGC	3	1026.61	678.259
1108	GCAACCC	3	1026.66	127.245
733	GGCCCCC	3	1026.67	1082.46
1231	GTGCTAC	3	1026.8	671.031
1353	GTGGATC	3	1026.85	1240.25
476	TCATTGA	2	1026.88	383.641
1360	AGAATGC	3	1027.08	148.567
427	TGTAAAG	3	1027.09	165.547
1446	AACCTTC	3	1027.36	304.312
748	GACTGAC	3	1027.4	322.357
224	TCGGATG	3	1028.47	1239.2
1409	CACCATG	2	1028.66	275.355
220	GCCATCG	2	1028.96	744.785
1410	ACCATGG	2	1029.14	433.332
222	CATCGGA	2	1029.23	435.254
393	AGCCATG	2	1029.31	436.631
15	GATCATG	2	1029.65	433.862
995	CATCCAC	2	1029.82	257.651
475	CTCATTG	2	1030.11	698.893
474	GCTCATT	2	1030.26	699.117
1475	GATTCAT	2	1030.59	382.3
14	TGATCAT	2	1031.09	384.634
1479	CATGACT	2	1031.49	332.347
1412	CATGGGA	2	1033.35	971.761
176	CGCATAA	2	1033.38	140.73
351	GCAGCAG	3	1040.35	1009.93
76	GAAGAAG	3	1040.66	484.699
410	GAAGAAG	3	1040.66	484.699
494	GAAGAAG	3	1040.66	484.699
1334	GTCGGAA	3	1040.93	976.669
694	AAATGCG	3	1041.11	152.069
711	GAGGAAT	3	1041.61	686.539
579	ACGCAGG	3	1041.93	1015.94
742	GACGAAG	3	1042.61	690.7
411	AAGAAGG	3	1042.62	486.866
360	GGGAATA	3	1042.93	693.093
11	GTTTGAT	3	1043.02	720.273
1493	AGTCGTA	3	1043.11	325.583
1400	CGCCCGT	3	1043.12	1113.99
145	GGGGATA	3	1043.2	1442.46
953	GGTTTAA	3	1043.22	359.259
838	GCCCTTG	3	1043.24	1141.8
314	CACTGGA	3	1043.26	331.129
749	ACTGACG	3	1043.26	329.483
63	CGAACGG	3	1043.34	1011.06
812	GTAAACG	3	1043.43	151.576
786	GATTAGA	3	1043.44	168.214
1274	AAGCGGA	3	1043.51	689.316
21	GGCTCAG	3	1043.55	1270.17
69	GTAACAG	3	1043.66	151.358
1521	CTGCGGT	3	1043.71	1414.07
1069	CTCGTGT	3	1043.86	1157.72
1214	CGACCAG	3	1043.88	352.423
967	CAACGCG	3	1043.91	353.351
1066	CAGCTCG	3	1043.92	689.924
806	CACGCCG	3	1043.98	685.981
1526	GTTGGAT	3	1044	1254.61
381	CAAGCCT	3	1044.01	172.789
73	CAGGAAG	3	1044.03	689.258
532	AATACGG	3	1044.03	153.968
1435	GTAGGTA	3	1044.05	971.971
755	GCTCAGG	3	1044.09	1270.53
1020	GAATGTG	3	1044.15	973.276
545	CAAGCGT	3	1044.22	335.269
359	GGGGAAT	3	1044.34	1442.76
213	GCCTCTT	3	1044.36	1072.77
670	GGTAGAA	3	1044.38	688.286
26	AGATTGA	3	1044.4	168.331
240	GGGATTA	3	1044.45	972.943
499	AGCACCG	3	1044.46	354.061
599	CAGATGT	3	1044.5	331.608
1068	GCTCGTG	3	1044.5	1414.33
1469	CTTTGTG	3	1044.68	1153.47
763	GCGAAAG	3	1044.7	687.894
660	CGTAGAG	3	1044.71	974.016
699	CGTAGAG	3	1044.71	974.016
431	AAGTACT	3	1044.75	83.143
1067	AGCTCGT	3	1044.77	681.804
1153	GGAGACT	3	1044.8	971.246
292	GGTCTGA	3	1045.02	1244.54
295	CTGAGAG	3	1045.29	973.153
515	GTGCCAG	3	1045.46	1271.82
72	ACAGGAA	3	1045.49	69.5783
1150	AAAGGAG	3	1045.49	485.663
388	GATGCAG	3	1045.54	974.356
1300	GTCCGGA	3	1045.58	1267.61
864	AACGCGT	3	1045.6	331.593
883	CTGGGGA	3	1045.6	1449.59
195	AAAGAGG	3	1045.64	484.974
124	CTGGGAA	3	1045.65	973.059
624	CTGGGAA	3	1045.65	973.059
1042	AGACAGG	3	1045.7	686.916
1219	AGGGCTA	3	1045.8	972.682
363	AATATTG	3	1045.82	96.2583
998	CCACGGA	3	1045.82	351.154
1151	AAGGAGA	3	1045.88	485.032
117	GTAATGT	3	1045.94	359.484
288	AGCTGGT	3	1045.94	1246.51
155	ACTGGAA	3	1046.06	152.815
315	ACTGGAA	3	1046.06	152.815
951	GTGGTTT	3	1046.07	1418.45
575	GCGCACG	3	1046.08	1296.68
353	AGCAGTG	3	1046.22	975.582
548	GCGTTAA	3	1046.22	329.063
867	GCGTTAA	3	1046.22	329.063
207	CTTCGGG	3	1046.23	1413.53
419	CTTCGGG	3	1046.23	1413.53
809	GCCGTAA	3	1046.23	330.912
1028	CTTCGGG	3	1046.23	1413.53
1449	CTTCGGG	3	1046.23	1413.53
741	GGACGAA	3	1046.33	687.264
857	CGGAGCT	3	1046.36	1270.71
383	AGCCTGA	3	1046.39	330.97
281	GATCCCT	3	1046.55	515.649
259	GGTAACG	3	1046.66	972.856
689	CGGTGAA	3	1046.83	974.625
1369	CGGTGAA	3	1046.83	974.625
59	AAGTCGA	3	1046.94	153.163
872	AAGTCGA	3	1046.94	153.163
267	CTCACCT	3	1047.08	515.047
821	GTCGACT	3	1047.14	683.682
1426	GCAAAAG	3	1047.22	70.5062
1099	GCAACGA	3	1047.31	158.579
1206	GGCCCTT	3	1047.46	1142.26
1520	CCTGCGG	3	1047.86	1419.01
468	ACCTTTG	3	1048.05	633.048
366	ATTGCAC	2	1224.87	495.806
1363	ATGCCAC	2	1227.78	425.568
364	ATATTGC	2	1228.38	558.098
1204	ATGGCCC	2	1228.77	987.283
1095	TCCCGCA	2	1229.53	707.39
1402	CCCGTCA	2	1238.1	719.186
533	ATACGGA	2	1238.85	410.524
1016	ATGAGAA	2	1239.33	281.655
1221	GGCTACA	2	1239.79	654.095
1375	ATACGTT	2	1240.32	572.359
217	CTTGCCA	2	1240.42	827.305
894	GGCCGCA	2	1240.49	1387.2
676	ATTCCAG	2	1240.78	506.673
183	CGTCGCA	2	1240.84	996.658
466	ATACCTT	2	1241.04	838.035
1190	GACGTCA	2	1241.72	652.949
1350	ATCGTGG	2	1241.75	1361.76
282	ATCCCTA	2	1241.83	632.635
496	AGAAGCA	2	1241.92	253.525
1362	AATGCCA	2	1241.97	230.492
1279	GACCTCA	2	1242.19	424.683
602	ATGTGAA	2	1242.39	435.464
792	ATACCCT	2	1243.06	633.041
1189	TGACGTC	2	1263.42	1031.44
1376	TACGTTC	2	1263.98	984.891
1212	TACGACC	2	1264.08	465.356
605	TGAAATC	2	1264.54	292.755
229	TGTGCCC	2	1264.7	1325.24
835	TGTGCCC	2	1264.7	1325.24
261	TAACGGC	2	1264.96	693.883
437	TTTCAGC	2	1265.64	983.484
93	TGCTGAC	2	1266.04	1031.33
1091	TAAGTCC	2	1266.47	546.179
891	TACGGCC	2	1266.66	1038.49
1070	TCGTGTT	2	1273.83	1334.37
407	TATGAAG	2	1273.87	472.113
1440	TAGCTTA	2	1273.9	627.72
1316	GCAACTC	2	1273.92	477.231
1405	GTCACAC	2	1274.06	476.086
480	TGACGTT	2	1274.14	1045.78
986	TGGTCTT	2	1274.22	1334.51
1307	TTGGAGT	2	1274.37	1381.51
707	TCTGGAG	2	1274.4	1378.42
877	GACCGCC	2	1274.43	1047.04
265	GGCTCAC	2	1274.58	1047.9
752	GACGCTC	2	1274.65	1046.22
1403	CCGTCAC	2	1274.66	784.928
306	ACCAGCC	2	1274.67	405.348
137	TGATGGA	2	1274.69	1240.45
5	TGAAGAG	2	1274.77	1050.39
1101	AACGAGC	2	1274.77	455.952
1107	CGCAACC	2	1274.83	406.522
329	ACGGTCC	2	1274.85	1048.19
67	CGGTAAC	2	1274.91	701.43
1530	GATCACC	2	1274.94	473.12
659	TCGTAGA	2	1275.01	697.936
81	AGCTTGC	2	1275.03	1041.97
612	CCCGGGC	2	1275.14	1443.27
1382	CCCGGGC	2	1275.14	1443.27
1021	AATGTGC	2	1275.17	696.377
1287	AAAGTGC	2	1275.29	447.303
308	CAGCCAC	2	1275.36	404.39
268	TCACCTA	2	1275.38	682.37
750	CTGACGC	2	1275.38	1048.06
1125	TTGCCAG	2	1275.38	1041.99
133	TGCCTGA	2	1275.43	1041.48
1156	GACTGCC	2	1275.59	1044.45
1267	CGAGAGC	2	1275.59	1263.64
800	GTAGTCC	2	1275.62	1040.45
1297	GTAGTCC	2	1275.62	1040.45
245	TAGCTAG	2	1275.67	696.79
673	AGAATTC	2	1275.7	300.375
1361	GAATGCC	2	1275.76	699.958
1222	GCTACAC	2	1275.78	475.448
591	TGTTAAG	2	1275.79	735.947
249	TAGTAGG	2	1275.8	1242.09
1295	TCGTAGT	2	1275.83	1042.12
1425	TGCAAAA	2	1275.88	131.174
1436	TAGGTAG	2	1275.91	1241.82
430	AAAGTAC	2	1275.96	133.364
911	TCAAATG	2	1276.06	300.534
188	CAAGACC	2	1276.08	232.16
1032	GGGAACC	2	1276.16	1265.93
1515	GGGAACC	2	1276.16	1265.93
242	GATTAGC	2	1276.17	696.979
1030	TCGGGAA	2	1276.35	1243.11
304	TGACCAG	2	1276.36	700.292
482	ACGTTAC	2	1276.44	553.929
24	TCAGATT	2	1276.54	633.773
571	TAAAGCG	2	1276.61	444.962
1152	AGGAGAC	2	1276.62	1049.19
702	AGAGATC	2	1276.72	446.296
1063	CGTCAGC	2	1276.8	1045.14
603	TGTGAAA	2	1276.88	475.426
1076	TGTGAAA	2	1276.88	475.426
1130	AGCGGTC	2	1276.88	1389.25
1398	ACCGCCC	2	1276.88	675.773
1256	AAGCGAC	2	1276.96	457.569
29	TTGAACG	2	1277.07	697.058
386	CTGATGC	2	1277.12	1041.79
279	ACGATCC	2	1277.17	473.7
1075	TTGTGAA	2	1277.33	735.056
1311	AGTCTGC	2	1277.41	1041.38
874	GTCGACC	2	1277.46	1048.05
638	TGATACT	2	1277.52	631.076
551	TTAATCG	2	1277.55	629.576
479	TTGACGT	2	1278.3	1044.21
1444	TTAACCT	2	1278.81	897.151
1347	GTAATCG	2	1283.03	708.637
1355	GGATCAG	2	1283.22	1250.18
414	AAGGCCT	2	1283.66	709.891
1252	AGAGAAG	2	1283.97	878.091
203	GGACCTT	2	1284.39	1047.96
338	ACTCCTA	2	1284.49	693.404
488	CCCGCAG	2	1284.5	1053.37
80	AAGCTTG	2	1284.63	711.392
648	AAGCTTG	2	1284.63	711.392
428	GTAAAGT	2	1284.9	479.957
457	GTAAAGT	2	1284.9	479.957
622	ACCTGGG	2	1284.92	1392.91
78	AGAAGCT	2	1285.11	450.914
647	CAAGCTT	2	1285.24	569.691
1098	CGCAACG	2	1285.32	734.512
510	ACTCCGT	2	1285.33	907.098
1269	AGAGCAA	2	1285.37	282.206
695	AATGCGT	2	1285.38	703.547
1012	AGAGATG	2	1285.41	1055.22
1024	GTGCCTT	2	1285.43	1341.9
784	AGGATTA	2	1285.44	479.754
1255	GAAGCGA	2	1285.45	1055.4
880	CGCCTGG	2	1285.48	1442.62
896	CCGCAAG	2	1285.5	734.889
1171	ACTGGAG	2	1285.5	1247.05
1458	GGCGCTT	2	1285.5	1441.19
1187	GATGACG	2	1285.52	1246.95
879	CCGCCTG	2	1285.59	1322.47
1215	GACCAGG	2	1285.59	1270.2
1229	ACGTGCT	2	1285.59	1051.1
465	AATACCT	2	1285.62	476.738
160	AAACGGT	2	1285.72	451.545
868	CGTTAAG	2	1285.73	705.099
988	GTCTTGA	2	1285.74	1053.44
95	CTGACGA	2	1285.8	713.306
1310	GAGTCTG	2	1285.88	1382.1
1423	GTTGCAA	2	1285.95	704.903
1467	CACTTTG	2	1285.96	1010.07
341	CCTACGG	2	1286.01	1053.85
1254	AGAAGCG	2	1286.01	1055.57
1093	AGTCCCG	2	1286.03	1053.28
248	CTAGTAG	2	1286.03	704.765
861	GCTAACG	2	1286.04	710.536
852	GCTTCCG	2	1286.11	1335.83
298	AGAGGAT	2	1286.11	1055.93
326	GACACGG	2	1286.12	1269.07
818	GATGTCG	2	1286.12	1382.07
567	GGCGTAA	2	1286.21	1246.7
372	CAATGGG	2	1286.3	1247.51
1079	GAAATGT	2	1286.3	478.95
595	AAGTCAG	2	1286.3	452.958
1468	ACTTTGT	2	1286.31	1066.51
592	GTTAAGT	2	1286.32	744.887
869	GTTAAGT	2	1286.32	744.887
1089	GTTAAGT	2	1286.32	744.887
455	GAGTAAA	2	1286.35	308.596
460	AAGTTAA	2	1286.37	157.63
459	AAAGTTA	2	1286.46	156.433
79	GAAGCTT	2	1286.49	708.086
97	GACGAGT	2	1286.5	1248.38
113	GTGAGTA	2	1286.52	1245.31
1003	GAAGTTT	2	1286.53	745.372
503	CCGGCTA	2	1286.53	1054.03
71	AACAGGA	2	1286.56	281.88
781	AACAGGA	2	1286.56	281.88
1158	CTGCCAG	2	1286.56	1053.38
568	GCGTAAA	2	1286.59	451.044
1508	ACCGTAG	2	1286.61	711.45
546	AAGCGTT	2	1286.64	709.804
1154	GAGACTG	2	1286.65	1246.67
377	GGCGCAA	2	1286.66	1269.26
65	AACGGTA	2	1286.67	452.755
161	AACGGTA	2	1286.67	452.755
1499	AACAAGG	2	1286.7	281.3
840	CCTTGAG	2	1286.72	1048.18
33	ACGCTGG	2	1286.75	1390.4
212	GGCCTCT	2	1286.76	1335.61
1001	CGGAAGT	2	1286.77	1249.6
1080	AAATGTT	2	1286.77	342.019
158	GGAAACG	2	1286.82	1055.66
626	GGGAACT	2	1286.89	1247.57
1142	GGGAACT	2	1286.89	1247.57
454	GGAGTAA	2	1286.9	1054.4
1002	GGAAGTT	2	1286.93	1247.92
64	GAACGGT	2	1286.95	1246.93
910	CTCAAAT	2	1287.05	477.615
1207	GCCCTTA	2	1287.05	906.192
999	CACGGAA	2	1287.14	462.651
700	GTAGAGA	2	1287.16	1054.13
1501	CAAGGTA	2	1287.18	450.457
1100	CAACGAG	2	1287.28	463.5
858	GGAGCTA	2	1287.36	1248.49
1164	GTGATAA	2	1287.5	477.826
747	AGACTGA	2	1287.7	450.232
164	GGTAGCT	2	1287.88	1382.2
1438	GGTAGCT	2	1287.88	1382.2
181	AACGTCG	2	1287.95	712.864
901	AGGTTAA	2	1288.04	481.291
794	ACCCTGG	2	1288.31	1053.77
1081	AATGTTG	2	1289.05	742.313
1216	ACCAGGG	2	1289.08	1270.04
1052	TGCATGG	1	1319.09	1389.54
219	TGCCATC	1	1319.54	1089.35
1243	CGCATAC	1	1320.99	778.577
992	TGACATC	1	1321.73	849.598
1199	TCATCAT	1	1326.05	1092.46
1050	GCTGCAT	1	1328.92	1185.82
218	TTGCCAT	1	1328.95	1162.44
1408	ACACCAT	1	1329.48	643.046
174	ACCGCAT	1	1329.53	798.16
392	CAGCCAT	1	1329.7	795.876
631	CTGCATC	1	1329.82	1097.11
946	AGCATGT	1	1329.94	962.923
1282	CTCATAA	1	1330.01	787.473
477	CATTGAC	1	1330.02	859.292
1197	AGTCATC	1	1330.42	863.192
175	CCGCATA	1	1331.4	795.064
396	CATGCCG	1	1331.51	1189.7
1242	GCGCATA	1	1332.02	966.222
303	ATGACCA	1	1390.3	703.207
20	TGGCTCA	1	1398.21	1306.73
323	TGAGACA	1	1398.28	935.453
1040	TGAGACA	1	1398.28	935.453
49	TAACACA	1	1398.38	596.762
594	TAAGTCA	1	1398.73	773.444
365	TATTGCA	1	1398.87	1064.44
173	TACCGCA	1	1398.97	947.038
228	ATGTGCC	1	1399.04	1306.62
1022	ATGTGCC	1	1399.04	1306.62
964	ATGCAAC	1	1399.33	733.011
367	TTGCACA	1	1399.92	1010.72
706	ATCTGGA	1	1401.58	1132.37
1157	ACTGCCA	1	1401.84	959.798
1285	ATAAAGT	1	1401.86	581.348
1462	CTTACCA	1	1401.86	1099.98
753	ACGCTCA	1	1401.87	956.492
573	AAGCGCA	1	1402.22	951.715
1195	CAAGTCA	1	1402.3	735.665
1188	ATGACGT	1	1402.36	1132.54
629	AACTGCA	1	1402.4	738.398
1404	CGTCACA	1	1402.41	957.014
1167	ATAAACT	1	1402.42	704.519
959	ATTCGAT	1	1402.45	1078.7
1006	GTTTTCA	1	1402.51	1314
330	CGGTCCA	1	1402.55	1314.89
696	ATGCGTA	1	1402.58	1131.56
819	ATGTCGA	1	1402.66	1131.86
189	AAGACCA	1	1402.69	508.312
223	ATCGGAT	1	1402.73	1131.41
609	ATCCCCG	1	1402.78	1182.84
435	ACTTTCA	1	1402.86	1230.52
120	ATGTCTG	1	1402.9	1311.99
1329	ATGAAGT	1	1402.94	969.803
408	ATGAAGA	1	1402.96	800.893
230	GTGCCCA	1	1403.05	1313.92
931	CCGCACA	1	1403.06	896.238
962	CGATGCA	1	1403.08	1133.2
68	GGTAACA	1	1403.13	941.717
487	ACCCGCA	1	1403.13	894.143
1213	ACGACCA	1	1403.41	698.073
1480	ATGACTG	1	1403.49	1134.57
3	ATTGAAG	1	1403.54	968.412
55	ATGCAAG	1	1403.61	942.601
264	CGGCTCA	1	1403.76	1315.3
996	ATCCACG	1	1404.67	965.613
471	TTTGCTC	1	1408.8	1425.2
1211	TTACGAC	1	1408.91	1057.41
543	TGCAAGC	1	1408.99	1160.73
1330	TGAAGTC	1	1409.09	1158.56
1490	TGAAGTC	1	1409.09	1158.56
989	TCTTGAC	1	1409.26	1309.94
30	TGAACGC	1	1409.3	1159.62
12	TTTGATC	1	1409.31	1334.71
593	TTAAGTC	1	1409.37	1111.66
870	TTAAGTC	1	1409.37	1111.66
1090	TTAAGTC	1	1409.37	1111.66
486	TACCCGC	1	1409.49	1209.5
84	TTGCTTC	1	1409.52	1425.12
516	TGCCAGC	1	1409.79	1334.13
1126	TGCCAGC	1	1409.79	1334.13
180	TAACGTC	1	1409.82	1056.98
1391	TGTACAC	1	1409.86	1056.89
333	TCCAGAC	1	1410	995.157
904	TTAAAAC	1	1410.24	734.316
1406	TCACACC	1	1410.52	972.776
519	CAGCAGC	1	1411.24	1174.83
1364	TGCCACG	1	1411.51	1336.38
1298	TAGTCCG	1	1411.63	1334.8
636	TCTGATA	1	1411.68	1120.05
1389	CTTGTAC	1	1411.77	1316.63
762	TGCGAAA	1	1411.82	976.212
692	TGAAATG	1	1411.83	999.492
1078	TGAAATG	1	1411.83	999.492
1396	ACACCGC	1	1411.84	936.678
876	CGACCGC	1	1411.87	1335.86
1338	GAATCGC	1	1411.89	1166.81
91	TTTGCTG	1	1411.89	1428.71
960	TTCGATG	1	1411.89	1335.77
851	GGCTTCC	1	1411.94	1426.52
1271	AGCAAGC	1	1411.96	986.653
1319	ACTCGAC	1	1411.96	1003.11
62	TCGAACG	1	1411.97	1162.73
416	GGCCTTC	1	1411.97	1426.89
336	AGACTCC	1	1411.99	1002.04
485	TTACCCG	1	1412	1271.27
147	GGATAAC	1	1412.03	975.959
1348	TAATCGT	1	1412.05	1117.42
1005	AGTTTTC	1	1412.07	1338.15
531	TAATACG	1	1412.11	827.486
1460	CGCTTAC	1	1412.15	1271.95
855	TCCGGAG	1	1412.19	1440.23
204	GACCTTC	1	1412.2	1270.14
589	TTTGTTA	1	1412.22	1335.6
701	TAGAGAT	1	1412.23	1000.69
498	AAGCACC	1	1412.26	740.037
610	TCCCCGG	1	1412.26	1423.39
714	GAATACC	1	1412.26	778.955
1165	TGATAAA	1	1412.29	615.308
1010	TCAGAGA	1	1412.29	973.428
1381	TCCCGGG	1	1412.29	1449.19
1009	TTCAGAG	1	1412.31	1162.97
965	TGCAACG	1	1412.31	1164.72
1031	CGGGAAC	1	1412.34	1409.63
1141	CGGGAAC	1	1412.34	1409.63
166	TAGCTAA	1	1412.39	824.282
497	GAAGCAC	1	1412.4	985.282
713	GGAATAC	1	1412.46	978.105
484	GTTACCC	1	1412.48	1272.16
570	GTAAAGC	1	1412.48	977.082
1007	TTTTCAG	1	1412.52	1339.89
185	TCGCAAG	1	1412.55	1165.68
1498	TAACAAG	1	1412.55	574.294
1518	AACCTGC	1	1412.57	1000.3
379	CGCAAGC	1	1412.58	1182.36
1529	GGATCAC	1	1412.58	1165.09
458	TAAAGTT	1	1412.59	868.956
614	CGGGCTC	1	1412.6	1449.12
231	TGCCCAG	1	1412.64	1338.76
918	AATTGAC	1	1412.68	827.863
562	TACTGGG	1	1412.7	1438
590	TTGTTAA	1	1412.7	1143.81
1346	AGTAATC	1	1412.72	826.754
88	TTCTTTG	1	1412.73	1426.28
558	GAATTAC	1	1412.73	825.384
608	AATCCCC	1	1412.76	978.003
805	CCACGCC	1	1412.77	1148.28
574	AGCGCAC	1	1412.78	1181.53
1503	AGGTAAC	1	1412.79	975.487
1166	GATAAAC	1	1412.8	573.982
619	TCAACCT	1	1412.81	1155.83
271	CCTAGGC	1	1412.82	1334.3
505	GGCTAAC	1	1412.82	1165.9
266	GCTCACC	1	1412.83	1211.22
129	AAACTGC	1	1412.87	779.426
258	GGGTAAC	1	1412.89	1403.39
628	GAACTGC	1	1412.89	1167.17
1394	ACACACC	1	1412.89	671.973
875	TCGACCG	1	1412.9	1337.21
302	GATGACC	1	1412.91	1165.27
130	AACTGCC	1	1412.92	1002.27
788	TTAGATA	1	1412.93	867.977
978	ACCTTAC	1	1412.94	1147.73
552	TAATCGG	1	1412.96	1162.12
1358	TCAGAAT	1	1412.98	829.835
70	TAACAGG	1	1412.99	978.199
871	TAAGTCG	1	1413.05	1163.28
576	CGCACGC	1	1413.08	1334.98
1470	TTTGTGA	1	1413.1	1347.95
822	TCGACTT	1	1413.13	1317.85
732	CGGCCCC	1	1413.14	1421.07
1275	AGCGGAC	1	1413.14	1409.69
1442	GCTTAAC	1	1413.16	1066.63
1301	TCCGGAT	1	1413.19	1332.72
1094	GTCCCGC	1	1413.2	1423.71
61	GTCGAAC	1	1413.25	1165.58
854	TTCCGGA	1	1413.26	1334.99
335	CAGACTC	1	1413.32	1001.01
1143	GGAACTC	1	1413.33	1165.3
1313	TCTGCAA	1	1413.33	1067.23
530	GTAATAC	1	1413.37	824.84
1314	CTGCAAC	1	1413.37	1000.72
1315	TGCAACT	1	1413.37	1068.17
740	TGGACGA	1	1413.43	1403.03
606	GAAATCC	1	1413.6	779.078
802	AGTCCAC	1	1413.61	1002.57
426	TTGTAAA	1	1413.63	864.918
305	GACCAGC	1	1413.74	1181.4
215	CTCTTGC	1	1413.86	1417.36
493	AGAAGAA	1	1414.13	691.585
312	CACACTG	1	1414.14	1008.62
25	CAGATTG	1	1414.4	1168.1
83	CTTGCTT	1	1414.44	1428.14
2	AATTGAA	1	1414.58	620.694
27	GATTGAA	1	1414.58	1008.67
135	CCTGATG	1	1414.59	1337.67
385	CCTGATG	1	1414.59	1337.67
803	GTCCACG	1	1414.69	1340.53
10	AGTTTGA	1	1414.72	1189.35
1507	AACCGTA	1	1414.74	788.423
247	GCTAGTA	1	1414.78	1169.12
1343	GCTAGTA	1	1414.78	1169.12
270	ACCTAGG	1	1414.79	1172.1
1270	GAGCAAG	1	1414.79	1338.96
735	CCCCCTG	1	1414.81	1372.45
456	AGTAAAG	1	1414.83	837.295
318	GGAACTG	1	1414.84	1405.53
627	GGAACTG	1	1414.84	1405.53
597	GTCAGAT	1	1414.86	1168.95
1465	ACCACTT	1	1414.87	1162.63
1379	GTTCCCG	1	1414.87	1427.21
184	GTCGCAA	1	1414.88	1172.26
1105	AGCGCAA	1	1414.91	991.111
1342	CGCTAGT	1	1414.92	1336.58
45	GGCCTAA	1	1414.93	1171.38
1019	AGAATGT	1	1414.96	1003.39
909	ACTCAAA	1	1414.97	664.412
1146	ACTCAAA	1	1414.97	664.412
235	CAGATGG	1	1415.03	1405.34
1036	ACCGTGA	1	1415.05	1170.78
1046	AGGTGCT	1	1415.06	1438.17
839	CCCTTGA	1	1415.07	1278.55
754	CGCTCAG	1	1415.1	1338.84
1399	CCGCCCG	1	1415.11	1422.06
481	GACGTTA	1	1415.12	1168.13
319	GAACTGA	1	1415.13	982.346
1149	CAAAGGA	1	1415.16	806.323
1162	CAGTGAT	1	1415.19	1167.63
703	GAGATCT	1	1415.22	1168.18
1500	ACAAGGT	1	1415.23	983.905
734	GCCCCCT	1	1415.24	1373.48
1337	GGAATCG	1	1415.24	1404.31
382	AAGCCTG	1	1415.26	1169.93
1096	CCCGCAA	1	1415.27	946.908
334	CCAGACT	1	1415.29	1010.66
417	GCCTTCG	1	1415.3	1428.55
1026	GCCTTCG	1	1415.3	1428.55
502	ACCGGCT	1	1415.32	1340.24
646	GCAAGCT	1	1415.32	1170.21
935	ACAAGCG	1	1415.34	990.278
518	CCAGCAG	1	1415.35	1185.06
134	GCCTGAT	1	1415.37	1337.89
384	GCCTGAT	1	1415.37	1337.89
462	GTTAATA	1	1415.38	873.081
1318	AACTCGA	1	1415.39	790.895
327	ACACGGT	1	1415.4	1170.3
1359	CAGAATG	1	1415.41	983.035
557	GGAATTA	1	1415.42	1004.6
148	GATAACT	1	1415.44	838.303
1263	CTCGCGA	1	1415.44	1338.94
168	GCTAATA	1	1415.45	836.505
1497	GTAACAA	1	1415.45	581.682
1349	AATCGTG	1	1415.47	1169.3
1492	AAGTCGT	1	1415.47	1167.82
816	ACGATGT	1	1415.48	1167.58
321	ACTGAGA	1	1415.48	981.027
370	CACAATG	1	1415.49	786.023
704	AGATCTG	1	1415.49	1167.06
933	GCACAAG	1	1415.49	990.749
86	GCTTCTT	1	1415.5	1429.1
690	GGTGAAA	1	1415.5	1339.65
371	ACAATGG	1	1415.5	978.866
1236	ACAATGG	1	1415.5	978.866
277	CGACGAT	1	1415.51	1172.98
361	GGAATAT	1	1415.52	1007.04
1277	CGGACCT	1	1415.52	1339.21
436	CTTTCAG	1	1415.53	1319.92
783	CAGGATT	1	1415.53	1170.38
912	CAAATGA	1	1415.54	579.768
153	CTACTGG	1	1415.56	1338.41
1140	CCGGGAA	1	1415.56	1411.1
415	AGGCCTT	1	1415.56	1337.41
1302	CCGGATT	1	1415.56	1336.99
1439	GTAGCTT	1	1415.56	1337.89
776	GAGCAAA	1	1415.6	806.903
1163	AGTGATA	1	1415.61	1003.41
1371	GTGAATA	1	1415.61	1006.51
1	AAATTGA	1	1415.61	621.369
559	AATTACT	1	1415.62	1089.19
136	CTGATGG	1	1415.63	1438.01
746	AAGACTG	1	1415.69	982.389
900	AAGGTTA	1	1415.69	1006.93
490	CGCAGAA	1	1415.7	991.416
192	ACCAAAG	1	1415.71	547.716
578	CACGCAG	1	1415.79	1184.73
74	AGGAAGA	1	1415.8	1264.78
775	GGAGCAA	1	1415.8	1339.73
737	CCCTGGA	1	1415.81	1339.88
853	CTTCCGG	1	1415.82	1427.74
509	AACTCCG	1	1415.82	1012.51
655	AGTCTCG	1	1415.82	1337.27
1034	GAACCGT	1	1415.87	1170.3
369	GCACAAT	1	1415.89	787.35
1459	GCGCTTA	1	1415.9	1337.88
325	AGACACG	1	1415.91	993.504
649	AGCTTGA	1	1415.91	1170.12
859	GAGCTAA	1	1415.92	980.171
1041	GAGACAG	1	1415.92	1339.1
156	CTGGAAA	1	1415.95	978.569
1210	CTTACGA	1	1415.96	1076.24
43	CAGGCCT	1	1415.97	1339.21
756	CTCAGGT	1	1416.01	1337.49
823	CGACTTG	1	1416.01	1338.79
60	AGTCGAA	1	1416.02	981.483
165	GTAGCTA	1	1416.02	1169.62
191	GACCAAA	1	1416.02	546.918
352	CAGCAGT	1	1416.03	1169.07
529	GGTAATA	1	1416.06	1003.7
604	GTGAAAT	1	1416.08	1005.8
691	GTGAAAT	1	1416.08	1005.8
1077	GTGAAAT	1	1416.08	1005.8
1373	GAATACG	1	1416.08	982.237
186	CGCAAGA	1	1416.11	991.822
461	AGTTAAT	1	1416.11	876.423
810	CCGTAAA	1	1416.15	790.525
116	AGTAATG	1	1416.21	1006.5
547	AGCGTTA	1	1416.24	1168.36
824	GACTTGG	1	1416.27	1437.44
1339	AATCGCT	1	1416.74	1075.91
1502	AAGGTAA	1	1416.74	837.694
4	TTGAAGA	0	1450	1450
7	AAGAGTT	0	1450	1450
8	AGAGTTT	0	1450	1450
13	TTGATCA	0	1450	1450
16	ATCATGG	0	1450	1450
17	TCATGGC	0	1450	1450
18	CATGGCT	0	1450	1450
19	ATGGCTC	0	1450	1450
22	GCTCAGA	0	1450	1450
23	CTCAGAT	0	1450	1450
28	ATTGAAC	0	1450	1450
31	GAACGCT	0	1450	1450
32	AACGCTG	0	1450	1450
44	AGGCCTA	0	1450	1450
46	GCCTAAC	0	1450	1450
47	CCTAACA	0	1450	1450
48	CTAACAC	0	1450	1450
50	AACACAT	0	1450	1450
51	ACACATG	0	1450	1450
52	CACATGC	0	1450	1450
53	ACATGCA	0	1450	1450
54	CATGCAA	0	1450	1450
66	ACGGTAA	0	1450	1450
77	AAGAAGC	0	1450	1450
82	GCTTGCT	0	1450	1450
85	TGCTTCT	0	1450	1450
90	CTTTGCT	0	1450	1450
92	TTGCTGA	0	1450	1450
114	TGAGTAA	0	1450	1450
115	GAGTAAT	0	1450	1450
118	TAATGTC	0	1450	1450
119	AATGTCT	0	1450	1450
126	GGGAAAC	0	1450	1450
127	GGAAACT	0	1450	1450
128	GAAACTG	0	1450	1450
131	ACTGCCT	0	1450	1450
132	CTGCCTG	0	1450	1450
149	ATAACTA	0	1450	1450
150	TAACTAC	0	1450	1450
151	AACTACT	0	1450	1450
152	ACTACTG	0	1450	1450
154	TACTGGA	0	1450	1450
157	TGGAAAC	0	1450	1450
167	AGCTAAT	0	1450	1450
169	CTAATAC	0	1450	1450
170	TAATACC	0	1450	1450
171	AATACCG	0	1450	1450
172	ATACCGC	0	1450	1450
177	GCATAAC	0	1450	1450
178	CATAACG	0	1450	1450
179	ATAACGT	0	1450	1450
187	GCAAGAC	0	1450	1450
190	AGACCAA	0	1450	1450
193	CCAAAGA	0	1450	1450
194	CAAAGAG	0	1450	1450
205	ACCTTCG	0	1450	1450
221	CCATCGG	0	1450	1450
232	GCCCAGA	0	1450	1450
233	CCCAGAT	0	1450	1450
243	ATTAGCT	0	1450	1450
244	TTAGCTA	0	1450	1450
246	AGCTAGT	0	1450	1450
262	AACGGCT	0	1450	1450
269	CACCTAG	0	1450	1450
278	GACGATC	0	1450	1450
280	CGATCCC	0	1450	1450
283	TCCCTAG	0	1450	1450
284	CCCTAGC	0	1450	1450
285	CCTAGCT	0	1450	1450
286	CTAGCTG	0	1450	1450
287	TAGCTGG	0	1450	1450
290	CTGGTCT	0	1450	1450
294	TCTGAGA	0	1450	1450
307	CCAGCCA	0	1450	1450
309	AGCCACA	0	1450	1450
310	GCCACAC	0	1450	1450
311	CCACACT	0	1450	1450
313	ACACTGG	0	1450	1450
316	CTGGAAC	0	1450	1450
317	TGGAACT	0	1450	1450
320	AACTGAG	0	1450	1450
322	CTGAGAC	0	1450	1450
324	GAGACAC	0	1450	1450
332	GTCCAGA	0	1450	1450
337	GACTCCT	0	1450	1450
368	TGCACAA	0	1450	1450
387	TGATGCA	0	1450	1450
395	CCATGCC	0	1450	1450
397	ATGCCGC	0	1450	1450
406	GTATGAA	0	1450	1450
409	TGAAGAA	0	1450	1450
425	GTTGTAA	0	1450	1450
429	TAAAGTA	0	1450	1450
432	AGTACTT	0	1450	1450
433	GTACTTT	0	1450	1450
434	TACTTTC	0	1450	1450
438	TTCAGCG	0	1450	1450
463	TTAATAC	0	1450	1450
464	TAATACC	0	1450	1450
470	CTTTGCT	0	1450	1450
472	TTGCTCA	0	1450	1450
473	TGCTCAT	0	1450	1450
478	ATTGACG	0	1450	1450
489	CCGCAGA	0	1450	1450
491	GCAGAAG	0	1450	1450
492	CAGAAGA	0	1450	1450
495	AAGAAGC	0	1450	1450
501	CACCGGC	0	1450	1450
504	CGGCTAA	0	1450	1450
506	GCTAACT	0	1450	1450
507	CTAACTC	0	1450	1450
508	TAACTCC	0	1450	1450
520	AGCAGCC	0	1450	1450
549	CGTTAAT	0	1450	1450
550	GTTAATC	0	1450	1450
553	AATCGGA	0	1450	1450
554	ATCGGAA	0	1450	1450
555	TCGGAAT	0	1450	1450
556	CGGAATT	0	1450	1450
560	ATTACTG	0	1450	1450
561	TTACTGG	0	1450	1450
577	GCACGCA	0	1450	1450
598	TCAGATG	0	1450	1450
607	AAATCCC	0	1450	1450
616	GGCTCAA	0	1450	1450
617	GCTCAAC	0	1450	1450
618	CTCAACC	0	1450	1450
620	CAACCTG	0	1450	1450
621	AACCTGG	0	1450	1450
623	CCTGGGA	0	1450	1450
630	ACTGCAT	0	1450	1450
632	TGCATCT	0	1450	1450
633	GCATCTG	0	1450	1450
634	CATCTGA	0	1450	1450
635	ATCTGAT	0	1450	1450
637	CTGATAC	0	1450	1450
639	GATACTG	0	1450	1450
640	ATACTGG	0	1450	1450
641	TACTGGC	0	1450	1450
642	ACTGGCA	0	1450	1450
643	CTGGCAA	0	1450	1450
671	GTAGAAT	0	1450	1450
672	TAGAATT	0	1450	1450
675	AATTCCA	0	1450	1450
712	AGGAATA	0	1450	1450
715	AATACCG	0	1450	1450
716	ATACCGG	0	1450	1450
717	TACCGGT	0	1450	1450
736	CCCCTGG	0	1450	1450
743	ACGAAGA	0	1450	1450
745	GAAGACT	0	1450	1450
764	CGAAAGC	0	1450	1450
766	AAAGCGT	0	1450	1450
777	AGCAAAC	0	1450	1450
778	GCAAACA	0	1450	1450
779	CAAACAG	0	1450	1450
780	AAACAGG	0	1450	1450
782	ACAGGAT	0	1450	1450
787	ATTAGAT	0	1450	1450
790	AGATACC	0	1450	1450
791	GATACCC	0	1450	1450
793	TACCCTG	0	1450	1450
795	CCCTGGT	0	1450	1450
796	CCTGGTA	0	1450	1450
797	CTGGTAG	0	1450	1450
801	TAGTCCA	0	1450	1450
813	TAAACGA	0	1450	1450
814	AAACGAT	0	1450	1450
815	AACGATG	0	1450	1450
817	CGATGTC	0	1450	1450
825	ACTTGGA	0	1450	1450
860	AGCTAAC	0	1450	1450
862	CTAACGC	0	1450	1450
878	ACCGCCT	0	1450	1450
895	GCCGCAA	0	1450	1450
902	GGTTAAA	0	1450	1450
903	GTTAAAA	0	1450	1450
905	TAAAACT	0	1450	1450
906	AAAACTC	0	1450	1450
907	AAACTCA	0	1450	1450
908	AACTCAA	0	1450	1450
913	AAATGAA	0	1450	1450
914	AATGAAT	0	1450	1450
915	ATGAATT	0	1450	1450
916	TGAATTG	0	1450	1450
917	GAATTGA	0	1450	1450
919	ATTGACG	0	1450	1450
920	TTGACGG	0	1450	1450
929	GCCCGCA	0	1450	1450
930	CCCGCAC	0	1450	1450
932	CGCACAA	0	1450	1450
934	CACAAGC	0	1450	1450
952	TGGTTTA	0	1450	1450
954	GTTTAAT	0	1450	1450
955	TTTAATT	0	1450	1450
956	TTAATTC	0	1450	1450
957	TAATTCG	0	1450	1450
958	AATTCGA	0	1450	1450
963	GATGCAA	0	1450	1450
966	GCAACGC	0	1450	1450
968	AACGCGA	0	1450	1450
969	ACGCGAA	0	1450	1450
972	CGAAGAA	0	1450	1450
973	GAAGAAC	0	1450	1450
974	AAGAACC	0	1450	1450
975	AGAACCT	0	1450	1450
976	GAACCTT	0	1450	1450
977	AACCTTA	0	1450	1450
981	TTACCTG	0	1450	1450
982	TACCTGG	0	1450	1450
983	ACCTGGT	0	1450	1450
984	CCTGGTC	0	1450	1450
985	CTGGTCT	0	1450	1450
990	CTTGACA	0	1450	1450
991	TTGACAT	0	1450	1450
993	GACATCC	0	1450	1450
997	TCCACGG	0	1450	1450
1004	AAGTTTT	0	1450	1450
1008	TTTCAGA	0	1450	1450
1011	CAGAGAT	0	1450	1450
1025	TGCCTTC	0	1450	1450
1035	AACCGTG	0	1450	1450
1049	TGCTGCA	0	1450	1450
1051	CTGCATG	0	1450	1450
1054	CATGGCT	0	1450	1450
1064	GTCAGCT	0	1450	1450
1065	TCAGCTC	0	1450	1450
1097	CCGCAAC	0	1450	1450
1110	AACCCTT	0	1450	1450
1111	ACCCTTA	0	1450	1450
1112	CCCTTAT	0	1450	1450
1144	GAACTCA	0	1450	1450
1145	AACTCAA	0	1450	1450
1147	CTCAAAG	0	1450	1450
1148	TCAAAGG	0	1450	1450
1155	AGACTGC	0	1450	1450
1161	CCAGTGA	0	1450	1450
1168	TAAACTG	0	1450	1450
1169	AAACTGG	0	1450	1450
1170	AACTGGA	0	1450	1450
1191	ACGTCAA	0	1450	1450
1196	AAGTCAT	0	1450	1450
1198	GTCATCA	0	1450	1450
1200	CATCATG	0	1450	1450
1201	ATCATGG	0	1450	1450
1202	TCATGGC	0	1450	1450
1203	CATGGCC	0	1450	1450
1223	CTACACA	0	1450	1450
1224	TACACAC	0	1450	1450
1225	ACACACG	0	1450	1450
1226	CACACGT	0	1450	1450
1227	ACACGTG	0	1450	1450
1228	CACGTGC	0	1450	1450
1233	GCTACAA	0	1450	1450
1234	CTACAAT	0	1450	1450
1235	TACAATG	0	1450	1450
1244	GCATACA	0	1450	1450
1245	CATACAA	0	1450	1450
1246	ATACAAA	0	1450	1450
1247	TACAAAG	0	1450	1450
1248	ACAAAGA	0	1450	1450
1249	CAAAGAG	0	1450	1450
1250	AAAGAGA	0	1450	1450
1251	AAGAGAA	0	1450	1450
1268	GAGAGCA	0	1450	1450
1283	TCATAAA	0	1450	1450
1284	CATAAAG	0	1450	1450
1299	AGTCCGG	0	1450	1450
1305	GATTGGA	0	1450	1450
1312	GTCTGCA	0	1450	1450
1317	CAACTCG	0	1450	1450
1322	CGACTCC	0	1450	1450
1323	GACTCCA	0	1450	1450
1324	ACTCCAT	0	1450	1450
1326	TCCATGA	0	1450	1450
1327	CCATGAA	0	1450	1450
1328	CATGAAG	0	1450	1450
1331	GAAGTCG	0	1450	1450
1335	TCGGAAT	0	1450	1450
1336	CGGAATC	0	1450	1450
1340	ATCGCTA	0	1450	1450
1341	TCGCTAG	0	1450	1450
1344	CTAGTAA	0	1450	1450
1345	TAGTAAT	0	1450	1450
1354	TGGATCA	0	1450	1450
1356	GATCAGA	0	1450	1450
1357	ATCAGAA	0	1450	1450
1372	TGAATAC	0	1450	1450
1374	AATACGT	0	1450	1450
1380	TTCCCGG	0	1450	1450
1390	TTGTACA	0	1450	1450
1392	GTACACA	0	1450	1450
1393	TACACAC	0	1450	1450
1395	CACACCG	0	1450	1450
1397	CACCGCC	0	1450	1450
1407	CACACCA	0	1450	1450
1424	TTGCAAA	0	1450	1450
1427	CAAAAGA	0	1450	1450
1428	AAAAGAA	0	1450	1450
1429	AAAGAAG	0	1450	1450
1430	AAGAAGT	0	1450	1450
1431	AGAAGTA	0	1450	1450
1432	GAAGTAG	0	1450	1450
1441	AGCTTAA	0	1450	1450
1443	CTTAACC	0	1450	1450
1445	TAACCTT	0	1450	1450
1447	ACCTTCG	0	1450	1450
1463	TTACCAC	0	1450	1450
1464	TACCACT	0	1450	1450
1466	CCACTTT	0	1450	1450
1471	TTGTGAT	0	1450	1450
1476	ATTCATG	0	1450	1450
1477	TTCATGA	0	1450	1450
1481	TGACTGG	0	1450	1450
1491	GAAGTCG	0	1450	1450
1494	GTCGTAA	0	1450	1450
1495	TCGTAAC	0	1450	1450
1496	CGTAACA	0	1450	1450
1504	GGTAACC	0	1450	1450
1505	GTAACCG	0	1450	1450
1506	TAACCGT	0	1450	1450
1516	GGAACCT	0	1450	1450
1517	GAACCTG	0	1450	1450
1519	ACCTGCG	0	1450	1450
1527	TTGGATC	0	1450	1450
1528	TGGATCA	0	1450	1450

## Sheet: 8
Index	Motif	Incidence in data	P.rand less than	P.perm less than
141	GGAGGGGG	38	0.000945625	1452.49
1534	ACCTCCTT	34	0.000945625	0.000945625
769	GCGTGGGG	32	0.000945625	63.5157
254	GGTGGGGT	30	0.000945625	198.074
1535	CCTCCTTA	30	0.000945625	0.000945625
664	GAGGGGGG	29	0.000945625	1512.3
1454	GGAGGGCG	26	0.000945625	35.9943
140	TGGAGGGG	25	0.000945625	63.9923
537	GGAGGGTG	25	0.000945625	68.4179
771	GTGGGGAG	25	0.000945625	69.4089
253	AGGTGGGG	21	0.000945625	317.458
1180	AGGTGGGG	21	0.000945625	317.458
1181	GGTGGGGA	21	0.000945625	319.145
1415	GGGAGTGG	20	0.000945625	429.518
443	CGGGGAGG	17	0.000945625	798.554
1416	GGAGTGGG	17	0.000945625	843.467
1453	GGGAGGGC	17	0.000945625	784.211
444	GGGGAGGA	16	0.000945625	350.645
1452	CGGGAGGG	16	0.000945625	949.657
846	GGCGTGGC	15	0.000945625	27.5744
442	GCGGGGAG	14	0.000945625	1207.48
938	AGCGGTGG	13	0.000945625	11.3248
939	GCGGTGGA	13	0.000945625	10.7347
105	GCGGACGG	12	0.000945625	28.3309
107	GGACGGGT	12	0.000945625	26.765
255	GTGGGGTA	12	0.000945625	27.4685
100	GAGTGGCG	11	0.000945625	57.3351
108	GACGGGTG	11	0.000945625	56.677
581	GCAGGCGG	11	0.000945625	59.998
720	CGGTGGCG	11	0.000945625	296.261
922	GACGGGGG	11	0.000945625	1437.5
38	GGCGGCAG	10	0.000945625	120.639
106	CGGACGGG	10	0.000945625	119.875
345	CGGGAGGC	10	0.000945625	115.926
667	GGGGGTAG	10	0.000945625	1479.71
845	AGGCGTGG	10	0.000945625	115.578
101	AGTGGCGG	9	0.000945625	215.527
354	GCAGTGGG	9	0.000945625	215.587
772	TGGGGAGC	9	0.000945625	203.998
940	CGGTGGAG	9	0.000945625	216.019
1183	TGGGGATG	9	0.000945625	214.15
1485	TGGGGTGA	9	0.000945625	211.797
102	GTGGCGGA	8	0.000945625	365.223
142	GAGGGGGA	8	0.000945625	1433.78
198	GAGGGGGA	8	0.000945625	1433.78
923	ACGGGGGC	8	0.000945625	367.689
1177	GGAAGGTG	8	0.000945625	108.649
1487	GGGTGAAG	8	0.000945625	108.475
1510	CGTAGGGG	8	0.000945625	365.321
535	ACGGAGGG	8	0.007565	113.18
721	GGTGGCGA	8	0.007565	367.742
844	GAGGCGTG	8	0.007565	365.261
1057	GGCTGTCG	8	0.007565	17.9971
1179	AAGGTGGG	8	0.007565	109.564
1290	GTGCGTCG	8	0.007565	17.6189
1419	GTGGGTTG	8	0.007565	925.926
1455	GAGGGCGC	8	0.007565	365.821
356	AGTGGGGA	7	0.007565	219.241
346	GGGAGGCA	7	0.01513	179.722
1083	TGTTGGGT	7	0.022695	58.9314
1178	GAAGGTGG	7	0.022695	220.747
1417	GAGTGGGT	7	0.03026	576.067
1484	CTGGGGTG	7	0.052955	1051.19
35	GCTGGCGG	7	0.06052	1061.79
1182	GTGGGGAT	7	0.06052	577.974
665	AGGGGGGT	7	0.068085	1510.32
421	TCGGGTTG	6	0.325295	113.543
523	AGCCGCGG	6	0.33286	41.3654
111	GGGTGAGT	6	0.355555	822.913
104	GGCGGACG	6	0.36312	827.278
251	GTAGGTGG	6	0.370685	820.054
1533	CACCTCCT	6	0.370685	0.007565
447	GAGGAAGG	6	0.385815	178.897
718	ACCGGTGG	6	0.385815	34.9881
1175	GAGGAAGG	6	0.385815	178.897
1414	TGGGAGTG	6	0.385815	815.605
1486	GGGGTGAA	6	0.39338	399.19
727	GAAGGCGG	6	0.431205	417.505
138	GATGGAGG	6	0.446335	403.343
1084	GTTGGGTT	6	0.461465	148.009
355	CAGTGGGG	6	0.46903	812.337
885	GGGGAGTA	6	0.46903	402.155
888	GAGTACGG	6	0.537115	7.2624
252	TAGGTGGG	5	2.56453	1061.31
1116	TATCCTTT	5	2.62506	6.17304
448	AGGAAGGG	5	2.71583	363.952
768	AGCGTGGG	5	2.73853	1057.48
538	GAGGGTGC	5	2.78392	1051.41
887	GGAGTACG	5	2.78392	29.4959
937	AAGCGGTG	5	2.78392	29.7531
1056	TGGCTGTC	5	2.79148	18.3981
719	CCGGTGGC	5	2.82175	292.909
941	GGTGGAGC	5	2.83687	1055.33
1138	GGCCGGGA	5	2.83687	1068.4
536	CGGAGGGT	5	2.86713	1060.14
831	AGGTTGTG	5	2.86713	92.5729
441	AGCGGGGA	5	2.88227	671.961
1238	AATGGCGC	5	2.90496	0.80189
347	GGAGGCAG	5	2.91252	664.404
770	CGTGGGGA	5	2.92766	1062.39
344	ACGGGAGG	5	2.93522	666.756
1136	CCGGCCGG	5	3.07896	328.366
1288	AAGTGCGT	5	3.10165	0.59007
942	GTGGAGCA	4	12.6865	86.536
1532	TCACCTCC	4	15.826	1.75508
921	TGACGGGG	4	16.0151	1266.8
842	TTGAGGCG	4	16.0756	235.604
1017	TGAGAATG	4	16.8019	1.7929
826	CTTGGAGG	4	16.817	241.717
666	GGGGGGTA	4	16.9002	1512.98
884	TGGGGAGT	4	16.9305	1269.85
1237	CAATGGCG	4	16.938	5.43167
728	AAGGCGGC	4	17.0364	112.431
1118	TCCTTTGT	4	17.0818	39.3985
446	GGAGGAAG	4	17.1272	639.583
1174	GGAGGAAG	4	17.1272	639.583
1137	CGGCCGGG	4	17.165	1455.25
585	GCGGTTTG	4	17.1801	509.17
587	GGTTTGTT	4	17.2104	81.2859
724	GGCGAAGG	4	17.2255	960.294
1265	CGCGAGAG	4	17.2709	115.238
1058	GCTGTCGT	4	17.286	75.1205
99	CGAGTGGC	4	17.3314	256.461
1013	GAGATGAG	4	17.3541	42.3943
582	CAGGCGGT	4	17.4071	259.941
1387	GCCTTGTA	4	17.4449	4.11536
848	CGTGGCTT	4	17.4978	74.5379
110	CGGGTGAG	4	17.5281	1271.29
39	GCGGCAGG	4	17.5659	1277.66
237	GATGGGAT	4	17.6038	103.066
1418	AGTGGGTT	4	17.6038	239.969
1511	GTAGGGGA	4	17.6189	948.016
1523	GCGGTTGG	4	17.6189	1451.43
830	GAGGTTGT	4	17.6718	242.617
580	CGCAGGCG	4	17.7324	289.845
423	GGGTTGTA	4	17.7778	239.977
524	GCCGCGGT	4	17.8231	562.526
1261	ACCTCGCG	4	17.9139	3.64633
452	AGGGAGTA	4	18.0577	41.7512
944	GGAGCATG	3	39.0884	152.934
1531	ATCACCTC	3	64.7564	6.11252
139	ATGGAGGG	3	68.0699	1162.01
1421	GGGTTGCA	3	68.1077	467.706
539	AGGGTGCA	3	69.2878	260.221
1472	TGTGATTC	3	77.9725	30.1692
1420	TGGGTTGC	3	78.3658	835.864
1291	TGCGTCGT	3	80.7639	234.924
1133	GGTCCGGC	3	80.9682	894.259
210	CGGGCCTC	3	81.0514	249.917
697	TGCGTAGA	3	81.2557	33.4751
348	GAGGCAGC	3	81.3389	315.627
1115	TTATCCTT	3	81.354	129.399
226	GGATGTGC	3	81.3994	519.542
827	TTGGAGGT	3	81.8684	525.208
439	TCAGCGGG	3	82.0576	548.115
565	TGGGCGTA	3	82.171	521.334
1258	GCGACCTC	3	82.2164	25.2974
725	GCGAAGGC	3	82.3072	316.3
686	TAGCGGTG	3	82.3299	517.824
1320	CTCGACTC	3	82.3753	19.8959
849	GTGGCTTC	3	82.3829	232.949
199	AGGGGGAC	3	82.4434	1223.69
886	GGGAGTAC	3	82.8065	294.672
357	GTGGGGAA	3	83.8202	1219.84
122	GTCTGGGA	3	83.8958	524.519
525	CCGCGGTA	3	84.0623	102.937
1272	GCAAGCGG	3	84.1379	320.764
829	GGAGGTTG	3	84.3951	1414.81
522	CAGCCGCG	3	84.4027	114.776
410	GAAGAAGG	3	84.5237	98.4055
526	CGCGGTAA	3	84.5389	37.7569
683	GTGTAGCG	3	84.5767	523.793
1043	GACAGGTG	3	84.7129	300.504
847	GCGTGGCT	3	84.7885	870.376
75	GGAAGAAG	3	84.8263	97.8911
1132	CGGTCCGG	3	84.8263	901.877
1303	CGGATTGG	3	84.8339	527.303
979	CCTTACCT	3	84.8944	42.8784
1072	GTGTTGTG	3	85.0003	921.659
1061	GTCGTCAG	3	85.0457	90.8783
58	CAAGTCGA	3	85.0836	2.28463
339	CTCCTACG	3	85.0911	20.4709
399	GCCGCGTG	3	85.0911	900.848
1509	CCGTAGGG	3	85.1138	553.554
401	CGCGTGTA	3	85.197	92.3838
1524	CGGTTGGA	3	85.2122	523.695
698	GCGTAGAG	3	85.2273	301.178
1184	GGGGATGA	3	85.2424	1219.58
1176	AGGAAGGT	3	85.3256	158.093
445	GGGAGGAA	3	85.3559	977.421
1131	GCGGTCCG	3	85.3862	900.923
1071	CGTGTTGT	3	85.4013	229.938
541	GGTGCAAG	3	85.4618	300.088
726	CGAAGGCG	3	85.4921	322.64
1292	GCGTCGTA	3	85.4921	91.2188
1108	GCAACCCT	3	85.5375	3.79763
1014	AGATGAGA	3	85.6963	8.4501
440	CAGCGGGG	3	85.719	1414.49
1366	CCACGGTG	3	85.8098	103.542
1119	CCTTTGTT	3	86.1275	156.52
197	AGAGGGGG	3	86.1805	1512.64
663	AGAGGGGG	3	86.1805	1512.64
563	ACTGGGCG	3	86.2032	554.636
564	CTGGGCGT	3	86.2032	870.338
450	GAAGGGAG	3	86.3772	977.814
143	AGGGGGAT	3	86.6949	1218.27
195	AAAGAGGG	3	86.7857	99.3209
1409	CACCATGG	2	159.455	30.4567
947	GCATGTGG	2	195.616	676.916
1478	TCATGACT	2	196.213	47.6595
1239	ATGGCGCA	2	236.701	150.665
37	TGGCGGCA	2	268.943	899.282
374	ATGGGCGC	2	270.154	895.651
390	TGCAGCCA	2	273.316	57.32
349	AGGCAGCA	2	277.794	104.344
1473	GTGATTCA	2	278.233	60.2325
1413	ATGGGAGT	2	279.315	623.106
676	ATTCCAGG	2	280.003	58.7574
1082	ATGTTGGG	2	280.253	880.135
653	TGAGTCTC	2	304.809	162.859
757	TCAGGTGC	2	304.824	329.955
208	TTCGGGCC	2	306.125	600.487
56	TGCAAGTC	2	306.209	66.4812
273	TAGGCGAC	2	307.608	188.459
1121	TTTGTTGC	2	307.873	373.023
343	TACGGGAG	2	310.982	675.509
892	ACGGCCGC	2	311.776	378.038
534	TACGGAGG	2	311.965	677.635
137	TGATGGAG	2	312.397	669.344
288	AGCTGGTC	2	312.404	333.964
41	GGCAGGCC	2	312.427	992.248
340	TCCTACGG	2	312.442	157.919
93	TGCTGACG	2	312.699	332.103
677	TTCCAGGT	2	312.714	165.9
924	CGGGGGCC	2	313.009	1508.45
296	TGAGAGGA	2	313.138	467.404
1047	GGTGCTGC	2	313.244	1205.87
121	TGTCTGGG	2	313.289	1192.03
1107	CGCAACCC	2	313.577	30.4491
162	ACGGTAGC	2	313.683	191.296
372	CAATGGGC	2	313.69	190.85
1425	TGCAAAAG	2	313.743	15.826
1193	GTCAAGTC	2	313.751	68.1531
835	TGTGCCCT	2	313.857	380.209
832	GGTTGTGC	2	313.902	1189.75
1522	TGCGGTTG	2	313.955	1191.83
662	TAGAGGGG	2	314	1403.85
863	TAACGCGT	2	314.106	68.7885
843	TGAGGCGT	2	314.205	926.175
652	TTGAGTCT	2	314.235	173.367
249	TAGTAGGT	2	314.273	187.483
709	TGGAGGAA	2	314.364	466.329
1173	TGGAGGAA	2	314.364	466.329
986	TGGTCTTG	2	314.56	580.614
682	GGTGTAGC	2	314.674	928.952
300	AGGATGAC	2	314.742	106.878
40	CGGCAGGC	2	314.772	991.93
521	GCAGCCGC	2	314.78	379.695
1221	GGCTACAC	2	314.802	66.6325
889	AGTACGGC	2	314.825	191.493
1308	TGGAGTCT	2	315.044	317.548
730	GGCGGCCC	2	315.158	1244.1
1102	ACGAGCGC	2	315.234	215.391
1289	AGTGCGTC	2	315.264	331.96
511	CTCCGTGC	2	315.279	347.347
1113	CCTTATCC	2	315.536	200.488
1135	TCCGGCCG	2	315.68	617.455
747	AGACTGAC	2	315.763	31.2434
1230	CGTGCTAC	2	315.846	159.516
1207	GCCCTTAC	2	316.013	127.304
1106	GCGCAACC	2	317.495	67.4042
350	GGCAGCAG	2	318.585	707.849
1098	CGCAACGA	2	319.818	33.929
881	GCCTGGGG	2	319.984	1509.27
681	AGGTGTAG	2	320	675.539
422	CGGGTTGT	2	320.068	1197.72
160	AAACGGTA	2	320.083	15.9168
201	GGGGACCT	2	320.166	960.43
297	GAGAGGAT	2	320.469	473.471
213	GCCTCTTG	2	320.514	385.898
1488	GGTGAAGT	2	320.711	674.45
419	CTTCGGGT	2	320.748	595.509
748	GACTGACG	2	320.862	196.055
1032	GGGAACCG	2	320.938	708.856
78	AGAAGCTT	2	320.96	32.8926
97	GACGAGTG	2	321.006	681.773
540	GGGTGCAA	2	321.104	683.15
1287	AAAGTGCG	2	321.112	109.98
259	GGTAACGG	2	321.127	682.673
124	CTGGGAAA	2	321.149	110.305
595	AAGTCAGA	2	321.18	16.5371
1386	GGCCTTGT	2	321.18	598.611
292	GGTCTGAG	2	321.202	931.789
1422	GGTTGCAA	2	321.248	182.15
867	GCGTTAAG	2	321.369	181.779
544	GCAAGCGT	2	321.391	193.429
836	GTGCCCTT	2	321.399	385.558
926	GGGGCCCG	2	321.46	1509.39
449	GGAAGGGA	2	321.505	1278.52
1099	GCAACGAG	2	321.528	117.197
1435	GTAGGTAG	2	321.611	675.085
1120	CTTTGTTG	2	321.656	384.771
599	CAGATGTG	2	321.664	182.422
785	GGATTAGA	2	321.709	112.378
1192	CGTCAAGT	2	321.717	69.9611
1253	GAGAAGCG	2	321.724	476.413
738	CCTGGACG	2	321.838	362.78
1365	GCCACGGT	2	321.845	363.869
883	CTGGGGAG	2	321.913	1483.85
1208	CCCTTACG	2	321.966	130.511
1114	CTTATCCT	2	321.997	332.86
98	ACGAGTGG	2	322.08	681.856
274	AGGCGACG	2	322.08	711.307
206	CCTTCGGG	2	322.239	611.229
418	CCTTCGGG	2	322.239	611.229
1027	CCTTCGGG	2	322.239	611.229
1448	CCTTCGGG	2	322.239	611.229
864	AACGCGTT	2	322.307	69.4543
380	GCAAGCCT	2	322.345	68.2136
601	GATGTGAA	2	322.564	113.936
161	AACGGTAG	2	322.587	110.131
1087	GGGTTAAG	2	322.609	676.198
693	GAAATGCG	2	322.64	109.292
499	AGCACCGG	2	322.655	215.882
1273	CAAGCGGA	2	322.7	115.404
784	AGGATTAG	2	322.746	114.693
1074	GTTGTGAA	2	322.753	189.586
295	CTGAGAGG	2	322.761	682.06
240	GGGATTAG	2	322.836	675.464
362	GAATATTG	2	323.305	38.1654
430	AAAGTACT	2	323.328	11.0525
1218	CAGGGCTA	2	323.328	192.355
95	CTGACGAG	2	323.434	193.369
1332	AAGTCGGA	2	323.487	107.574
1158	CTGCCAGT	2	323.638	161.127
1383	CCGGGCCT	2	323.827	621.631
250	AGTAGGTG	2	323.88	678.074
225	CGGATGTG	2	323.971	930.465
158	GGAAACGG	2	324.085	473.826
57	GCAAGTCG	2	324.168	193.263
898	GCAAGGTT	2	324.274	180.698
806	CACGCCGT	2	324.357	153.055
373	AATGGGCG	2	324.448	683.422
1206	GGCCCTTA	2	324.962	162.867
1240	TGGCGCAT	1	625.747	646.724
1281	CCTCATAA	1	635.483	253.337
1279	GACCTCAT	1	636.345	278.105
948	CATGTGGT	1	637.624	636.254
946	AGCATGTG	1	637.79	479.008
1412	CATGGGAG	1	638.32	939.929
175	CCGCATAA	1	638.388	163.427
945	GAGCATGT	1	639.56	475.407
474	GCTCATTG	1	639.908	461.957
475	CTCATTGA	1	644.909	326.127
218	TTGCCATC	1	698.31	530.185
994	ACATCCAC	1	698.529	197.991
14	TGATCATG	1	698.635	338.511
1280	ACCTCATA	1	698.726	283.998
392	CAGCCATG	1	701.813	330.56
364	ATATTGCA	1	761.977	250.659
366	ATTGCACA	1	762.317	226.345
375	TGGGCGCA	1	808.449	1308.74
819	ATGTCGAC	1	808.827	396.807
1060	TGTCGTCA	1	809.334	602.227
389	ATGCAGCC	1	809.841	398.017
1375	ATACGTTC	1	811.271	433.928
188	CAAGACCA	1	818.994	134.627
893	CGGCCGCA	1	819.373	899.017
572	AAAGCGCA	1	819.728	198.006
773	GGGGAGCA	1	819.811	1487.57
1103	CGAGCGCA	1	820.515	696.184
1361	GAATGCCA	1	820.644	275.147
120	ATGTCTGG	1	820.961	822.989
1039	GTGAGACA	1	820.969	505.97
609	ATCCCCGG	1	821.082	589.132
1285	ATAAAGTG	1	821.203	220.618
466	ATACCTTT	1	821.294	687.356
1204	ATGGCCCT	1	821.309	599.715
238	ATGGGATT	1	821.62	656.536
533	ATACGGAG	1	822.104	508.481
1055	ATGGCTGT	1	822.142	829.23
1016	ATGAGAAT	1	822.807	221.647
628	GAACTGCA	1	822.822	279.466
706	ATCTGGAG	1	824.388	639.901
1315	TGCAACTC	1	850.306	401.913
850	TGGCTTCC	1	852.167	930.223
365	TATTGCAC	1	852.598	468.561
1376	TACGTTCC	1	853.097	663.004
644	TGGCAAGC	1	853.256	689.111
562	TACTGGGC	1	853.672	880.453
1125	TTGCCAGC	1	854.013	635.369
485	TTACCCGC	1	854.414	571.044
1062	TCGTCAGC	1	854.618	631.246
788	TTAGATAC	1	855.344	307.948
1091	TAAGTCCC	1	855.564	400.733
605	TGAAATCC	1	855.949	276.811
1090	TTAAGTCC	1	856.04	468.932
751	TGACGCTC	1	856.691	634.098
804	TCCACGCC	1	857.115	494.411
458	TAAAGTTA	1	858.764	190.857
673	AGAATTCC	1	858.854	277.878
551	TTAATCGG	1	859.089	441.645
542	GTGCAAGC	1	859.271	692.122
837	TGCCCTTG	1	859.323	935.488
737	CCCTGGAC	1	859.566	620.807
62	TCGAACGG	1	859.785	691.774
265	GGCTCACC	1	859.815	623.704
1264	TCGCGAGA	1	860.103	691.865
1400	CGCCCGTC	1	860.398	869.135
1085	TTGGGTTA	1	860.466	894.259
594	TAAGTCAG	1	860.67	302.214
129	AAACTGCC	1	860.678	245.446
214	CCTCTTGC	1	860.995	903.828
301	GGATGACC	1	861.033	692.788
543	TGCAAGCG	1	861.237	691.925
925	GGGGGCCC	1	861.366	1512.58
241	GGATTAGC	1	861.389	677.468
1126	TGCCAGCG	1	861.51	914.253
891	TACGGCCG	1	861.638	912.71
467	TACCTTTG	1	861.706	741.544
1236	ACAATGGC	1	861.744	296.079
611	CCCCGGGC	1	861.767	1151.96
978	ACCTTACC	1	861.79	448.589
1277	CGGACCTC	1	861.805	623.424
412	AGAAGGCC	1	861.918	553.508
363	AATATTGC	1	861.956	310.702
625	TGGGAACT	1	862.001	672.929
1029	TTCGGGAA	1	862.039	676.273
707	TCTGGAGG	1	862.054	1321.64
1252	AGAGAAGC	1	862.07	422.452
1266	GCGAGAGC	1	862.1	1198.93
1086	TGGGTTAA	1	862.138	689.217
1100	CAACGAGC	1	862.145	306.382
123	TCTGGGAA	1	862.259	675.32
1489	GTGAAGTC	1	862.327	676.946
227	GATGTGCC	1	862.372	883.259
1205	TGGCCCTT	1	862.395	937.137
427	TGTAAAGT	1	862.402	324.599
335	CAGACTCC	1	862.539	345.524
1219	AGGGCTAC	1	862.629	695.836
729	AGGCGGCC	1	862.645	1354.48
1405	GTCACACC	1	862.713	345.675
388	GATGCAGC	1	862.728	692.409
1070	TCGTGTTG	1	862.75	1109.93
1351	TCGTGGAT	1	862.803	866.775
385	CCTGATGC	1	862.819	639.409
497	GAAGCACC	1	862.834	305.422
1095	TCCCGCAA	1	862.871	345.562
1073	TGTTGTGA	1	862.94	892.693
264	CGGCTCAC	1	863.015	619.846
1498	TAACAAGG	1	863.015	215.557
291	TGGTCTGA	1	863.068	865.716
24	TCAGATTG	1	863.114	442.28
80	AAGCTTGC	1	863.114	426.545
684	TGTAGCGG	1	863.182	1320.3
613	CCGGGCTC	1	863.219	1135.85
1274	AAGCGGAC	1	863.288	550.543
379	CGCAAGCC	1	863.318	425.925
1216	ACCAGGGC	1	863.333	724.954
334	CCAGACTC	1	863.469	344.253
146	GGGATAAC	1	863.53	532.818
411	AAGAAGGC	1	863.53	421.03
657	TCTCGTAG	1	863.749	653.003
1059	CTGTCGTC	1	863.794	938.605
483	CGTTACCC	1	863.908	576.559
1159	TGCCAGTG	1	864.021	885.514
1093	AGTCCCGC	1	864.029	620.459
257	GGGGTAAC	1	864.052	1182.27
803	GTCCACGC	1	864.067	621.087
1310	GAGTCTGC	1	864.097	886.822
200	GGGGGACC	1	864.233	1508.82
604	GTGAAATC	1	864.241	301.42
207	CTTCGGGC	1	864.4	1133.59
1134	GTCCGGCC	1	864.793	1137.75
678	TCCAGGTG	1	864.952	884.454
1255	GAAGCGAC	1	865.05	552.911
482	ACGTTACC	1	865.171	407.179
590	TTGTTAAG	1	865.171	467.237
1260	GACCTCGC	1	865.353	624.748
591	TGTTAAGT	1	865.375	466.405
876	CGACCGCC	1	865.459	602.151
911	TCAAATGA	1	865.497	180.751
833	GTTGTGCC	1	866.056	1120.6
575	GCGCACGC	1	866.109	941.517
36	CTGGCGGC	1	866.132	1442.51
1078	TGAAATGT	1	866.147	324.145
723	TGGCGAAG	1	866.208	1182.52
256	TGGGGTAA	1	866.548	1174.36
275	GGCGACGA	1	868.863	1201.26
498	AAGCACCG	1	868.946	308.38
880	CGCCTGGG	1	868.992	1443.67
1468	ACTTTGTG	1	869.029	666.635
1525	GGTTGGAT	1	869.332	1327.7
381	CAAGCCTG	1	869.453	433.134
760	GGTGCGAA	1	869.582	1182.71
896	CCGCAAGG	1	869.642	734.569
211	GGGCCTCT	1	869.74	1138.39
73	CAGGAAGA	1	869.771	427.188
699	CGTAGAGA	1	869.877	538.197
1457	GGGCGCTT	1	870.005	1438.55
1037	CCGTGAGA	1	870.096	696.888
612	CCCGGGCT	1	870.157	1140.73
1152	AGGAGACT	1	870.164	537.44
272	CTAGGCGA	1	870.187	698.348
755	GCTCAGGT	1	870.414	889.916
840	CCTTGAGG	1	870.565	888.691
808	CGCCGTAA	1	870.588	435.865
1367	CACGGTGA	1	870.61	694.898
87	CTTCTTTG	1	870.701	1020.62
710	GGAGGAAT	1	870.747	1023.42
910	CTCAAATG	1	870.837	281.857
435	ACTTTCAG	1	870.921	478.055
545	CAAGCGTT	1	870.951	436.463
330	CGGTCCAG	1	870.958	919.42
756	CTCAGGTG	1	870.974	888.819
767	AAGCGTGG	1	870.974	1184.25
858	GGAGCTAA	1	871.027	539.657
1041	GAGACAGG	1	871.079	1025.79
1101	AACGAGCG	1	871.117	551.927
1385	GGGCCTTG	1	871.148	1436.97
851	GGCTTCCG	1	871.155	1136.14
1368	ACGGTGAA	1	871.163	538.015
454	GGAGTAAA	1	871.208	443.846
1293	CGTCGTAG	1	871.208	892.625
26	AGATTGAA	1	871.216	237.586
298	AGAGGATG	1	871.246	1023.14
453	GGGAGTAA	1	871.269	1025.37
584	GGCGGTTT	1	871.322	1432.58
1092	AAGTCCCG	1	871.367	432.045
650	GCTTGAGT	1	871.48	872.857
685	GTAGCGGT	1	871.48	1326.17
369	GCACAATG	1	871.511	298.621
461	AGTTAATA	1	871.579	192.31
574	AGCGCACG	1	871.632	734.403
865	ACGCGTTA	1	871.632	432.703
342	CTACGGGA	1	871.639	694.989
376	GGGCGCAA	1	871.639	1202.78
578	CACGCAGG	1	871.647	733.548
1045	CAGGTGCT	1	871.67	889.304
455	GAGTAAAG	1	871.7	441.94
680	CAGGTGTA	1	871.738	679.481
1163	AGTGATAA	1	871.753	236.164
1080	AAATGTTG	1	871.76	326.74
1378	CGTTCCCG	1	871.783	905.462
86	GCTTCTTT	1	871.791	1019.57
163	CGGTAGCT	1	871.791	890.975
583	AGGCGGTT	1	871.806	1325.06
191	GACCAAAG	1	871.821	213.462
1213	ACGACCAG	1	871.844	308.342
758	CAGGTGCG	1	871.859	1337.3
626	GGGAACTG	1	871.965	1185.28
1302	CCGGATTG	1	871.987	888.993
25	CAGATTGA	1	872.048	302.827
774	GGGAGCAA	1	872.071	1029.05
645	GGCAAGCT	1	872.086	695.292
658	CTCGTAGA	1	872.086	433.762
857	CGGAGCTA	1	872.086	699.142
547	AGCGTTAA	1	872.101	305.255
517	GCCAGCAG	1	872.116	733.419
1186	GGATGACG	1	872.116	1184.41
687	AGCGGTGA	1	872.245	1185.84
656	GTCTCGTA	1	872.275	658.647
235	CAGATGGG	1	872.282	1184.48
1042	AGACAGGT	1	872.305	536.873
164	GGTAGCTA	1	872.32	679.572
487	ACCCGCAG	1	872.358	432.589
527	GCGGTAAT	1	872.381	680.245
1309	GGAGTCTG	1	872.426	1325.8
196	AAGAGGGG	1	872.434	1459.85
1171	ACTGGAGG	1	872.434	1184.23
1217	CCAGGGCT	1	872.479	917.544
568	GCGTAAAG	1	872.487	536.306
361	GGAATATT	1	872.721	327.36
1157	ACTGCCAG	1	872.774	432.816
1124	GTTGCCAG	1	872.819	890.227
1338	GAATCGCT	1	872.819	431.977
722	GTGGCGAA	1	872.88	1186.03
377	GGCGCAAG	1	872.888	1204.16
1229	ACGTGCTA	1	872.903	432.264
1015	GATGAGAA	1	872.948	443.831
649	AGCTTGAG	1	872.956	682.401
416	GGCCTTCG	1	872.971	1138.09
94	GCTGACGA	1	872.986	695.329
705	GATCTGGA	1	873.009	676.689
660	CGTAGAGG	1	873.069	1187.12
299	GAGGATGA	1	873.107	1025.75
679	CCAGGTGT	1	873.137	889.954
1439	GTAGCTTA	1	873.19	442.734
703	GAGATCTG	1	873.205	681.622
874	GTCGACCG	1	873.228	917.029
936	CAAGCGGT	1	873.258	698.03
586	CGGTTTGT	1	873.288	1115.85
1434	AGTAGGTA	1	873.288	550.028
646	GCAAGCTT	1	873.402	434.98
79	GAAGCTTG	1	873.553	678.475
1346	AGTAATCG	1	873.561	303.001
145	GGGGATAA	1	873.591	1025.27
1520	CCTGCGGT	1	873.591	1138.74
318	GGAACTGA	1	873.659	538.235
370	CACAATGG	1	873.659	299.453
704	AGATCTGG	1	873.659	680.033
1128	CCAGCGGT	1	873.659	921.334
897	CGCAAGGT	1	873.765	695.466
1259	CGACCTCG	1	873.871	629.801
754	CGCTCAGG	1	873.924	920.01
668	GGGGTAGA	1	873.931	1492.76
417	GCCTTCGG	1	873.939	1138.25
1026	GCCTTCGG	1	873.939	1138.25
750	CTGACGCT	1	873.969	640.922
1384	CGGGCCTT	1	874.045	1141.21
34	CGCTGGCG	1	874.09	1444.72
935	ACAAGCGG	1	874.151	555.097
1127	GCCAGCGG	1	874.151	1354.51
1497	GTAACAAG	1	874.189	216.276
733	GGCCCCCT	1	874.242	874.945
1214	CGACCAGG	1	874.249	731.059
1482	GACTGGGG	1	874.332	1508.88
248	CTAGTAGG	1	874.348	682.378
1209	CCTTACGA	1	874.461	412.043
230	GTGCCCAG	1	874.506	919.193
1499	AACAAGGT	1	874.582	215.527
112	GGTGAGTA	1	874.59	1179.75
134	GCCTGATG	1	874.809	885.551
384	GCCTGATG	1	874.809	885.551
708	CTGGAGGA	1	874.817	1184.27
1172	CTGGAGGA	1	874.817	1184.27
661	GTAGAGGG	1	874.824	1492.68
746	AAGACTGA	1	874.975	215.633
1254	AGAAGCGA	1	875.051	424.994
514	CGTGCCAG	1	875.301	919.912
1139	GCCGGGAA	1	875.414	1202.56
570	GTAAAGCG	1	875.558	537.365
1347	GTAATCGT	1	875.936	442.22
400	CCGCGTGT	1	876.004	1139.96
741	GGACGAAG	1	876.088	1029.91
999	CACGGAAG	1	876.33	552.253
359	GGGGAATA	1	876.678	1021.14
783	CAGGATTA	1	876.791	303.947
600	AGATGTGA	1	878.244	544.96
1	AAATTGAA	0	1513	1513
2	AATTGAAG	0	1513	1513
3	ATTGAAGA	0	1513	1513
4	TTGAAGAG	0	1513	1513
5	TGAAGAGT	0	1513	1513
6	GAAGAGTT	0	1513	1513
7	AAGAGTTT	0	1513	1513
8	AGAGTTTG	0	1513	1513
9	GAGTTTGA	0	1513	1513
10	AGTTTGAT	0	1513	1513
11	GTTTGATC	0	1513	1513
12	TTTGATCA	0	1513	1513
13	TTGATCAT	0	1513	1513
15	GATCATGG	0	1513	1513
16	ATCATGGC	0	1513	1513
17	TCATGGCT	0	1513	1513
18	CATGGCTC	0	1513	1513
19	ATGGCTCA	0	1513	1513
20	TGGCTCAG	0	1513	1513
21	GGCTCAGA	0	1513	1513
22	GCTCAGAT	0	1513	1513
23	CTCAGATT	0	1513	1513
27	GATTGAAC	0	1513	1513
28	ATTGAACG	0	1513	1513
29	TTGAACGC	0	1513	1513
30	TGAACGCT	0	1513	1513
31	GAACGCTG	0	1513	1513
32	AACGCTGG	0	1513	1513
33	ACGCTGGC	0	1513	1513
42	GCAGGCCT	0	1513	1513
43	CAGGCCTA	0	1513	1513
44	AGGCCTAA	0	1513	1513
45	GGCCTAAC	0	1513	1513
46	GCCTAACA	0	1513	1513
47	CCTAACAC	0	1513	1513
48	CTAACACA	0	1513	1513
49	TAACACAT	0	1513	1513
50	AACACATG	0	1513	1513
51	ACACATGC	0	1513	1513
52	CACATGCA	0	1513	1513
53	ACATGCAA	0	1513	1513
54	CATGCAAG	0	1513	1513
55	ATGCAAGT	0	1513	1513
59	AAGTCGAA	0	1513	1513
60	AGTCGAAC	0	1513	1513
61	GTCGAACG	0	1513	1513
63	CGAACGGT	0	1513	1513
64	GAACGGTA	0	1513	1513
65	AACGGTAA	0	1513	1513
66	ACGGTAAC	0	1513	1513
67	CGGTAACA	0	1513	1513
68	GGTAACAG	0	1513	1513
69	GTAACAGG	0	1513	1513
70	TAACAGGA	0	1513	1513
71	AACAGGAA	0	1513	1513
72	ACAGGAAG	0	1513	1513
74	AGGAAGAA	0	1513	1513
76	GAAGAAGC	0	1513	1513
77	AAGAAGCT	0	1513	1513
81	AGCTTGCT	0	1513	1513
82	GCTTGCTT	0	1513	1513
83	CTTGCTTC	0	1513	1513
84	TTGCTTCT	0	1513	1513
85	TGCTTCTT	0	1513	1513
88	TTCTTTGC	0	1513	1513
89	TCTTTGCT	0	1513	1513
90	CTTTGCTG	0	1513	1513
91	TTTGCTGA	0	1513	1513
92	TTGCTGAC	0	1513	1513
96	TGACGAGT	0	1513	1513
103	TGGCGGAC	0	1513	1513
109	ACGGGTGA	0	1513	1513
113	GTGAGTAA	0	1513	1513
114	TGAGTAAT	0	1513	1513
115	GAGTAATG	0	1513	1513
116	AGTAATGT	0	1513	1513
117	GTAATGTC	0	1513	1513
118	TAATGTCT	0	1513	1513
119	AATGTCTG	0	1513	1513
125	TGGGAAAC	0	1513	1513
126	GGGAAACT	0	1513	1513
127	GGAAACTG	0	1513	1513
128	GAAACTGC	0	1513	1513
130	AACTGCCT	0	1513	1513
131	ACTGCCTG	0	1513	1513
132	CTGCCTGA	0	1513	1513
133	TGCCTGAT	0	1513	1513
135	CCTGATGG	0	1513	1513
136	CTGATGGA	0	1513	1513
144	GGGGGATA	0	1513	1513
147	GGATAACT	0	1513	1513
148	GATAACTA	0	1513	1513
149	ATAACTAC	0	1513	1513
150	TAACTACT	0	1513	1513
151	AACTACTG	0	1513	1513
152	ACTACTGG	0	1513	1513
153	CTACTGGA	0	1513	1513
154	TACTGGAA	0	1513	1513
155	ACTGGAAA	0	1513	1513
156	CTGGAAAC	0	1513	1513
157	TGGAAACG	0	1513	1513
159	GAAACGGT	0	1513	1513
165	GTAGCTAA	0	1513	1513
166	TAGCTAAT	0	1513	1513
167	AGCTAATA	0	1513	1513
168	GCTAATAC	0	1513	1513
169	CTAATACC	0	1513	1513
170	TAATACCG	0	1513	1513
171	AATACCGC	0	1513	1513
172	ATACCGCA	0	1513	1513
173	TACCGCAT	0	1513	1513
174	ACCGCATA	0	1513	1513
176	CGCATAAC	0	1513	1513
177	GCATAACG	0	1513	1513
178	CATAACGT	0	1513	1513
179	ATAACGTC	0	1513	1513
180	TAACGTCG	0	1513	1513
181	AACGTCGC	0	1513	1513
182	ACGTCGCA	0	1513	1513
183	CGTCGCAA	0	1513	1513
184	GTCGCAAG	0	1513	1513
185	TCGCAAGA	0	1513	1513
186	CGCAAGAC	0	1513	1513
187	GCAAGACC	0	1513	1513
189	AAGACCAA	0	1513	1513
190	AGACCAAA	0	1513	1513
192	ACCAAAGA	0	1513	1513
193	CCAAAGAG	0	1513	1513
194	CAAAGAGG	0	1513	1513
202	GGGACCTT	0	1513	1513
203	GGACCTTC	0	1513	1513
204	GACCTTCG	0	1513	1513
205	ACCTTCGG	0	1513	1513
209	TCGGGCCT	0	1513	1513
212	GGCCTCTT	0	1513	1513
215	CTCTTGCC	0	1513	1513
216	TCTTGCCA	0	1513	1513
217	CTTGCCAT	0	1513	1513
219	TGCCATCG	0	1513	1513
220	GCCATCGG	0	1513	1513
221	CCATCGGA	0	1513	1513
222	CATCGGAT	0	1513	1513
223	ATCGGATG	0	1513	1513
224	TCGGATGT	0	1513	1513
228	ATGTGCCC	0	1513	1513
229	TGTGCCCA	0	1513	1513
231	TGCCCAGA	0	1513	1513
232	GCCCAGAT	0	1513	1513
233	CCCAGATG	0	1513	1513
234	CCAGATGG	0	1513	1513
236	AGATGGGA	0	1513	1513
239	TGGGATTA	0	1513	1513
242	GATTAGCT	0	1513	1513
243	ATTAGCTA	0	1513	1513
244	TTAGCTAG	0	1513	1513
245	TAGCTAGT	0	1513	1513
246	AGCTAGTA	0	1513	1513
247	GCTAGTAG	0	1513	1513
258	GGGTAACG	0	1513	1513
260	GTAACGGC	0	1513	1513
261	TAACGGCT	0	1513	1513
262	AACGGCTC	0	1513	1513
263	ACGGCTCA	0	1513	1513
266	GCTCACCT	0	1513	1513
267	CTCACCTA	0	1513	1513
268	TCACCTAG	0	1513	1513
269	CACCTAGG	0	1513	1513
270	ACCTAGGC	0	1513	1513
271	CCTAGGCG	0	1513	1513
276	GCGACGAT	0	1513	1513
277	CGACGATC	0	1513	1513
278	GACGATCC	0	1513	1513
279	ACGATCCC	0	1513	1513
280	CGATCCCT	0	1513	1513
281	GATCCCTA	0	1513	1513
282	ATCCCTAG	0	1513	1513
283	TCCCTAGC	0	1513	1513
284	CCCTAGCT	0	1513	1513
285	CCTAGCTG	0	1513	1513
286	CTAGCTGG	0	1513	1513
287	TAGCTGGT	0	1513	1513
289	GCTGGTCT	0	1513	1513
290	CTGGTCTG	0	1513	1513
293	GTCTGAGA	0	1513	1513
294	TCTGAGAG	0	1513	1513
302	GATGACCA	0	1513	1513
303	ATGACCAG	0	1513	1513
304	TGACCAGC	0	1513	1513
305	GACCAGCC	0	1513	1513
306	ACCAGCCA	0	1513	1513
307	CCAGCCAC	0	1513	1513
308	CAGCCACA	0	1513	1513
309	AGCCACAC	0	1513	1513
310	GCCACACT	0	1513	1513
311	CCACACTG	0	1513	1513
312	CACACTGG	0	1513	1513
313	ACACTGGA	0	1513	1513
314	CACTGGAA	0	1513	1513
315	ACTGGAAC	0	1513	1513
316	CTGGAACT	0	1513	1513
317	TGGAACTG	0	1513	1513
319	GAACTGAG	0	1513	1513
320	AACTGAGA	0	1513	1513
321	ACTGAGAC	0	1513	1513
322	CTGAGACA	0	1513	1513
323	TGAGACAC	0	1513	1513
324	GAGACACG	0	1513	1513
325	AGACACGG	0	1513	1513
326	GACACGGT	0	1513	1513
327	ACACGGTC	0	1513	1513
328	CACGGTCC	0	1513	1513
329	ACGGTCCA	0	1513	1513
331	GGTCCAGA	0	1513	1513
332	GTCCAGAC	0	1513	1513
333	TCCAGACT	0	1513	1513
336	AGACTCCT	0	1513	1513
337	GACTCCTA	0	1513	1513
338	ACTCCTAC	0	1513	1513
341	CCTACGGG	0	1513	1513
351	GCAGCAGT	0	1513	1513
352	CAGCAGTG	0	1513	1513
353	AGCAGTGG	0	1513	1513
358	TGGGGAAT	0	1513	1513
360	GGGAATAT	0	1513	1513
367	TTGCACAA	0	1513	1513
368	TGCACAAT	0	1513	1513
371	ACAATGGG	0	1513	1513
378	GCGCAAGC	0	1513	1513
382	AAGCCTGA	0	1513	1513
383	AGCCTGAT	0	1513	1513
386	CTGATGCA	0	1513	1513
387	TGATGCAG	0	1513	1513
391	GCAGCCAT	0	1513	1513
393	AGCCATGC	0	1513	1513
394	GCCATGCC	0	1513	1513
395	CCATGCCG	0	1513	1513
396	CATGCCGC	0	1513	1513
397	ATGCCGCG	0	1513	1513
398	TGCCGCGT	0	1513	1513
402	GCGTGTAT	0	1513	1513
403	CGTGTATG	0	1513	1513
404	GTGTATGA	0	1513	1513
405	TGTATGAA	0	1513	1513
406	GTATGAAG	0	1513	1513
407	TATGAAGA	0	1513	1513
408	ATGAAGAA	0	1513	1513
409	TGAAGAAG	0	1513	1513
413	GAAGGCCT	0	1513	1513
414	AAGGCCTT	0	1513	1513
415	AGGCCTTC	0	1513	1513
420	TTCGGGTT	0	1513	1513
424	GGTTGTAA	0	1513	1513
425	GTTGTAAA	0	1513	1513
426	TTGTAAAG	0	1513	1513
428	GTAAAGTA	0	1513	1513
429	TAAAGTAC	0	1513	1513
431	AAGTACTT	0	1513	1513
432	AGTACTTT	0	1513	1513
433	GTACTTTC	0	1513	1513
434	TACTTTCA	0	1513	1513
436	CTTTCAGC	0	1513	1513
437	TTTCAGCG	0	1513	1513
438	TTCAGCGG	0	1513	1513
451	AAGGGAGT	0	1513	1513
456	AGTAAAGT	0	1513	1513
457	GTAAAGTT	0	1513	1513
459	AAAGTTAA	0	1513	1513
460	AAGTTAAT	0	1513	1513
462	GTTAATAC	0	1513	1513
463	TTAATACC	0	1513	1513
464	TAATACCT	0	1513	1513
465	AATACCTT	0	1513	1513
468	ACCTTTGC	0	1513	1513
469	CCTTTGCT	0	1513	1513
470	CTTTGCTC	0	1513	1513
471	TTTGCTCA	0	1513	1513
472	TTGCTCAT	0	1513	1513
473	TGCTCATT	0	1513	1513
476	TCATTGAC	0	1513	1513
477	CATTGACG	0	1513	1513
478	ATTGACGT	0	1513	1513
479	TTGACGTT	0	1513	1513
480	TGACGTTA	0	1513	1513
481	GACGTTAC	0	1513	1513
484	GTTACCCG	0	1513	1513
486	TACCCGCA	0	1513	1513
488	CCCGCAGA	0	1513	1513
489	CCGCAGAA	0	1513	1513
490	CGCAGAAG	0	1513	1513
491	GCAGAAGA	0	1513	1513
492	CAGAAGAA	0	1513	1513
493	AGAAGAAG	0	1513	1513
494	GAAGAAGC	0	1513	1513
495	AAGAAGCA	0	1513	1513
496	AGAAGCAC	0	1513	1513
500	GCACCGGC	0	1513	1513
501	CACCGGCT	0	1513	1513
502	ACCGGCTA	0	1513	1513
503	CCGGCTAA	0	1513	1513
504	CGGCTAAC	0	1513	1513
505	GGCTAACT	0	1513	1513
506	GCTAACTC	0	1513	1513
507	CTAACTCC	0	1513	1513
508	TAACTCCG	0	1513	1513
509	AACTCCGT	0	1513	1513
510	ACTCCGTG	0	1513	1513
512	TCCGTGCC	0	1513	1513
513	CCGTGCCA	0	1513	1513
515	GTGCCAGC	0	1513	1513
516	TGCCAGCA	0	1513	1513
518	CCAGCAGC	0	1513	1513
519	CAGCAGCC	0	1513	1513
520	AGCAGCCG	0	1513	1513
528	CGGTAATA	0	1513	1513
529	GGTAATAC	0	1513	1513
530	GTAATACG	0	1513	1513
531	TAATACGG	0	1513	1513
532	AATACGGA	0	1513	1513
546	AAGCGTTA	0	1513	1513
548	GCGTTAAT	0	1513	1513
549	CGTTAATC	0	1513	1513
550	GTTAATCG	0	1513	1513
552	TAATCGGA	0	1513	1513
553	AATCGGAA	0	1513	1513
554	ATCGGAAT	0	1513	1513
555	TCGGAATT	0	1513	1513
556	CGGAATTA	0	1513	1513
557	GGAATTAC	0	1513	1513
558	GAATTACT	0	1513	1513
559	AATTACTG	0	1513	1513
560	ATTACTGG	0	1513	1513
561	TTACTGGG	0	1513	1513
566	GGGCGTAA	0	1513	1513
567	GGCGTAAA	0	1513	1513
569	CGTAAAGC	0	1513	1513
571	TAAAGCGC	0	1513	1513
573	AAGCGCAC	0	1513	1513
576	CGCACGCA	0	1513	1513
577	GCACGCAG	0	1513	1513
579	ACGCAGGC	0	1513	1513
588	GTTTGTTA	0	1513	1513
589	TTTGTTAA	0	1513	1513
592	GTTAAGTC	0	1513	1513
593	TTAAGTCA	0	1513	1513
596	AGTCAGAT	0	1513	1513
597	GTCAGATG	0	1513	1513
598	TCAGATGT	0	1513	1513
602	ATGTGAAA	0	1513	1513
603	TGTGAAAT	0	1513	1513
606	GAAATCCC	0	1513	1513
607	AAATCCCC	0	1513	1513
608	AATCCCCG	0	1513	1513
610	TCCCCGGG	0	1513	1513
614	CGGGCTCA	0	1513	1513
615	GGGCTCAA	0	1513	1513
616	GGCTCAAC	0	1513	1513
617	GCTCAACC	0	1513	1513
618	CTCAACCT	0	1513	1513
619	TCAACCTG	0	1513	1513
620	CAACCTGG	0	1513	1513
621	AACCTGGG	0	1513	1513
622	ACCTGGGA	0	1513	1513
623	CCTGGGAA	0	1513	1513
624	CTGGGAAC	0	1513	1513
627	GGAACTGC	0	1513	1513
629	AACTGCAT	0	1513	1513
630	ACTGCATC	0	1513	1513
631	CTGCATCT	0	1513	1513
632	TGCATCTG	0	1513	1513
633	GCATCTGA	0	1513	1513
634	CATCTGAT	0	1513	1513
635	ATCTGATA	0	1513	1513
636	TCTGATAC	0	1513	1513
637	CTGATACT	0	1513	1513
638	TGATACTG	0	1513	1513
639	GATACTGG	0	1513	1513
640	ATACTGGC	0	1513	1513
641	TACTGGCA	0	1513	1513
642	ACTGGCAA	0	1513	1513
643	CTGGCAAG	0	1513	1513
647	CAAGCTTG	0	1513	1513
648	AAGCTTGA	0	1513	1513
651	CTTGAGTC	0	1513	1513
654	GAGTCTCG	0	1513	1513
655	AGTCTCGT	0	1513	1513
659	TCGTAGAG	0	1513	1513
669	GGGTAGAA	0	1513	1513
670	GGTAGAAT	0	1513	1513
671	GTAGAATT	0	1513	1513
672	TAGAATTC	0	1513	1513
674	GAATTCCA	0	1513	1513
675	AATTCCAG	0	1513	1513
688	GCGGTGAA	0	1513	1513
689	CGGTGAAA	0	1513	1513
690	GGTGAAAT	0	1513	1513
691	GTGAAATG	0	1513	1513
692	TGAAATGC	0	1513	1513
694	AAATGCGT	0	1513	1513
695	AATGCGTA	0	1513	1513
696	ATGCGTAG	0	1513	1513
700	GTAGAGAT	0	1513	1513
701	TAGAGATC	0	1513	1513
702	AGAGATCT	0	1513	1513
711	GAGGAATA	0	1513	1513
712	AGGAATAC	0	1513	1513
713	GGAATACC	0	1513	1513
714	GAATACCG	0	1513	1513
715	AATACCGG	0	1513	1513
716	ATACCGGT	0	1513	1513
717	TACCGGTG	0	1513	1513
731	GCGGCCCC	0	1513	1513
732	CGGCCCCC	0	1513	1513
734	GCCCCCTG	0	1513	1513
735	CCCCCTGG	0	1513	1513
736	CCCCTGGA	0	1513	1513
739	CTGGACGA	0	1513	1513
740	TGGACGAA	0	1513	1513
742	GACGAAGA	0	1513	1513
743	ACGAAGAC	0	1513	1513
744	CGAAGACT	0	1513	1513
745	GAAGACTG	0	1513	1513
749	ACTGACGC	0	1513	1513
752	GACGCTCA	0	1513	1513
753	ACGCTCAG	0	1513	1513
759	AGGTGCGA	0	1513	1513
761	GTGCGAAA	0	1513	1513
762	TGCGAAAG	0	1513	1513
763	GCGAAAGC	0	1513	1513
764	CGAAAGCG	0	1513	1513
765	GAAAGCGT	0	1513	1513
766	AAAGCGTG	0	1513	1513
775	GGAGCAAA	0	1513	1513
776	GAGCAAAC	0	1513	1513
777	AGCAAACA	0	1513	1513
778	GCAAACAG	0	1513	1513
779	CAAACAGG	0	1513	1513
780	AAACAGGA	0	1513	1513
781	AACAGGAT	0	1513	1513
782	ACAGGATT	0	1513	1513
786	GATTAGAT	0	1513	1513
787	ATTAGATA	0	1513	1513
789	TAGATACC	0	1513	1513
790	AGATACCC	0	1513	1513
791	GATACCCT	0	1513	1513
792	ATACCCTG	0	1513	1513
793	TACCCTGG	0	1513	1513
794	ACCCTGGT	0	1513	1513
795	CCCTGGTA	0	1513	1513
796	CCTGGTAG	0	1513	1513
797	CTGGTAGT	0	1513	1513
798	TGGTAGTC	0	1513	1513
799	GGTAGTCC	0	1513	1513
800	GTAGTCCA	0	1513	1513
801	TAGTCCAC	0	1513	1513
802	AGTCCACG	0	1513	1513
805	CCACGCCG	0	1513	1513
807	ACGCCGTA	0	1513	1513
809	GCCGTAAA	0	1513	1513
810	CCGTAAAC	0	1513	1513
811	CGTAAACG	0	1513	1513
812	GTAAACGA	0	1513	1513
813	TAAACGAT	0	1513	1513
814	AAACGATG	0	1513	1513
815	AACGATGT	0	1513	1513
816	ACGATGTC	0	1513	1513
817	CGATGTCG	0	1513	1513
818	GATGTCGA	0	1513	1513
820	TGTCGACT	0	1513	1513
821	GTCGACTT	0	1513	1513
822	TCGACTTG	0	1513	1513
823	CGACTTGG	0	1513	1513
824	GACTTGGA	0	1513	1513
825	ACTTGGAG	0	1513	1513
828	TGGAGGTT	0	1513	1513
834	TTGTGCCC	0	1513	1513
838	GCCCTTGA	0	1513	1513
839	CCCTTGAG	0	1513	1513
841	CTTGAGGC	0	1513	1513
852	GCTTCCGG	0	1513	1513
853	CTTCCGGA	0	1513	1513
854	TTCCGGAG	0	1513	1513
855	TCCGGAGC	0	1513	1513
856	CCGGAGCT	0	1513	1513
859	GAGCTAAC	0	1513	1513
860	AGCTAACG	0	1513	1513
861	GCTAACGC	0	1513	1513
862	CTAACGCG	0	1513	1513
866	CGCGTTAA	0	1513	1513
868	CGTTAAGT	0	1513	1513
869	GTTAAGTC	0	1513	1513
870	TTAAGTCG	0	1513	1513
871	TAAGTCGA	0	1513	1513
872	AAGTCGAC	0	1513	1513
873	AGTCGACC	0	1513	1513
875	TCGACCGC	0	1513	1513
877	GACCGCCT	0	1513	1513
878	ACCGCCTG	0	1513	1513
879	CCGCCTGG	0	1513	1513
882	CCTGGGGA	0	1513	1513
890	GTACGGCC	0	1513	1513
894	GGCCGCAA	0	1513	1513
895	GCCGCAAG	0	1513	1513
899	CAAGGTTA	0	1513	1513
900	AAGGTTAA	0	1513	1513
901	AGGTTAAA	0	1513	1513
902	GGTTAAAA	0	1513	1513
903	GTTAAAAC	0	1513	1513
904	TTAAAACT	0	1513	1513
905	TAAAACTC	0	1513	1513
906	AAAACTCA	0	1513	1513
907	AAACTCAA	0	1513	1513
908	AACTCAAA	0	1513	1513
909	ACTCAAAT	0	1513	1513
912	CAAATGAA	0	1513	1513
913	AAATGAAT	0	1513	1513
914	AATGAATT	0	1513	1513
915	ATGAATTG	0	1513	1513
916	TGAATTGA	0	1513	1513
917	GAATTGAC	0	1513	1513
918	AATTGACG	0	1513	1513
919	ATTGACGG	0	1513	1513
920	TTGACGGG	0	1513	1513
927	GGGCCCGC	0	1513	1513
928	GGCCCGCA	0	1513	1513
929	GCCCGCAC	0	1513	1513
930	CCCGCACA	0	1513	1513
931	CCGCACAA	0	1513	1513
932	CGCACAAG	0	1513	1513
933	GCACAAGC	0	1513	1513
934	CACAAGCG	0	1513	1513
943	TGGAGCAT	0	1513	1513
949	ATGTGGTT	0	1513	1513
950	TGTGGTTT	0	1513	1513
951	GTGGTTTA	0	1513	1513
952	TGGTTTAA	0	1513	1513
953	GGTTTAAT	0	1513	1513
954	GTTTAATT	0	1513	1513
955	TTTAATTC	0	1513	1513
956	TTAATTCG	0	1513	1513
957	TAATTCGA	0	1513	1513
958	AATTCGAT	0	1513	1513
959	ATTCGATG	0	1513	1513
960	TTCGATGC	0	1513	1513
961	TCGATGCA	0	1513	1513
962	CGATGCAA	0	1513	1513
963	GATGCAAC	0	1513	1513
964	ATGCAACG	0	1513	1513
965	TGCAACGC	0	1513	1513
966	GCAACGCG	0	1513	1513
967	CAACGCGA	0	1513	1513
968	AACGCGAA	0	1513	1513
969	ACGCGAAG	0	1513	1513
970	CGCGAAGA	0	1513	1513
971	GCGAAGAA	0	1513	1513
972	CGAAGAAC	0	1513	1513
973	GAAGAACC	0	1513	1513
974	AAGAACCT	0	1513	1513
975	AGAACCTT	0	1513	1513
976	GAACCTTA	0	1513	1513
977	AACCTTAC	0	1513	1513
980	CTTACCTG	0	1513	1513
981	TTACCTGG	0	1513	1513
982	TACCTGGT	0	1513	1513
983	ACCTGGTC	0	1513	1513
984	CCTGGTCT	0	1513	1513
985	CTGGTCTT	0	1513	1513
987	GGTCTTGA	0	1513	1513
988	GTCTTGAC	0	1513	1513
989	TCTTGACA	0	1513	1513
990	CTTGACAT	0	1513	1513
991	TTGACATC	0	1513	1513
992	TGACATCC	0	1513	1513
993	GACATCCA	0	1513	1513
995	CATCCACG	0	1513	1513
996	ATCCACGG	0	1513	1513
997	TCCACGGA	0	1513	1513
998	CCACGGAA	0	1513	1513
1000	ACGGAAGT	0	1513	1513
1001	CGGAAGTT	0	1513	1513
1002	GGAAGTTT	0	1513	1513
1003	GAAGTTTT	0	1513	1513
1004	AAGTTTTC	0	1513	1513
1005	AGTTTTCA	0	1513	1513
1006	GTTTTCAG	0	1513	1513
1007	TTTTCAGA	0	1513	1513
1008	TTTCAGAG	0	1513	1513
1009	TTCAGAGA	0	1513	1513
1010	TCAGAGAT	0	1513	1513
1011	CAGAGATG	0	1513	1513
1012	AGAGATGA	0	1513	1513
1018	GAGAATGT	0	1513	1513
1019	AGAATGTG	0	1513	1513
1020	GAATGTGC	0	1513	1513
1021	AATGTGCC	0	1513	1513
1022	ATGTGCCT	0	1513	1513
1023	TGTGCCTT	0	1513	1513
1024	GTGCCTTC	0	1513	1513
1025	TGCCTTCG	0	1513	1513
1028	CTTCGGGA	0	1513	1513
1030	TCGGGAAC	0	1513	1513
1031	CGGGAACC	0	1513	1513
1033	GGAACCGT	0	1513	1513
1034	GAACCGTG	0	1513	1513
1035	AACCGTGA	0	1513	1513
1036	ACCGTGAG	0	1513	1513
1038	CGTGAGAC	0	1513	1513
1040	TGAGACAG	0	1513	1513
1044	ACAGGTGC	0	1513	1513
1046	AGGTGCTG	0	1513	1513
1048	GTGCTGCA	0	1513	1513
1049	TGCTGCAT	0	1513	1513
1050	GCTGCATG	0	1513	1513
1051	CTGCATGG	0	1513	1513
1052	TGCATGGC	0	1513	1513
1053	GCATGGCT	0	1513	1513
1054	CATGGCTG	0	1513	1513
1063	CGTCAGCT	0	1513	1513
1064	GTCAGCTC	0	1513	1513
1065	TCAGCTCG	0	1513	1513
1066	CAGCTCGT	0	1513	1513
1067	AGCTCGTG	0	1513	1513
1068	GCTCGTGT	0	1513	1513
1069	CTCGTGTT	0	1513	1513
1075	TTGTGAAA	0	1513	1513
1076	TGTGAAAT	0	1513	1513
1077	GTGAAATG	0	1513	1513
1079	GAAATGTT	0	1513	1513
1081	AATGTTGG	0	1513	1513
1088	GGTTAAGT	0	1513	1513
1089	GTTAAGTC	0	1513	1513
1094	GTCCCGCA	0	1513	1513
1096	CCCGCAAC	0	1513	1513
1097	CCGCAACG	0	1513	1513
1104	GAGCGCAA	0	1513	1513
1105	AGCGCAAC	0	1513	1513
1109	CAACCCTT	0	1513	1513
1110	AACCCTTA	0	1513	1513
1111	ACCCTTAT	0	1513	1513
1112	CCCTTATC	0	1513	1513
1117	ATCCTTTG	0	1513	1513
1122	TTGTTGCC	0	1513	1513
1123	TGTTGCCA	0	1513	1513
1129	CAGCGGTC	0	1513	1513
1130	AGCGGTCC	0	1513	1513
1140	CCGGGAAC	0	1513	1513
1141	CGGGAACT	0	1513	1513
1142	GGGAACTC	0	1513	1513
1143	GGAACTCA	0	1513	1513
1144	GAACTCAA	0	1513	1513
1145	AACTCAAA	0	1513	1513
1146	ACTCAAAG	0	1513	1513
1147	CTCAAAGG	0	1513	1513
1148	TCAAAGGA	0	1513	1513
1149	CAAAGGAG	0	1513	1513
1150	AAAGGAGA	0	1513	1513
1151	AAGGAGAC	0	1513	1513
1153	GGAGACTG	0	1513	1513
1154	GAGACTGC	0	1513	1513
1155	AGACTGCC	0	1513	1513
1156	GACTGCCA	0	1513	1513
1160	GCCAGTGA	0	1513	1513
1161	CCAGTGAT	0	1513	1513
1162	CAGTGATA	0	1513	1513
1164	GTGATAAA	0	1513	1513
1165	TGATAAAC	0	1513	1513
1166	GATAAACT	0	1513	1513
1167	ATAAACTG	0	1513	1513
1168	TAAACTGG	0	1513	1513
1169	AAACTGGA	0	1513	1513
1170	AACTGGAG	0	1513	1513
1185	GGGATGAC	0	1513	1513
1187	GATGACGT	0	1513	1513
1188	ATGACGTC	0	1513	1513
1189	TGACGTCA	0	1513	1513
1190	GACGTCAA	0	1513	1513
1191	ACGTCAAG	0	1513	1513
1194	TCAAGTCA	0	1513	1513
1195	CAAGTCAT	0	1513	1513
1196	AAGTCATC	0	1513	1513
1197	AGTCATCA	0	1513	1513
1198	GTCATCAT	0	1513	1513
1199	TCATCATG	0	1513	1513
1200	CATCATGG	0	1513	1513
1201	ATCATGGC	0	1513	1513
1202	TCATGGCC	0	1513	1513
1203	CATGGCCC	0	1513	1513
1210	CTTACGAC	0	1513	1513
1211	TTACGACC	0	1513	1513
1212	TACGACCA	0	1513	1513
1215	GACCAGGG	0	1513	1513
1220	GGGCTACA	0	1513	1513
1222	GCTACACA	0	1513	1513
1223	CTACACAC	0	1513	1513
1224	TACACACG	0	1513	1513
1225	ACACACGT	0	1513	1513
1226	CACACGTG	0	1513	1513
1227	ACACGTGC	0	1513	1513
1228	CACGTGCT	0	1513	1513
1231	GTGCTACA	0	1513	1513
1232	TGCTACAA	0	1513	1513
1233	GCTACAAT	0	1513	1513
1234	CTACAATG	0	1513	1513
1235	TACAATGG	0	1513	1513
1241	GGCGCATA	0	1513	1513
1242	GCGCATAC	0	1513	1513
1243	CGCATACA	0	1513	1513
1244	GCATACAA	0	1513	1513
1245	CATACAAA	0	1513	1513
1246	ATACAAAG	0	1513	1513
1247	TACAAAGA	0	1513	1513
1248	ACAAAGAG	0	1513	1513
1249	CAAAGAGA	0	1513	1513
1250	AAAGAGAA	0	1513	1513
1251	AAGAGAAG	0	1513	1513
1256	AAGCGACC	0	1513	1513
1257	AGCGACCT	0	1513	1513
1262	CCTCGCGA	0	1513	1513
1263	CTCGCGAG	0	1513	1513
1267	CGAGAGCA	0	1513	1513
1268	GAGAGCAA	0	1513	1513
1269	AGAGCAAG	0	1513	1513
1270	GAGCAAGC	0	1513	1513
1271	AGCAAGCG	0	1513	1513
1275	AGCGGACC	0	1513	1513
1276	GCGGACCT	0	1513	1513
1278	GGACCTCA	0	1513	1513
1282	CTCATAAA	0	1513	1513
1283	TCATAAAG	0	1513	1513
1284	CATAAAGT	0	1513	1513
1286	TAAAGTGC	0	1513	1513
1294	GTCGTAGT	0	1513	1513
1295	TCGTAGTC	0	1513	1513
1296	CGTAGTCC	0	1513	1513
1297	GTAGTCCG	0	1513	1513
1298	TAGTCCGG	0	1513	1513
1299	AGTCCGGA	0	1513	1513
1300	GTCCGGAT	0	1513	1513
1301	TCCGGATT	0	1513	1513
1304	GGATTGGA	0	1513	1513
1305	GATTGGAG	0	1513	1513
1306	ATTGGAGT	0	1513	1513
1307	TTGGAGTC	0	1513	1513
1311	AGTCTGCA	0	1513	1513
1312	GTCTGCAA	0	1513	1513
1313	TCTGCAAC	0	1513	1513
1314	CTGCAACT	0	1513	1513
1316	GCAACTCG	0	1513	1513
1317	CAACTCGA	0	1513	1513
1318	AACTCGAC	0	1513	1513
1319	ACTCGACT	0	1513	1513
1321	TCGACTCC	0	1513	1513
1322	CGACTCCA	0	1513	1513
1323	GACTCCAT	0	1513	1513
1324	ACTCCATG	0	1513	1513
1325	CTCCATGA	0	1513	1513
1326	TCCATGAA	0	1513	1513
1327	CCATGAAG	0	1513	1513
1328	CATGAAGT	0	1513	1513
1329	ATGAAGTC	0	1513	1513
1330	TGAAGTCG	0	1513	1513
1331	GAAGTCGG	0	1513	1513
1333	AGTCGGAA	0	1513	1513
1334	GTCGGAAT	0	1513	1513
1335	TCGGAATC	0	1513	1513
1336	CGGAATCG	0	1513	1513
1337	GGAATCGC	0	1513	1513
1339	AATCGCTA	0	1513	1513
1340	ATCGCTAG	0	1513	1513
1341	TCGCTAGT	0	1513	1513
1342	CGCTAGTA	0	1513	1513
1343	GCTAGTAA	0	1513	1513
1344	CTAGTAAT	0	1513	1513
1345	TAGTAATC	0	1513	1513
1348	TAATCGTG	0	1513	1513
1349	AATCGTGG	0	1513	1513
1350	ATCGTGGA	0	1513	1513
1352	CGTGGATC	0	1513	1513
1353	GTGGATCA	0	1513	1513
1354	TGGATCAG	0	1513	1513
1355	GGATCAGA	0	1513	1513
1356	GATCAGAA	0	1513	1513
1357	ATCAGAAT	0	1513	1513
1358	TCAGAATG	0	1513	1513
1359	CAGAATGC	0	1513	1513
1360	AGAATGCC	0	1513	1513
1362	AATGCCAC	0	1513	1513
1363	ATGCCACG	0	1513	1513
1364	TGCCACGG	0	1513	1513
1369	CGGTGAAT	0	1513	1513
1370	GGTGAATA	0	1513	1513
1371	GTGAATAC	0	1513	1513
1372	TGAATACG	0	1513	1513
1373	GAATACGT	0	1513	1513
1374	AATACGTT	0	1513	1513
1377	ACGTTCCC	0	1513	1513
1379	GTTCCCGG	0	1513	1513
1380	TTCCCGGG	0	1513	1513
1381	TCCCGGGC	0	1513	1513
1382	CCCGGGCC	0	1513	1513
1388	CCTTGTAC	0	1513	1513
1389	CTTGTACA	0	1513	1513
1390	TTGTACAC	0	1513	1513
1391	TGTACACA	0	1513	1513
1392	GTACACAC	0	1513	1513
1393	TACACACC	0	1513	1513
1394	ACACACCG	0	1513	1513
1395	CACACCGC	0	1513	1513
1396	ACACCGCC	0	1513	1513
1397	CACCGCCC	0	1513	1513
1398	ACCGCCCG	0	1513	1513
1399	CCGCCCGT	0	1513	1513
1401	GCCCGTCA	0	1513	1513
1402	CCCGTCAC	0	1513	1513
1403	CCGTCACA	0	1513	1513
1404	CGTCACAC	0	1513	1513
1406	TCACACCA	0	1513	1513
1407	CACACCAT	0	1513	1513
1408	ACACCATG	0	1513	1513
1410	ACCATGGG	0	1513	1513
1411	CCATGGGA	0	1513	1513
1423	GTTGCAAA	0	1513	1513
1424	TTGCAAAA	0	1513	1513
1426	GCAAAAGA	0	1513	1513
1427	CAAAAGAA	0	1513	1513
1428	AAAAGAAG	0	1513	1513
1429	AAAGAAGT	0	1513	1513
1430	AAGAAGTA	0	1513	1513
1431	AGAAGTAG	0	1513	1513
1432	GAAGTAGG	0	1513	1513
1433	AAGTAGGT	0	1513	1513
1436	TAGGTAGC	0	1513	1513
1437	AGGTAGCT	0	1513	1513
1438	GGTAGCTT	0	1513	1513
1440	TAGCTTAA	0	1513	1513
1441	AGCTTAAC	0	1513	1513
1442	GCTTAACC	0	1513	1513
1443	CTTAACCT	0	1513	1513
1444	TTAACCTT	0	1513	1513
1445	TAACCTTC	0	1513	1513
1446	AACCTTCG	0	1513	1513
1447	ACCTTCGG	0	1513	1513
1449	CTTCGGGA	0	1513	1513
1450	TTCGGGAG	0	1513	1513
1451	TCGGGAGG	0	1513	1513
1456	AGGGCGCT	0	1513	1513
1458	GGCGCTTA	0	1513	1513
1459	GCGCTTAC	0	1513	1513
1460	CGCTTACC	0	1513	1513
1461	GCTTACCA	0	1513	1513
1462	CTTACCAC	0	1513	1513
1463	TTACCACT	0	1513	1513
1464	TACCACTT	0	1513	1513
1465	ACCACTTT	0	1513	1513
1466	CCACTTTG	0	1513	1513
1467	CACTTTGT	0	1513	1513
1469	CTTTGTGA	0	1513	1513
1470	TTTGTGAT	0	1513	1513
1471	TTGTGATT	0	1513	1513
1474	TGATTCAT	0	1513	1513
1475	GATTCATG	0	1513	1513
1476	ATTCATGA	0	1513	1513
1477	TTCATGAC	0	1513	1513
1479	CATGACTG	0	1513	1513
1480	ATGACTGG	0	1513	1513
1481	TGACTGGG	0	1513	1513
1483	ACTGGGGT	0	1513	1513
1490	TGAAGTCG	0	1513	1513
1491	GAAGTCGT	0	1513	1513
1492	AAGTCGTA	0	1513	1513
1493	AGTCGTAA	0	1513	1513
1494	GTCGTAAC	0	1513	1513
1495	TCGTAACA	0	1513	1513
1496	CGTAACAA	0	1513	1513
1500	ACAAGGTA	0	1513	1513
1501	CAAGGTAA	0	1513	1513
1502	AAGGTAAC	0	1513	1513
1503	AGGTAACC	0	1513	1513
1504	GGTAACCG	0	1513	1513
1505	GTAACCGT	0	1513	1513
1506	TAACCGTA	0	1513	1513
1507	AACCGTAG	0	1513	1513
1508	ACCGTAGG	0	1513	1513
1512	TAGGGGAA	0	1513	1513
1513	AGGGGAAC	0	1513	1513
1514	GGGGAACC	0	1513	1513
1515	GGGAACCT	0	1513	1513
1516	GGAACCTG	0	1513	1513
1517	GAACCTGC	0	1513	1513
1518	AACCTGCG	0	1513	1513
1519	ACCTGCGG	0	1513	1513
1521	CTGCGGTT	0	1513	1513
1526	GTTGGATC	0	1513	1513
1527	TTGGATCA	0	1513	1513
1528	TGGATCAC	0	1513	1513
1529	GGATCACC	0	1513	1513
1530	GATCACCT	0	1513	1513
