# Supplementary material for: Broad-Specificity mRNA–rRNA Complementarity in Efficient Protein Translation
Source: PLoS Genet. 2012 Mar 22;8(3):e1002598. doi: 10.1371/journal.pgen.1002598 (PMC3310771; doi:10.1371/journal.pgen.1002598)
Supplement: Table S2 — Motif search results. The raw incidence and q-values (Q.rand, based on random sequences as the null distribution; Q.perm, based on permuted sequences as the null distribution) are presented. (XLS) [file pgen.1002598.s007.xls]

## Sheet: 4
Motif	Incidence in data	Q.rand less than	Q.perm less than
CCCC	2178	0.000492308	1
CCAC	1628	0.000492308	0.000680851
CACC	1597	0.000492308	0.000680851
CGCC	1563	0.000492308	0.000680851
CCGC	1504	0.000492308	0.000680851
GCCC	1318	0.000492308	1
ACCC	1231	0.000492308	1
CCCG	1229	0.000492308	1
CCTC	1170	0.000492308	0.000680851
CCCA	1164	0.000492308	1
CCCT	1060	0.000492308	0.00501961
CTCC	978	0.000492308	1
ACAC	841	0.000492308	0.000680851
TCCC	819	0.000492308	1
ACGC	789	0.000492308	0.000680851
CACG	756	0.000492308	0.000680851
GAGG	736	0.000492308	0.000680851
CGCG	732	0.000492308	0.000680851
AGGA	718	0.000492308	0.000680851
CACA	704	0.000492308	0.000680851
CGAC	686	0.000492308	0.000680851
CGCA	674	0.000492308	0.000680851
GCAC	653	0.000492308	0.000680851
GCGC	649	0.000492308	0.000680851
GGAG	644	0.000492308	0.000680851
ACCG	643	0.000492308	0.000680851
CAAC	627	0.000492308	0.000680851
ACCA	605	0.000492308	0.000680851
GCCA	596	0.000492308	0.000680851
GACC	576	0.000492308	0.0260339
GCCG	547	0.000492308	0.649051
TCAC	509	0.000492308	0.000680851
CCGA	502	0.000492308	1
ACCT	477	0.000492308	0.000680851
AACC	468	0.000492308	1
CGGC	464	0.000492308	1
CTCA	462	0.000492308	0.000680851
TCGC	461	0.000492308	0.000680851
CTCG	460	0.000492308	0.000680851
CACT	458	0.000492308	0.000680851
CGCT	458	0.000492308	0.000680851
CCAA	445	0.000492308	1
CGTC	442	0.000492308	0.000680851
CCGT	430	0.000492308	0.0134737
GGCC	428	0.000492308	1
ACTC	426	0.000492308	0.000680851
AAGG	424	0.000492308	0.000680851
CATC	419	0.000492308	0.00948148
GCCT	414	0.000492308	0.00501961
CCTG	413	0.000492308	0.0937465
CTAC	412	0.000492308	0.0335738
CTGC	395	0.000492308	0.366545
GCTC	388	0.000492308	0.472615
AGCC	386	0.000492308	1
GACG	383	0.000492308	0.000680851
TCCG	374	0.000492308	1
TGCC	373	0.000492308	0.295619
CCTA	367	0.000492308	0.945404
CCGG	365	0.000492308	1
ACGA	361	0.000492308	0.000680851
ATCC	357	0.000492308	1
GACA	352	0.000492308	0.000680851
TCCA	350	0.000492308	1
AACA	347	0.000492308	0.000680851
CCAT	340	0.000492308	1
GTCC	350	0.00376471	1
CAGC	349	0.00376471	1
GGAC	346	0.00376471	0.000680851
TACC	337	0.0408116	1
CCTT	329	0.0914286	0.000680851
AACG	311	0.616563	0.243038
ACGG	301	1	0.236052
ACAA	297	1	0.742165
GAAC	290	1	0.742631
CCAG	287	1	1
GCGA	284	1	0.6528
CTTC	283	1	0.548948
CGAG	281	1	0.991731
GAGA	280	1	0.0134737
TACA	278	1	0.000680851
TCCT	278	1	0.700235
AGGC	276	1	1
CTCT	266	1	1
ACAT	261	1	0.000680851
GCAA	259	1	1
CGGA	257	1	1
GGCG	254	1	1
TCTC	249	1	1
ATAC	238	1	0.000680851
TACG	236	1	0.000680851
GATA	227	1	0.000680851
AGGG	225	1	0.415289
GGCA	225	1	1
TTCC	225	1	1
ACAG	223	1	1
AGGT	223	1	0.000680851
ACTA	222	1	0.0134737
GGAA	219	1	1
TGAC	219	1	0.000680851
CGAA	218	1	1
ATCA	216	1	0.0365714
GAAG	214	1	1
ACTG	212	1	0.0504242
CGTG	212	1	0.0335738
CAAG	211	1	1
GGGA	211	1	0.704
TAAC	211	1	0.138378
TAAG	211	1	0.000680851
GCGT	209	1	0.0365714
GACT	207	1	0.0752941
TCGA	207	1	0.072597
GCGG	206	1	1
CTGA	205	1	0.0804571
ACGT	204	1	0.136767
AGAC	204	1	1
AACT	203	1	0.309581
GTAC	198	1	0.236308
ATAT	196	1	0.000680851
AGAA	192	1	1
GTGC	189	1	0.509217
AAGA	188	1	1
GTCG	188	1	0.514723
AAAC	187	1	1
TGCA	187	1	0.161684
CTAA	186	1	0.957793
GAGC	185	1	1
GGGC	185	1	1
AGAG	183	1	1
CGTA	183	1	0.858619
CATA	182	1	1
TGCG	177	1	0.548948
ATCG	176	1	1
CAAA	176	1	1
TCAA	174	1	1
ACTT	172	1	0.000680851
GCTA	171	1	1
AGCG	165	1	1
GGCT	165	1	1
GTCA	165	1	1
CGGG	164	1	1
TATC	161	1	0.00501961
GCAT	159	1	1
GCTG	159	1	1
GGAT	159	1	0.00948148
AATC	157	1	1
TTAC	157	1	0.00948148
CTGG	154	1	1
AAAG	153	1	1
AGCA	153	1	1
CAAT	153	1	1
GGTA	153	1	0.309581
CAGG	152	1	1
TACT	152	1	0.0176552
GGTC	150	1	1
GTAA	150	1	1
TCGG	150	1	1
CTTG	147	1	0.0393846
CGAT	146	1	1
TGGC	146	1	1
CGGT	145	1	1
GCAG	145	1	1
CATT	143	1	0.157013
AATA	141	1	1
CTTA	141	1	0.113778
TATA	140	1	0.00501961
TGGA	139	1	0.335448
GATC	137	1	1
TTCG	137	1	0.2464
ATAA	136	1	1
TTGC	136	1	0.246519
TGAG	134	1	0.704
AGAT	133	1	1
GAAT	133	1	1
TCGT	133	1	0.39982
GTGA	132	1	1
TTCA	129	1	0.704
AAGC	128	1	1
CATG	128	1	0.647837
TCAT	128	1	0.295619
AGTC	126	1	1
CAGA	124	1	1
GAAA	124	1	1
CGTT	123	1	0.957793
CTAG	122	1	1
GCTT	121	1	0.991731
ATTC	118	1	1
CTGT	118	1	1
ATGC	117	1	1
CAGT	116	1	1
TAGC	116	1	1
ATGA	110	1	0.991731
TAGG	109	1	1
CTTT	108	1	0.0393846
CTAT	106	1	1
TGAA	106	1	1
ATAG	105	1	1
GGTG	105	1	1
ATTA	104	1	1
ATCT	103	1	1
TAAA	103	1	1
GTCT	102	1	1
TCTA	102	1	1
TTGA	102	1	0.544337
GATT	100	1	0.69196
TGAT	100	1	0.077913
GATG	98	1	0.809143
TCAG	98	1	1
GTTC	97	1	1
TTAA	97	1	1
TAAT	96	1	1
ATGG	94	1	1
TCTG	93	1	1
TGCT	93	1	1
GAGT	92	1	1
TGTC	91	1	1
TTTC	91	1	0.704
AATG	90	1	1
AAAT	89	1	1
ATTG	88	1	1
AGCT	84	1	1
GTGG	84	1	1
TAGA	84	1	1
AAAA	75	1	1
AGTA	75	1	1
AAGT	74	1	1
TCTT	73	1	1
TTGG	73	1	1
AGTG	72	1	1
TTTA	72	1	0.277854
AATT	70	1	1
GGTT	70	1	1
GTTG	69	1	1
ATTT	67	1	0.704
GGGG	66	1	1
GTAT	66	1	1
GTAG	65	1	1
TGGG	64	1	1
TTAT	64	1	0.514723
GTTA	63	1	1
TTCT	63	1	1
GGGT	62	1	1
GTTT	60	1	0.704
TGTA	60	1	1
TATG	59	1	1
TATT	59	1	1
GTGT	57	1	1
TTTG	55	1	1
ATGT	54	1	1
TGTT	54	1	0.742631
TGTG	51	1	1
TTAG	51	1	1
TGGT	48	1	1
TTGT	41	1	1
AGTT	40	1	1
TAGT	40	1	1
TTTT	30	1	1

## Sheet: 5
Motif	Incidence in data	Q.rand less than	Q.perm less than
CCACC	737	0.000785276	0.00128
CCGCC	699	0.000785276	0.00128
CGCCC	697	0.000785276	0.00898246
CCCAC	679	0.000785276	0.162218
CCCCC	646	0.000785276	1
CACCC	632	0.000785276	1
CCCGC	628	0.000785276	1
CCCTC	554	0.000785276	0.00128
GCCCC	541	0.000785276	1
CCTCC	511	0.000785276	0.0669281
CCCCA	469	0.000785276	1
CCCCG	467	0.000785276	1
ACCCC	463	0.000785276	1
CTCCC	442	0.000785276	1
CCCCT	408	0.000785276	1
GGAGG	371	0.000785276	0.00128
CACGC	361	0.000785276	0.00128
CACAC	353	0.000785276	0.00128
AGGAG	349	0.000785276	0.00128
CGCAC	333	0.000785276	0.00128
GCCAC	333	0.000785276	0.00128
CGCGC	330	0.000785276	0.00128
TCCCC	330	0.000785276	1
CACCG	329	0.000785276	0.00128
ACCAC	325	0.000785276	0.00128
ACCGC	318	0.000785276	0.00128
CGCCA	311	0.000785276	0.00128
GAGGA	303	0.000785276	0.00128
CGACC	301	0.000785276	0.00128
AAGGA	299	0.000785276	0.00128
CCACG	296	0.000785276	0.00128
ACGCC	294	0.000785276	0.00128
ACACC	288	0.000785276	0.00898246
CACCA	288	0.000785276	0.00128
CCGCG	283	0.000785276	0.00898246
CCGAC	277	0.000785276	0.00898246
CGCCG	275	0.000785276	0.024
CCACA	271	0.000785276	0.0169256
GCCGC	268	0.000785276	0.06144
CCGCA	265	0.000785276	0.024
CTCAC	260	0.000785276	0.00128
GCCCG	257	0.000785276	0.242036
GCACC	255	0.000785276	0.207698
GCCCA	255	0.000785276	0.191081
CCAAC	250	0.000785276	0.467562
ACCCG	241	0.000785276	0.709641
GCGCC	239	0.000785276	0.906581
CTCGC	236	0.000785276	0.00128
CAACC	234	0.000785276	1
ACCTC	230	0.000785276	0.00128
CACCT	229	0.000785276	0.00128
CCTCA	229	0.000785276	0.00128
ACCCA	226	0.000785276	1
CGCTC	226	0.000785276	0.00128
CCGTC	217	0.000785276	0.00128
TCACC	214	0.000785276	0.00128
CCTCG	207	0.000785276	0.00128
CGCCT	206	0.000785276	0.0303407
ACCCT	204	0.000785276	0.00128
CCCGA	204	0.000785276	1
CCACT	203	0.000785276	0.00898246
GCCCT	202	0.000785276	0.0169256
GACCC	200	0.000785276	1
CACTC	198	0.000785276	0.0360563
CCTGC	198	0.000785276	0.024
TCCAC	198	0.000785276	0.0360563
CGTCC	195	0.000785276	0.0712911
GCCTC	194	0.000785276	0.0801928
CCCGT	191	0.000785276	0.155152
CGGCC	191	0.000785276	1
CCATC	189	0.000785276	0.162218
TCGCC	189	0.000785276	0.198976
CCGGC	186	0.000785276	1
CCTAC	184	0.000785276	0.297427
ACGCA	183	0.000785276	0.00128
CCGCT	180	0.000785276	0.498775
ACACA	177	0.000785276	0.00128
TCCGC	177	0.000785276	0.627285
CATCC	176	0.000785276	0.666256
CTGCC	175	0.000785276	0.792774
AACCC	174	0.000785276	1
CAGCC	174	0.000785276	1
ACTCC	173	0.000785276	0.795455
GGAGA	173	0.000785276	0.00128
CTCCA	172	0.000785276	0.777875
CCCAA	171	0.000785276	1
ACACG	170	0.000785276	0.00128
GAGGT	168	0.000785276	0.00128
GGCCC	168	0.000785276	1
CTCCG	167	0.000785276	1
ACGCG	166	0.000785276	0.00128
GCTCC	166	0.000785276	1
TGCCC	166	0.000785276	0.661814
CCCTG	164	0.000785276	1
AGCCC	163	0.000785276	1
GACAC	161	0.000785276	0.00128
CTACC	160	0.000785276	1
GCGCG	157	0.000785276	0.00128
AACAC	156	0.000785276	0.00128
GACGC	156	0.000785276	0.00128
CCCTA	155	0.000785276	1
AGGAC	149	0.000785276	0.00128
GCACA	148	0.000785276	0.00128
TCCCG	148	0.000785276	1
CAACA	147	0.000785276	0.00128
CCAGC	147	0.000785276	1
CGACG	145	0.000785276	0.00128
CGCGA	144	0.000785276	0.00128
TCCCT	144	0.000785276	0.15872
ACGAC	143	0.000785276	0.00128
CCCTT	143	0.000785276	0.131422
CCTTC	139	0.000785276	0.251429
CCCGG	137	0.000785276	1
GAAGG	135	0.000785276	0.00128
GCACG	135	0.000785276	0.00128
ATCCC	134	0.000785276	1
CCTCT	133	0.000785276	0.57909
GAGGC	133	0.000785276	0.00128
GCGAC	133	0.000785276	0.00128
AACGC	132	0.000785276	0.0169256
CGAGG	131	0.000785276	0.00128
ACAAC	130	0.000785276	0.00128
CCCAT	130	0.000785276	1
CGACA	130	0.000785276	0.00898246
TACCC	130	0.000785276	1
GCAAC	129	0.000785276	0.00898246
AGGAA	128	0.000785276	0.00128
GAGGG	127	0.000785276	0.00128
CGCAA	126	0.000785276	0.024
TCCCA	125	0.000785276	1
CAACG	123	0.000785276	0.024
CACGA	123	0.000785276	0.0749268
CTCCT	123	0.000785276	1
CTCTC	123	0.000785276	1
CCCAG	121	0.000785276	1
GACCG	121	0.000785276	0.0669281
TCCTC	120	0.000785276	1
GTCCC	119	0.000785276	1
GACCA	118	0.000785276	0.1024
TACAC	118	0.000785276	0.00128
CACGG	115	0.000785276	0.303407
CGCGT	115	0.000785276	0.00128
CTTCC	114	0.000785276	1
AGAGG	113	0.000785276	0.00128
ACACT	111	0.000785276	0.00128
ACCAA	111	0.000785276	0.498775
GCGCA	111	0.000785276	0.37941
GCCGA	108	0.000785276	0.603178
GGCGC	108	0.000785276	0.660645
ACCGA	107	0.000785276	0.567303
ACGGC	107	0.000785276	0.744168
CACAA	106	0.000785276	0.792094
CGAAC	106	0.000785276	0.690018
GGCAC	105	0.000785276	0.799723
CGCGG	103	0.000785276	1
GGACA	103	0.000785276	0.00128
CGGAG	102	0.000785276	0.00128
AGGGA	101	0.000785276	0.00128
TCACG	100	0.000785276	0.00128
TCGAC	99	0.000785276	0.00128
AGGTA	98	0.000785276	0.00128
GGCCA	98	0.000785276	1
TGCAC	91	0.000785276	0.00128
CGTCG	106	0.00609524	0.00128
ACATC	95	0.00609524	0.00128
CTACA	95	0.00609524	0.00128
ACCTG	94	0.00609524	0.00128
GCCAA	92	0.00609524	1
CACAG	98	0.0118382	1
GACCT	98	0.0118382	0.00128
TAAGG	94	0.0118382	0.00128
TACGC	92	0.0118382	0.0303407
AGGAT	89	0.0118382	0.00128
ACGGA	96	0.0176552	0.00128
CTGAC	95	0.0230112	0.0169256
GGAAC	91	0.0230112	0.00128
GGACC	91	0.0230112	1
TGAGG	86	0.0230112	0.00128
GTGCC	91	0.0286034	0.0303407
ATCAC	93	0.0333913	0.00128
ACGCT	91	0.0333913	0.0169256
GGACG	90	0.0333913	0.00128
CGGCA	89	0.0333913	1
CACAT	86	0.0333913	0.0303407
CGGAC	91	0.0438075	1
AACCA	90	0.0438075	1
CACTA	89	0.0438075	0.0494345
AAAGG	89	0.0490213	0.0360563
GAGAT	80	0.0541799	0.00128
GCTCG	88	0.0589738	0.0557279
ACCGG	87	0.0589738	1
GGGAG	87	0.0636684	0.00128
TCACA	87	0.0636684	0.0360563
TCGCG	89	0.0682667	0.06144
TTCCC	89	0.0682667	1
ACTCG	88	0.0783673	0.0669281
GCCAT	79	0.0831675	0.1024
GCGCT	87	0.0982626	0.0977978
GACGG	85	0.102915	0.00128
GAACG	86	0.11776	0.00898246
AGGCC	86	0.121064	1
CGCTA	85	0.121064	0.0712911
GCGTC	85	0.121064	0.0936229
AGAAG	87	0.124878	0.0936229
GGCCG	84	0.124878	1
CGGCG	87	0.129243	1
CACTG	86	0.133565	0.0712911
GTCGC	83	0.147692	0.187981
CCGAG	85	0.156785	1
CGTAC	85	0.160152	0.0749268
CATCA	84	0.160152	0.106901
AACGA	83	0.164226	0.0893023
ACTAC	85	0.167477	0.0893023
GACGA	83	0.167477	0.0360563
CGCAT	77	0.180986	0.170667
GTCCG	83	0.18963	0.152287
CGTGC	85	0.207631	0.152287
AACCG	84	0.211376	1
CACGT	83	0.247817	0.0893023
TCAAC	83	0.251345	0.174829
GCCTG	81	0.264109	0.271583
TGCGC	76	0.276757	0.303407
AGCCA	81	0.293883	1
AGATA	80	0.315429	0.00128
ACTGC	82	0.32768	0.152287
ACGAG	82	0.329304	0.0801928
GCTAC	80	0.329304	0.235945
ACTCA	80	0.332351	0.254862
CAAAC	81	0.344314	1
CTACG	81	0.36953	0.238466
TCTCC	82	0.372364	1
ATATA	80	0.379586	0.00128
GATAT	72	0.413116	0.00128
CTGCA	79	0.441983	0.268297
CAAGG	80	0.474962	0.155152
CGAGC	79	0.479595	1
TATCC	79	0.479595	0.00128
GCGGC	78	0.512	1
AAGAA	78	0.526996	0.75581
ACAGC	78	0.539618	1
GAACA	76	0.539618	0.374233
AGGGC	79	0.558545	0.0749268
CCTGA	77	0.573103	0.352389
ACCTA	77	0.595934	0.387024
CATAC	78	0.597682	0.376832
TCGCA	76	0.649366	0.445557
AGCGC	78	0.668903	1
CGCAG	77	0.668903	1
AGCAC	77	0.715566	1
CATCG	77	0.733184	0.408
ATATC	76	0.848574	0.00128
TGGAG	70	0.865524	0.00128
CTCGA	75	0.886387	0.51571
ACCGT	76	0.947402	0.498872
CAGCG	75	0.991875	1
AACCT	74	1	0.606041
CGCTG	74	1	0.806877
ACGTC	73	1	0.67836
CGTCA	73	1	0.659469
GCCGG	73	1	1
TCTCA	73	1	0.00128
CCGAA	72	1	1
CGACT	72	1	0.794122
GACAA	72	1	0.587656
GAGCC	72	1	1
GATAC	72	1	0.00128
GCCGT	72	1	0.865391
GTCCA	72	1	0.695193
ATACA	71	1	0.00128
CAACT	71	1	0.891515
GACTC	71	1	0.832703
AGCCG	70	1	1
CCTAA	70	1	0.832176
CTGCG	70	1	1
AACTC	69	1	1
ACTGA	69	1	0.00128
CCGTG	69	1	1
GCACT	69	1	0.979249
GCTGC	69	1	1
TAAGA	69	1	0.00898246
TTCAC	69	1	0.00128
CCAAA	68	1	1
GTCAC	68	1	1
TCGCT	68	1	0.0360563
AAACC	67	1	1
AACAT	67	1	0.00128
CTCAA	67	1	1
GAGAG	67	1	0.387024
GGCTC	67	1	1
GGGCC	67	1	1
TGACC	67	1	0.824969
ATCGC	66	1	1
CCTGG	66	1	1
GAACC	66	1	1
AGGCA	65	1	1
CAATC	65	1	1
CACTT	65	1	0.0749268
GAGAC	65	1	1
TACCG	65	1	1
TATAT	65	1	0.00128
TGACG	65	1	0.00128
TGCCG	65	1	1
CTCGG	64	1	1
GAGAA	64	1	1
GCTCA	64	1	1
TACCA	64	1	1
AAGCC	63	1	1
ACCAT	63	1	1
AGGCG	63	1	0.979364
CAGGC	63	1	1
CTAAC	63	1	1
GCAGC	63	1	1
TCCGT	63	1	0.0712911
AACAA	62	1	1
ACATA	62	1	0.024
CCGTA	62	1	1
CGGTC	62	1	1
CTTGC	62	1	0.131422
GCATC	62	1	1
GCCTA	61	1	1
GCCTT	61	1	0.140126
GGCGA	61	1	0.962346
TTCGC	61	1	0.110703
CCGGA	60	1	1
CGGCT	60	1	1
CTCGT	60	1	0.183922
GGAGC	60	1	1
GGTAC	60	1	0.00898246
TGCCA	60	1	1
ACAAG	59	1	1
GGATA	59	1	0.0303407
GGGAC	59	1	1
GTACA	59	1	0.00128
ACCAG	58	1	1
ACCTT	58	1	0.272481
CCGGT	58	1	1
CCTTA	58	1	0.228614
CCTTG	58	1	0.288269
CTGGC	58	1	1
CTTCG	58	1	0.251429
GCGAG	58	1	1
GGCAA	58	1	1
GGCCT	58	1	1
CAGAC	57	1	1
CAGTC	57	1	1
CCAAG	57	1	1
CGGGC	57	1	1
ACAGG	56	1	1
CAAGC	56	1	1
CGCTT	56	1	0.429292
TCGGC	56	1	1
AGGTC	55	1	0.0303407
CCGTT	55	1	0.498872
CCTTT	55	1	0.00898246
CTTAC	55	1	0.517545
GCAAG	55	1	1
GTAAC	55	1	0.0557279
TAACA	55	1	0.106901
TGCCT	55	1	0.275692
ACGAA	54	1	1
AGACC	54	1	1
ATACC	54	1	1
CTGGA	54	1	0.0494345
TAGGA	54	1	0.0936229
AGACG	53	1	1
ATCCG	53	1	1
CAGCA	53	1	1
CATTC	53	1	0.67836
GACAT	53	1	0.00898246
GCCAG	53	1	1
GTCCT	53	1	0.633263
TACTC	53	1	0.680527
TCCGA	53	1	1
AGCCT	52	1	1
ATCGA	52	1	0.170667
CCATT	52	1	0.723915
GGTAA	52	1	0.0858443
TCCTT	52	1	0.0169256
ACGTG	51	1	0.110703
ACTCT	51	1	0.832176
ACTTC	51	1	0.827733
CATCT	51	1	0.826084
CTACT	51	1	0.813349
GACTG	51	1	0.13617
GTACC	51	1	1
TAACC	51	1	1
ACTAA	50	1	0.401569
AGACA	50	1	1
ATACG	50	1	0.288269
CCTGT	50	1	0.967854
CTCAT	50	1	0.627285
GCGAA	50	1	1
GTACG	50	1	0.155152
TCACT	50	1	0.959326
TCCGG	50	1	1
TCTCG	50	1	0.898053
AAGGC	49	1	1
ATCCT	49	1	1
CATGC	49	1	1
GCGTG	49	1	0.140126
TAGCC	49	1	1
TTACC	49	1	1
AATAC	48	1	0.617158
AATCA	48	1	0.572444
AGGCT	48	1	0.268297
ATCCA	48	1	1
CAAGA	48	1	1
CGTGA	48	1	0.291347
GCTTC	48	1	1
TACCT	48	1	1
TCATC	48	1	1
TCCAA	48	1	1
TCCTG	48	1	1
TCGTC	48	1	1
TTGCC	48	1	1
AAGAC	47	1	1
AAGGG	47	1	1
AATCC	47	1	1
ACGAT	47	1	0.261639
ACGGG	47	1	1
CCAAT	47	1	1
CCTAG	47	1	1
CGATC	47	1	1
CTAAG	47	1	0.541257
CTAGC	47	1	1
CTCTG	47	1	1
CTTCA	47	1	1
GGAAT	47	1	0.15872
GGACT	47	1	0.367484
GGTCC	47	1	1
GTGAC	47	1	0.330188
TACAA	47	1	0.667399
ACTTG	46	1	0.00128
ATAAC	46	1	0.832176
CCAGA	46	1	1
CGATA	46	1	0.607458
CTTTC	46	1	0.198976
GACAG	46	1	1
TCCTA	46	1	1
AACTG	45	1	0.713697
CAGGA	45	1	1
GCGGA	45	1	1
TAACT	45	1	0.00898246
TACAG	45	1	0.690018
TACGA	45	1	0.657094
TGACA	45	1	0.318951
TGGCC	45	1	1
AGTCC	44	1	1
ATTAC	44	1	0.00128
CCATA	44	1	1
CGTAA	44	1	0.748896
CTCAG	44	1	1
GGGCG	44	1	1
GGTGC	44	1	0.447757
TACAT	44	1	0.00898246
TACGG	44	1	0.627285
AAGAG	43	1	1
ACAAA	43	1	1
ACATG	43	1	0.00128
ACGTA	43	1	0.874146
CAAAG	43	1	1
CGGGA	43	1	1
CGTTC	43	1	1
GACGT	43	1	0.6816
GACTA	43	1	0.795455
GCGTA	43	1	0.627285
ATCAA	42	1	1
ATCTC	42	1	1
GAACT	42	1	0.979249
GATCA	42	1	0.891871
GATAA	41	1	1
TCGAG	41	1	0.894971
TCTAC	41	1	1
TGGCG	41	1	0.429292
TTCCG	41	1	1
TTCCT	41	1	0.555574
AACTA	40	1	1
ATGGA	40	1	0.0360563
CCAGG	40	1	1
CCATG	40	1	1
CCTAT	40	1	1
CTGCT	40	1	1
CTGTC	40	1	1
GAATA	40	1	1
GGTCA	40	1	0.979249
GTCGA	40	1	0.891157
AAACA	39	1	1
AAACG	39	1	1
ACATT	39	1	0.06144
AGAAC	39	1	1
ATTCA	39	1	0.0749268
CCGGG	39	1	1
CGTGG	39	1	0.979249
CTTAA	39	1	0.0712911
GCATA	39	1	1
GCTCT	39	1	1
AACGG	38	1	1
AACTT	38	1	0.0893023
AATGA	38	1	0.658286
ATAAG	38	1	1
CATAA	38	1	1
CCGAT	38	1	1
CGTCT	38	1	1
GAATC	38	1	1
GGAAA	38	1	1
GGAGT	38	1	0.553907
GGCGG	38	1	1
ACAGA	37	1	1
AGAGA	37	1	1
ATAGG	37	1	1
ATGAG	37	1	0.110703
CAATA	37	1	1
GAGCG	37	1	1
GGCTG	37	1	1
GTCTC	37	1	1
GTTCC	37	1	1
TAACG	37	1	1
TCCAG	37	1	1
TCCAT	37	1	1
TTCCA	37	1	1
AACGT	36	1	1
AATCG	36	1	1
ACAAT	36	1	1
ACTAG	36	1	1
ATCAT	36	1	0.0749268
CTCTT	36	1	1
GAAAC	36	1	1
GAGCA	36	1	1
GCAAA	36	1	1
GCGGG	36	1	1
GGGCA	36	1	1
TCAGC	36	1	1
AATAA	35	1	1
AGGTG	35	1	0.909617
GTGCG	35	1	1
GTGGC	35	1	1
TATAC	35	1	0.283234
TCGGA	35	1	1
TGAAG	35	1	1
TGCGA	35	1	1
TTCTC	35	1	1
TTTCC	35	1	1
ACTGG	34	1	1
AGGTT	34	1	0.0893023
CGAGA	34	1	1
CTAAA	34	1	1
CTCTA	34	1	1
CTGAA	34	1	1
CTGAT	34	1	0.0977978
GATGA	34	1	0.567303
GCTAA	34	1	1
GGAAG	34	1	1
GGATC	34	1	1
GGATG	34	1	0.024
GGGAA	34	1	1
GGTGA	34	1	0.962184
GTGCA	34	1	1
TAAAC	34	1	1
TACTA	34	1	0.288269
TCGAA	34	1	1
TGAAC	34	1	1
TGGAC	34	1	1
TGTCC	34	1	1
ACAGT	33	1	1
ACGGT	33	1	1
AGACT	33	1	1
AGCAA	33	1	1
CGAAG	33	1	1
GAAGA	33	1	1
GCTGG	33	1	1
GGCGT	33	1	1
GTAAG	33	1	1
GTGAG	33	1	1
TAAAG	33	1	1
TCGTG	33	1	0.228614
TGCAA	33	1	1
TTAAG	33	1	0.504526
TTACG	33	1	0.272481
TTGCA	33	1	0.245575
ACTAT	32	1	0.258265
ACTTA	32	1	0.510138
AGAAT	32	1	1
AGCGA	32	1	1
ATGCC	32	1	1
ATGCG	32	1	0.349659
CCAGT	32	1	1
CGGGG	32	1	1
GACTT	32	1	0.386032
GATAG	32	1	1
GATCC	32	1	1
GCGGT	32	1	1
GGCAT	32	1	1
GTCGG	32	1	1
TACGT	32	1	0.412775
TACTT	32	1	0.00128
TAGCA	32	1	1
TATCA	32	1	0.524846
TGCTC	32	1	1
AAAAG	31	1	1
AAATA	31	1	1
AATAT	31	1	0.617158
CATTA	31	1	0.637902
CGAAA	31	1	1
CGTTA	31	1	0.443341
CTATC	31	1	1
CTTCT	31	1	1
CTTGA	31	1	0.477353
GAAAT	31	1	1
GATCG	31	1	1
GCAGG	31	1	1
GGATT	31	1	0.228614
GTCAA	31	1	1
TCATA	31	1	0.649203
TCTGC	31	1	1
TGCGG	31	1	1
TTGAG	31	1	0.232296
ATACT	30	1	0.788389
ATAGA	30	1	1
CATGT	30	1	0.0494345
CTAGG	30	1	1
GAATG	30	1	0.57909
GCTTA	30	1	0.564098
GGCTA	30	1	1
GGTCG	30	1	1
TCTTC	30	1	1
TGGGA	30	1	1
TTAAC	30	1	0.737157
TTACT	30	1	0.0169256
TTGAC	30	1	0.564098
AACAG	29	1	1
ATGAC	29	1	0.818621
ATGCA	29	1	0.788389
CGAAT	29	1	1
CGTGT	29	1	0.627285
CTATA	29	1	0.794122
GAGTA	29	1	1
GCAAT	29	1	1
GCGAT	29	1	1
GTACT	29	1	0.690018
GTTGC	29	1	0.606041
TCAAG	29	1	1
TTACA	29	1	0.825528
AGAAA	28	1	1
AGCGT	28	1	1
AGCTC	28	1	1
AGTCA	28	1	1
ATTCC	28	1	1
ATTCG	28	1	0.826637
CGGTG	28	1	1
CTGAG	28	1	1
GATGC	28	1	1
GCATT	28	1	0.80331
GGGAT	28	1	1
TGACT	28	1	0.52305
TGATT	28	1	0.00128
AAACT	27	1	1
ATCGG	27	1	1
CAGGG	27	1	1
CATGG	27	1	1
CGGAA	27	1	1
CGGTA	27	1	1
GAAAG	27	1	1
GAGTC	27	1	1
GGGCT	27	1	1
GTAAT	27	1	0.799723
GTGAA	27	1	1
TCAAT	27	1	0.815139
AATGG	26	1	1
AGCTA	26	1	1
AGGGT	26	1	1
ATTGA	26	1	1
CATAG	26	1	1
CATAT	26	1	0.959326
CGAGT	26	1	1
GAAAA	26	1	1
GAGCT	26	1	1
GATTG	26	1	0.702439
GCTGA	26	1	1
GTCAT	26	1	0.814545
GTCTA	26	1	1
TAATC	26	1	1
TGGCT	26	1	0.748896
TTGCG	26	1	0.979249
TTTAC	26	1	0.144
AAGGT	25	1	1
ACTTT	25	1	0.191081
AGTAA	25	1	1
ATCTA	25	1	1
CATTG	25	1	1
CGATG	25	1	1
CTAAT	25	1	1
CTAGA	25	1	1
CTGTA	25	1	1
CTGTT	25	1	0.144
GATTA	25	1	1
GCGTT	25	1	1
GTAGC	25	1	1
GTCAG	25	1	1
GTTCG	25	1	1
TAAGC	25	1	1
TAATA	25	1	1
TAGAG	25	1	1
TCTAA	25	1	1
TCTCT	25	1	1
TGAGA	25	1	1
TGGCA	25	1	1
AAAGA	24	1	1
AATTC	24	1	1
AGATC	24	1	1
AGTAC	24	1	1
AGTGC	24	1	1
ATGGC	24	1	1
ATTGC	24	1	1
CATTT	24	1	0.272481
CGTAT	24	1	1
CTTGG	24	1	1
CTTTA	24	1	0.251429
GAAGC	24	1	1
GAGTG	24	1	1
GATGG	24	1	1
GCTTG	24	1	1
GGCTT	24	1	1
GGTCT	24	1	1
GTATC	24	1	1
GTTTA	24	1	0.0977978
TCGTA	24	1	1
TGCAG	24	1	1
TGTGC	24	1	1
TTGGC	24	1	1
AAGCG	23	1	1
AGAGC	23	1	1
AGTCG	23	1	1
CAGCT	23	1	1
CGGAT	23	1	1
CGTTG	23	1	1
GCAGT	23	1	1
GCTGT	23	1	1
GGTAT	23	1	0.827733
GGTTT	23	1	0.0303407
GTCGT	23	1	1
GTTAC	23	1	1
TAGAC	23	1	1
TCGGG	23	1	1
TCGTT	23	1	0.297427
TGATC	23	1	1
TTATC	23	1	0.410397
TTCAA	23	1	1
TTCGA	23	1	1
AAGTC	22	1	1
AATGC	22	1	1
AGTCT	22	1	1
ATAGC	22	1	1
CAAAT	22	1	1
CAGTG	22	1	1
CATGA	22	1	1
CGATT	22	1	1
GATTC	22	1	1
GCATG	22	1	1
GGGGC	22	1	1
GTAAA	22	1	1
TCAAA	22	1	1
TGTTC	22	1	0.238466
TTGAA	22	1	1
AAAAC	21	1	1
AGTGA	21	1	1
ATAAA	21	1	1
ATGAT	21	1	0.67836
ATTGG	21	1	1
CAGAG	21	1	1
CGTAG	21	1	1
CTATG	21	1	0.467562
GCTAG	21	1	1
TAGCG	21	1	1
TCAGG	21	1	1
TCATT	21	1	0.694184
TTCGT	21	1	0.564098
TTGGA	21	1	1
TTTCG	21	1	0.498775
ATAAT	20	1	1
ATTTG	20	1	0.485254
CGTTT	20	1	0.690018
GGGGA	20	1	1
GTGAT	20	1	1
GTGTC	20	1	1
TAAAA	20	1	1
TAATG	20	1	0.814545
TCAGT	20	1	1
TGCAT	20	1	1
TGCTA	20	1	1
TGCTT	20	1	0.483236
TGGAA	20	1	1
TTCGG	20	1	1
AAGTA	19	1	1
AATTA	19	1	1
ACTGT	19	1	1
CAAGT	19	1	1
CGGTT	19	1	1
GAAGT	19	1	1
GAATT	19	1	1
GATTT	19	1	0.631974
GCAGA	19	1	1
GCTAT	19	1	1
GGGTG	19	1	1
GGTTC	19	1	1
GTGCT	19	1	1
GTTCA	19	1	1
TAGGG	19	1	1
TCGAT	19	1	1
TCTGA	19	1	1
TCTGT	19	1	0.853333
TGAAA	19	1	1
TGATA	19	1	1
TGCGT	19	1	1
TGTAA	19	1	1
TGTCG	19	1	1
TTTAA	19	1	0.856589
TTTCA	19	1	0.93165
AAATT	18	1	1
AAGCA	18	1	1
AATAG	18	1	1
ATTTC	18	1	1
CAAAA	18	1	1
CAATG	18	1	1
CAGAT	18	1	1
CTGTG	18	1	1
GATCT	18	1	1
GTGGA	18	1	1
GTTGA	18	1	1
TAATT	18	1	1
TACTG	18	1	1
TATGC	18	1	1
TGCTG	18	1	1
TGGGC	18	1	1
TGGTG	18	1	0.997811
TTAGC	18	1	1
TTTGA	18	1	0.680527
AAAGT	17	1	1
AAGCT	17	1	1
ATTAA	17	1	1
ATTAT	17	1	0.978667
CAGAA	17	1	1
CGGGT	17	1	1
CTGGG	17	1	1
CTGGT	17	1	1
CTTAT	17	1	1
GGCAG	17	1	1
GGTTG	17	1	1
GTCTT	17	1	1
GTGGG	17	1	1
GTTAA	17	1	1
TAGAA	17	1	1
TAGGT	17	1	1
TATAG	17	1	1
TATCT	17	1	1
TATGG	17	1	1
TATTA	17	1	1
TCGGT	17	1	1
TCTGG	17	1	1
TCTTA	17	1	1
TGATG	17	1	0.838838
TGTAC	17	1	1
TGTCA	17	1	1
TTAAA	17	1	1
AAATG	16	1	1
AAGTG	16	1	1
AGCAG	16	1	1
AGCAT	16	1	1
AGGGG	16	1	1
ATATT	16	1	1
ATCAG	16	1	1
ATCGT	16	1	1
ATCTG	16	1	1
ATGAA	16	1	1
ATTTA	16	1	1
CAGTA	16	1	1
GGGTC	16	1	1
GTATA	16	1	1
GTCTG	16	1	1
TAAGT	16	1	1
TAGAT	16	1	1
TAGGC	16	1	1
TAGTC	16	1	1
TATCG	16	1	1
TATGA	16	1	1
TCTAG	16	1	1
TGAAT	16	1	1
TTGCT	16	1	1
TTTGC	16	1	1
AAATC	15	1	1
ACGTT	15	1	1
AGCTG	15	1	1
ATTAG	15	1	1
CTATT	15	1	1
CTTTT	15	1	0.689047
GGTGG	15	1	1
GTAGG	15	1	1
TTAGG	15	1	1
TTGGG	15	1	1
AAAGC	14	1	1
AAGAT	14	1	1
AATTG	14	1	1
ATGCT	14	1	1
ATGTC	14	1	1
CTTAG	14	1	1
CTTGT	14	1	1
GCTTT	14	1	1
GGTAG	14	1	1
GTATT	14	1	1
GTGTA	14	1	1
TAAAT	14	1	1
TATTC	14	1	1
TCATG	14	1	1
TCTTG	14	1	1
TGTAG	14	1	1
TTGAT	14	1	1
TTTAG	14	1	1
AGCGG	13	1	1
AGCTT	13	1	1
ATCTT	13	1	1
ATGGG	13	1	1
ATTCT	13	1	1
ATTGT	13	1	1
CTAGT	13	1	1
GGGTA	13	1	1
GTAGA	13	1	1
TATTG	13	1	1
TCAGA	13	1	1
TGAGC	13	1	1
TGGAT	13	1	1
TGGTC	13	1	1
TGTCT	13	1	1
TTATG	13	1	0.668535
AATCT	12	1	1
AGATT	12	1	1
AGTTG	12	1	1
ATGTG	12	1	1
CAATT	12	1	1
GATGT	12	1	1
GGGGT	12	1	1
TCTAT	12	1	1
TGTTA	12	1	1
TTCAG	12	1	1
TTTGG	12	1	1
TTTTC	12	1	1
AAAAT	11	1	1
AAGTT	11	1	1
AGTAG	11	1	1
AGTGG	11	1	1
ATATG	11	1	1
CTTTG	11	1	1
GAGTT	11	1	1
GGGGG	11	1	1
GGGTT	11	1	1
GTAGT	11	1	1
GTGTG	11	1	1
GTTTG	11	1	1
TATAA	11	1	1
TTAGA	11	1	1
TTCTA	11	1	1
TTGGT	11	1	1
TTGTC	11	1	1
AGTTA	10	1	1
CAGTT	10	1	1
GGTGT	10	1	1
GGTTA	10	1	1
GTGGT	10	1	1
GTGTT	10	1	1
GTTAT	10	1	1
GTTGT	10	1	1
GTTTC	10	1	1
TATTT	10	1	1
TGTGA	10	1	1
TGTGG	10	1	1
TTAAT	10	1	1
TTATA	10	1	1
TTCAT	10	1	1
TTTAT	10	1	0.94273
AGAGT	9	1	1
AGATG	9	1	1
AGTAT	9	1	1
AGTGT	9	1	1
AGTTC	9	1	1
ATGGT	9	1	1
ATGTA	9	1	1
CAGGT	9	1	1
GTTCT	9	1	1
GTTGG	9	1	1
TAGCT	9	1	1
TCTTT	9	1	1
TGGTA	9	1	1
TTATT	9	1	1
TTGTA	9	1	1
TTGTG	9	1	1
AATTT	8	1	1
ATAGT	8	1	1
ATGTT	8	1	1
GTTTT	8	1	1
TAGTA	8	1	1
TATGT	8	1	1
TGTTG	8	1	1
TTCTG	8	1	1
TTTCT	8	1	1
AGTTT	7	1	1
GTATG	7	1	1
TGAGT	7	1	1
TGTAT	7	1	1
TTGTT	7	1	1
GTTAG	6	1	1
TAGTG	6	1	1
TGGGG	6	1	1
TGTTT	6	1	1
TTCTT	6	1	1
TAGTT	5	1	1
TTTTA	5	1	1
TTTTG	5	1	1
AATGT	4	1	1
TGGGT	4	1	1
TTAGT	4	1	1
AAAAA	3	1	1
ATTTT	3	1	1
TGGTT	3	1	1
TGTGT	3	1	1
TTTGT	3	1	1
TTTTT	2	1	1

## Sheet: 6
Motif	Incidence in data	Q.rand less than	Q.perm less than
CCGCCC	336	0.00112219	0.0439978
CCCACC	321	0.00112219	0.600146
CCCGCC	319	0.00112219	0.357852
CCACCC	298	0.00112219	1
CGCCCC	292	0.00112219	1
CCCCAC	289	0.00112219	1
CCCCGC	259	0.00112219	1
CCCTCC	259	0.00112219	0.0439978
CACCCC	242	0.00112219	1
CCTCCC	229	0.00112219	1
CCCCTC	218	0.00112219	1
AAGGAG	209	0.00112219	0.00387112
CTCCCC	188	0.00112219	1
AGGAGG	184	0.00112219	0.00387112
CACCGC	179	0.00112219	0.00387112
CGCCAC	176	0.00112219	0.00387112
GCCCCC	174	0.00112219	1
CACCAC	163	0.00112219	0.00387112
CCCCCC	162	0.00112219	1
CACGCC	153	0.00112219	0.00387112
ACCCCC	150	0.00112219	1
CCACCG	150	0.00112219	0.00387112
CCACGC	148	0.00112219	0.00387112
CCCCCG	145	0.00112219	1
CGCACC	145	0.00112219	0.00387112
CCGCAC	141	0.00112219	0.00657072
CGCCCA	140	0.00112219	0.0124844
CCTCAC	139	0.00112219	0.00387112
CCCCCA	138	0.00112219	1
ACCGCC	137	0.00112219	0.0344397
CCACAC	136	0.00112219	0.072153
ACCCAC	135	0.00112219	0.0570714
CGCGCC	135	0.00112219	0.0344397
CGCCGC	134	0.00112219	0.0788487
GCCACC	133	0.00112219	0.0344397
ACCACC	132	0.00112219	0.169937
CACACC	132	0.00112219	0.155569
CCACCA	132	0.00112219	0.102964
CCGACC	131	0.00112219	0.097439
CCGCCA	131	0.00112219	0.0788487
GCCCAC	130	0.00112219	0.108339
CCGCGC	129	0.00112219	0.17814
CCCGAC	127	0.00112219	0.20473
CACCCG	126	0.00112219	0.233641
CCCCCT	123	0.00112219	1
CGCCCG	123	0.00112219	0.376228
CTCACC	123	0.00112219	0.00387112
GCCCCA	123	0.00112219	0.260543
AGGAGA	121	0.00112219	0.00387112
GGAGGA	119	0.00112219	0.00387112
ACCCGC	118	0.00112219	0.645499
CCCACG	118	0.00112219	0.600741
GCCCCG	117	0.00112219	0.6465
CACCCA	116	0.00112219	0.832292
CACCTC	116	0.00112219	0.00387112
CGCTCC	112	0.00112219	0.00657072
CGCCCT	111	0.00112219	0.00387112
ACGCCC	110	0.00112219	1
GAAGGA	110	0.00112219	0.00387112
CCACCT	109	0.00112219	0.00657072
CCGCCG	109	0.00112219	1
CCTCGC	109	0.00112219	0.0124844
CGACCC	109	0.00112219	1
GCCGCC	109	0.00112219	1
GCACCC	108	0.00112219	1
GCCCGC	108	0.00112219	1
CCCGTC	107	0.00112219	0.0175219
CCGTCC	107	0.00112219	0.00657072
CTCGCC	107	0.00112219	0.0124844
CCAACC	106	0.00112219	1
CCCAAC	106	0.00112219	1
CCCACA	105	0.00112219	1
CCCGCA	102	0.00112219	1
GCCCTC	102	0.00112219	0.0626667
TCCCCC	102	0.00112219	1
CCCGCG	101	0.00112219	1
ACCCCA	98	0.00112219	1
CCACTC	98	0.00112219	0.127636
GGAGGT	98	0.00112219	0.00387112
CCCTCA	97	0.00112219	0.133167
CTCCAC	97	0.00112219	0.156246
CACCCT	96	0.00112219	0.17814
CCTCCA	96	0.00112219	0.156246
CGCCTC	96	0.00112219	0.20473
CAACCC	95	0.00112219	1
CCTGCC	95	0.00112219	0.239599
CCGCTC	94	0.00112219	0.282405
ACCCTC	93	0.00112219	0.33081
CCCTCG	93	0.00112219	0.324325
GAGGAC	93	0.00112219	0.00387112
TCCACC	93	0.00112219	0.33081
CCGCCT	91	0.00112219	0.442278
TCGCCC	91	0.00112219	0.442278
ACACCC	90	0.00112219	1
ACCCCG	90	0.00112219	1
GCGCCC	90	0.00112219	1
ACCCCT	88	0.00112219	0.626039
CACTCC	88	0.00112219	0.656962
ACGCAC	87	0.00112219	0.00387112
CCCACT	86	0.00112219	0.762883
CCTCCG	86	0.00112219	0.780755
CTCCGC	86	0.00112219	0.795364
GCCCCT	86	0.00112219	0.758356
ACCTCC	85	0.00112219	0.840823
GGAGGC	85	0.00112219	0.00387112
CCCTGC	84	0.00112219	0.95162
CAGCCC	83	0.00112219	1
CCCTAC	82	0.00112219	0.999672
CCTACC	82	0.00112219	1
TCCCTC	82	0.00112219	0.0414228
CCATCC	81	0.00112219	1
CCGGCC	81	0.00112219	1
TCCCGC	81	0.00112219	1
ACACAC	80	0.00112219	0.00387112
CGACGC	80	0.00112219	0.00387112
TCACCC	80	0.00112219	1
CACGCA	79	0.00112219	0.00387112
CTCCCT	79	0.00112219	0.0570714
GAGGAA	79	0.00112219	0.00387112
CCCATC	78	0.00112219	1
CTGCCC	78	0.00112219	1
GCTCCC	78	0.00112219	1
CGCGCG	77	0.00112219	0.00657072
AGAAGG	76	0.00112219	0.00387112
TCCGCC	76	0.00112219	1
CGCGAC	75	0.00112219	0.00387112
CTCCCG	75	0.00112219	1
GAGGTA	75	0.00112219	0.00387112
GCACAC	75	0.00112219	0.00387112
ACGCGC	74	0.00112219	0.00387112
CGCACA	74	0.00112219	0.00387112
ACTCCC	73	0.00112219	1
CCAGCC	73	0.00112219	1
CACGCG	72	0.00112219	0.00387112
CATCCC	72	0.00112219	1
CCCGCT	72	0.00112219	1
GCCTCC	72	0.00112219	1
CGACCG	71	0.00112219	0.00387112
CGTCCC	71	0.00112219	1
GCCACG	71	0.00112219	0.00387112
ACACGC	70	0.00112219	0.00387112
GACCCC	70	0.00112219	1
TCCCCG	70	0.00112219	1
CACACA	69	0.00112219	0.00387112
CCCCGT	69	0.00112219	1
CCCGGC	69	0.00112219	1
CCTCTC	68	0.00112219	0.528264
CGGCCC	68	0.00112219	1
CTACCC	68	0.00112219	1
GGAGGG	68	0.00112219	0.00387112
ACCACG	67	0.00112219	0.00387112
CGCAAC	67	0.00112219	0.00387112
ACGCCG	66	0.00112219	0.00387112
CACGAC	66	0.00112219	0.00387112
GCACGC	66	0.00112219	0.0223184
GCGCGC	66	0.00112219	0.00657072
TAAGGA	66	0.00112219	0.00387112
TGCCCC	66	0.00112219	1
AGCCCC	65	0.00112219	1
CAACAC	65	0.00112219	0.00387112
CGACAC	65	0.00112219	0.00387112
GAGGAG	65	0.00112219	0.00387112
GAGGAT	65	0.00112219	0.00387112
CACACG	64	0.00112219	0.00657072
AAAGGA	63	0.00112219	0.00387112
CCCCTG	63	0.00112219	1
CCTCCT	63	0.00112219	0.957218
TCCCCA	63	0.00112219	1
TCCCCT	63	0.00112219	0.934675
CCCTCT	62	0.00112219	0.997808
CTCCCA	62	0.00112219	1
CTCCTC	62	0.00112219	0.99875
GGAGAT	62	0.00112219	0.00387112
TCCCAC	62	0.00112219	1
ACCGCG	61	0.00112219	0.0312109
CCCAGC	61	0.00112219	1
GACCAC	61	0.00112219	0.0175219
ACACCA	60	0.00112219	0.0376887
AGAGGA	60	0.00112219	0.00387112
CCTTCC	60	0.00112219	1
GCCGCA	60	0.00112219	0.0626667
AACCCC	59	0.00112219	1
AAGAAG	59	0.00112219	0.00387112
ACCACA	59	0.00112219	0.0439978
CGCACG	59	0.00112219	0.0660652
GCCACA	59	0.00112219	0.0475595
GCCCGA	59	0.00112219	0.0414228
ACACCG	58	0.00112219	0.0865343
ACGCCA	58	0.00112219	0.0475595
CCCCAA	58	0.00112219	1
CCCTTC	58	0.00112219	1
GAGATA	58	0.00112219	0.00387112
GGCCCC	58	0.00112219	1
CCCCGA	57	0.00112219	1
CGGAGG	57	0.00112219	0.00387112
GATATA	57	0.00112219	0.00387112
GGGAGG	57	0.00112219	0.00387112
ACCAAC	56	0.00112219	0.166458
ACCTCA	56	0.00112219	0.00387112
CCCCTT	56	0.00112219	1
CGTCGC	56	0.00112219	0.00387112
GCCGCG	56	0.00112219	0.171383
GCGCCA	56	0.00112219	0.122427
AGGACA	55	0.00112219	0.00387112
ATATAT	55	0.00112219	0.00387112
CCGCGA	55	0.00112219	0.156246
GCACCG	55	0.00112219	0.195778
GCGCAC	55	0.00112219	0.180007
ACCGAC	54	0.00112219	0.21747
ACCGCA	54	0.00112219	0.181853
ACGAGG	54	0.00112219	0.00387112
CCCCTA	54	0.00112219	1
AACACC	53	0.00112219	0.292699
ACGACC	53	0.00112219	0.282751
AGATAT	53	0.00112219	0.00387112
CAACGC	53	0.00112219	0.245961
CCCCAT	53	0.00112219	1
CCCCGG	53	0.00112219	1
CCGACG	53	0.00112219	0.286006
CGCCGA	53	0.00112219	0.237677
CGCGTC	53	0.00112219	0.00387112
GAGGGA	53	0.00112219	0.00387112
GAGGGC	53	0.00112219	0.00387112
GGCCAC	53	0.00112219	0.248458
CACAAC	52	0.00112219	0.360826
CACCGA	52	0.00112219	0.264093
CCGACA	52	0.00112219	0.258756
CGAGGA	52	0.00112219	0.00387112
GACGCC	52	0.00112219	0.314823
TACCCC	52	0.00112219	1
ACCCGA	51	0.00112219	0.357852
CGACCA	51	0.00112219	0.32438
CGGCAC	51	0.00112219	0.418296
CTCACG	51	0.00112219	0.00387112
GGCCCG	51	0.00112219	0.528264
TAAGAA	51	0.00112219	0.00387112
TCCTCC	51	0.00112219	1
CAACCA	50	0.00112219	0.450242
CCAACG	50	0.00112219	0.430654
GACCGC	50	0.00112219	0.482036
TGAGGA	50	0.00112219	0.00387112
ACGGAG	49	0.00112219	0.00387112
ATCCCC	49	0.00112219	1
CACCAA	49	0.00112219	0.570937
CGCGCT	49	0.00112219	0.00387112
GCGACC	49	0.00112219	0.574708
TATATC	49	0.00112219	0.00387112
TGGAGG	49	0.00112219	0.00387112
ACACCT	48	0.00112219	0.00657072
ACCGCT	48	0.00112219	0.0124844
CCAACA	48	0.00112219	0.677626
CGCCAT	48	0.00112219	0.00387112
GCACCA	48	0.00112219	0.532229
GCCGAC	48	0.00112219	0.669492
GCGCCG	48	0.00112219	0.775457
GGACAC	48	0.00112219	0.00387112
ACTCGC	47	0.00112219	0.026422
CGCCAA	47	0.00112219	0.650807
GACACA	47	0.00112219	0.00387112
TCACGC	47	0.00112219	0.0312109
TCGACC	47	0.00112219	0.0175219
AGGAAC	46	0.00112219	0.00387112
ATATCC	46	0.00112219	0.00387112
CGCGCA	46	0.00112219	0.845514
CGTGCC	46	0.00112219	0.0344397
CTACAC	46	0.00112219	0.00657072
CTCTCC	46	0.00112219	1
GACACC	46	0.00112219	0.769589
ACCTCG	45	0.00112219	0.0175219
CACCGG	45	0.00112219	0.957382
CACTAC	45	0.00112219	0.026422
CACTCG	45	0.00112219	0.0376887
CCGCGT	45	0.00112219	0.026422
CGACCT	45	0.00112219	0.0626667
GCAACC	45	0.00112219	0.86537
GCCAAC	45	0.00112219	0.816038
TCACCG	45	0.00112219	0.0414228
ACCGGC	44	0.00112219	1
AGCCAC	44	0.00112219	1
CACACT	44	0.00112219	0.0570714
CACGGC	44	0.00112219	1
CCACTA	44	0.00112219	0.026422
CCGCAA	44	0.00112219	0.963569
CCGTCG	44	0.00112219	0.054099
CCTGAC	44	0.00112219	0.0439978
CGCCTG	44	0.00112219	0.072153
CTCGCG	44	0.00112219	0.0816822
CTGCAC	44	0.00112219	0.0475595
GAGGTC	44	0.00112219	0.00387112
GCCACT	44	0.00112219	0.0570714
GGAGAA	44	0.00112219	0.00387112
GGAGAC	44	0.00112219	0.00387112
GTCCCC	44	0.00112219	1
CTTCCC	43	0.00112219	1
GACCTC	43	0.00112219	0.0688793
GCCTCA	43	0.00112219	0.051
TCACAC	43	0.00112219	0.054099
ACGCTC	42	0.00112219	0.118273
CACAGC	42	0.00112219	1
CACGTC	42	0.00112219	0.112816
CAGCGC	42	0.00112219	1
CCACAG	42	0.00112219	1
CCCCAG	42	0.00112219	1
CGCGGC	42	0.00112219	1
CGGCCG	42	0.00112219	1
CTCAAC	42	0.00112219	0.127636
GAACAC	42	0.00112219	0.00387112
GCCCAA	42	0.00112219	1
GCTCGC	42	0.00112219	0.150755
TCTCCC	42	0.00112219	1
AACCAC	41	0.00112219	1
AGGCCC	41	0.00112219	1
CACATC	41	0.00112219	0.158823
CCGAAC	41	0.00112219	1
CCTACA	41	0.00112219	0.108339
CGCTCG	41	0.00112219	0.248458
CGTCCG	41	0.00112219	0.212268
CTCACA	41	0.00112219	0.0920833
CTCTCA	41	0.00112219	0.00387112
GCCCAG	41	0.00112219	1
GCCTCG	41	0.00112219	0.200314
GGCACC	41	0.00112219	1
GTGCCC	41	0.00112219	0.201994
ACAACA	40	0.00112219	0.00387112
ACAGCC	40	0.00112219	1
ACGCCT	40	0.00112219	0.206923
ACTCAC	40	0.00112219	0.214406
AGGAAT	40	0.00112219	0.00387112
CAAGGA	40	0.00112219	0.00387112
CACCTG	40	0.00112219	0.217812
CCACGA	40	0.00112219	1
CCACGG	40	0.00112219	1
CCATCG	40	0.00112219	0.217812
CGCTAC	40	0.00112219	0.222533
CGGCGC	40	0.00112219	1
CTCGAC	40	0.00112219	0.232267
GACCCT	40	0.00112219	0.217812
GAGGCA	40	0.00112219	0.00387112
TCCGCA	40	0.00112219	0.227464
TCGCCA	40	0.00112219	0.22544
ACCACT	39	0.00112219	0.264093
CATCAC	39	0.00112219	0.266806
CCACAA	39	0.00112219	1
CCTCGA	39	0.00112219	0.266806
CGCCGG	39	0.00112219	1
GACGCG	39	0.00112219	0.00387112
GCCCGT	39	0.00112219	0.357852
TCGCGC	39	0.00112219	0.357852
AACCCG	38	0.00112219	1
ACCCAA	38	0.00112219	1
ACCTGC	38	0.00112219	0.349972
CACTGC	38	0.00112219	0.332917
CATCGC	38	0.00112219	0.360826
CCGGCG	38	0.00112219	1
CGCAGC	38	0.00112219	1
CGCCGT	38	0.00112219	0.436383
CTACGC	38	0.00112219	0.332917
CTCGCA	38	0.00112219	0.32438
GAGAGG	38	0.00112219	0.00387112
GCCTGC	38	0.00112219	0.414296
GCTCAC	38	0.00112219	0.292967
TGCCGC	38	0.00112219	0.245961
AACCGC	37	0.00112219	1
AACGCC	37	0.00112219	1
ACAACC	37	0.00112219	1
ACCCTA	37	0.00112219	0.381306
ACGGCC	37	0.00112219	1
AGGACG	37	0.00112219	0.00387112
CGCTCA	37	0.00112219	0.413212
CGGACC	37	0.00112219	1
GACACG	37	0.00112219	0.0223184
GACCCA	37	0.00112219	1
GCCGGC	37	0.00112219	1
GTCCAC	37	0.00112219	0.443488
TCCACA	37	0.00112219	0.363182
ACACAA	36	0.00112219	0.00657072
ACATCC	36	0.00112219	0.474189
ACGCGA	36	0.00112219	0.00387112
AGGTAA	36	0.00112219	0.00387112
AGGTAC	36	0.00112219	0.00387112
CACGCT	36	0.00112219	0.551645
CCACGT	36	0.00112219	0.560196
CCGCGG	36	0.00112219	1
CGGCCA	36	0.00112219	1
GACCCG	36	0.00112219	1
GAGGCC	36	0.00112219	0.0124844
GCCATC	36	0.00112219	0.497665
GCCCAT	36	0.00112219	0.362097
TCACCA	36	0.00112219	0.455913
TGCCCG	36	0.00112219	0.459602
AAGGAC	35	0.00112219	0.00387112
ACCATC	35	0.00112219	0.650807
ACCTAC	35	0.00112219	0.601925
ACGCAA	35	0.00112219	0.026422
AGCCCA	35	0.00112219	1
AGGATA	35	0.00112219	0.00387112
CACCTA	35	0.00112219	0.588657
CCACTG	35	0.00112219	0.626039
CCCTGA	35	0.00112219	0.634014
CGCATC	35	0.00112219	0.651298
CTCGCT	35	0.00112219	0.0439978
CTGACC	35	0.00112219	0.626212
GAACGC	35	0.00112219	0.0124844
GCACTC	35	0.00112219	0.585893
GCCGTC	35	0.00112219	0.745581
GCGACG	35	0.00112219	0.0344397
GCGCTC	35	0.00112219	0.736929
GGCGCG	35	0.00112219	0.0223184
TCACCT	35	0.00112219	0.0376887
TCCGCG	35	0.00112219	0.755609
AAGGAA	34	0.00112219	0.0175219
ACGTCC	34	0.00112219	0.77931
CCAGCG	34	0.00112219	1
CCATCA	34	0.00112219	0.71675
CGAACC	34	0.00112219	1
CGCACT	34	0.00112219	0.775457
GCCTTC	34	0.00112219	0.051
GGCCGC	34	0.00112219	1
TCGCTC	34	0.00112219	0.0688793
AACGCA	33	0.00112219	0.0175219
CAAACC	33	0.00112219	1
CACGGA	33	0.00112219	0.0626667
CCAAAC	33	0.00112219	1
CCACAT	33	0.00112219	0.634014
CCGCAT	33	0.00112219	0.646998
CGCCTA	33	0.00112219	0.821516
CGCGAG	33	0.00112219	0.0344397
CGGCCT	33	0.00112219	0.976789
GACGCA	33	0.00112219	0.0570714
GCCCGG	33	0.00112219	1
GCGCCT	33	0.00112219	0.963603
GCTCCG	33	0.00112219	0.95697
TACCAC	33	0.00112219	0.849262
ACCGTC	32	0.00112219	0.976534
CAACCT	32	0.00112219	0.926244
CCGTCA	32	0.00112219	0.976789
CCGTGC	32	0.00112219	1
CCTGCA	32	0.00112219	0.953896
GCCCTA	32	0.00112219	0.957382
GGCCCA	32	0.00112219	1
CCTCAA	31	0.00112219	1
CGAGCC	31	0.00112219	1
TGCACA	31	0.00112219	0.00387112
AACACA	30	0.00112219	0.204226
GCGGCC	30	0.00112219	1
CCGAGC	37	0.00215713	1
CGTCCA	35	0.00215713	0.666295
CCCTTT	34	0.00215713	0.00387112
GCAGCC	33	0.00215713	1
GCCCTG	33	0.00215713	0.976789
TGCCAC	33	0.00215713	0.669492
ACGACA	32	0.00215713	0.0816822
ACTGCC	32	0.00215713	0.970603
CACTCA	32	0.00215713	0.92287
TTCCCC	32	0.00215713	1
AACGCG	31	0.00215713	0.118273
CAGCAC	31	0.00215713	1
CCCGAG	31	0.00215713	1
CCCTAA	31	0.00215713	1
CACCAT	30	0.00215713	0.989292
CAGCCA	30	0.00215713	1
GACGGC	30	0.00215713	0.192288
ATGAGG	22	0.00215713	0.00387112
AACCTC	35	0.00419643	0.610429
AACCCA	34	0.00419643	1
ACACTC	33	0.00419643	0.850667
ACCCGT	33	0.00419643	0.855153
TCTCAC	33	0.00419643	0.0688793
ATCACC	32	0.00419643	0.957218
CTACCG	32	0.00419643	0.988327
TAGGAG	32	0.00419643	0.00387112
ACCAGC	31	0.00419643	1
CTGCGC	31	0.00419643	1
TACACG	31	0.00419643	0.00387112
AGCCGC	30	0.00419643	1
CGACTC	30	0.00419643	1
CCGTAC	31	0.00620342	1
CGCTGC	31	0.00620342	1
AACACG	30	0.00620342	0.156246
ACCCTT	30	0.00620342	0.236345
CCTTTC	30	0.00620342	0.0344397
CGTCAC	30	0.00620342	1
GCAACA	30	0.00620342	0.169937
GGAACA	31	0.00811992	0.00387112
AGGGAC	30	0.00811992	0.00387112
CTGCCT	30	0.00811992	0.270495
GAGCCC	30	0.00811992	1
GCCTCT	30	0.00811992	0.26943
ACCCTG	29	0.00811992	1
TGCCCT	29	0.00811992	0.266806
CCGCTA	28	0.00811992	1
ATGGAG	22	0.00811992	0.00387112
AGGACC	31	0.0100075	0.168973
CTGCCG	31	0.0100075	1
CCGGAC	30	0.0100075	1
CGTCCT	30	0.0100075	0.265854
GTCGCC	30	0.0100075	1
GCGTCC	29	0.0100075	1
TACGCC	29	0.0100075	1
AGGCAA	30	0.0119373	0.0175219
TACACC	30	0.0119373	1
CTTCAC	29	0.0119373	0.331518
ACACGG	31	0.0138441	0.102964
ACAAGG	30	0.0138441	0.00387112
GAGGCG	29	0.0138441	0.00387112
CAACAA	30	0.0155447	0.235
ACACGA	29	0.0155447	0.236345
ACGACG	29	0.0155447	0.26943
AGGGAG	29	0.0155447	0.00657072
CCGCAG	29	0.0155447	1
GCGCGG	29	0.0155447	0.249688
GGAACG	29	0.0155447	0.0223184
TCCACG	29	0.0155447	1
GCGCGT	28	0.0155447	0.0175219
GACAAC	30	0.0172529	0.171383
GCCGCT	30	0.0172529	1
CAACCG	29	0.0172529	1
CGGTCC	29	0.0172529	1
GGACCA	29	0.0172529	0.223405
TACTCC	29	0.0172529	0.282751
GCTCCA	27	0.0172529	1
CGAGGT	30	0.0189876	0.00387112
CAACTC	29	0.0189876	1
CAACGA	28	0.0189876	0.342546
CCGGCT	28	0.0189876	1
GCCAGC	28	0.0189876	1
GGACGC	29	0.020768	0.254536
CTACCA	28	0.020768	1
GCAACG	28	0.020768	0.332917
CAGCCG	29	0.0224859	1
TCGCAC	29	0.0224859	1
CCCAAA	28	0.0224859	1
GTCCGC	28	0.0224859	1
CTTCGC	29	0.0241334	0.381762
GAGGTT	29	0.0241334	0.00387112
CCGGCA	28	0.0241334	1
TCAACC	28	0.0241334	1
GCGACA	27	0.0241334	0.403269
AACCCT	29	0.0258457	1
ACTCCG	28	0.0258457	1
TGCGCC	27	0.0258457	1
CAGGAG	28	0.0276407	0.0376887
CTGGAG	29	0.0292674	0.00387112
CCAACT	28	0.0292674	1
GGACCC	28	0.0292674	1
CAACAT	26	0.0292674	0.00387112
CCGACT	29	0.0308144	1
GGACGG	28	0.0308144	0.00387112
GGCAAC	28	0.0308144	0.32064
TACCGC	28	0.0308144	1
GGCGCC	27	0.0308144	1
AAGAGG	28	0.0324504	0.0414228
CCTGCG	28	0.0324504	1
CCTGGC	28	0.0324504	1
CCTACG	28	0.0340687	1
CGTACC	28	0.0340687	1
GACGAC	27	0.0340687	0.462319
CATCCG	28	0.0373864	1
CCCGTG	28	0.0373864	1
CCCGGA	27	0.0373864	1
TACGCA	27	0.0373864	0.00657072
CCGCTT	27	0.039097	0.581454
CATCCT	28	0.0408015	0.4096
CAAGCC	28	0.0422007	1
CACCGT	27	0.0422007	1
GCTACC	27	0.0422007	1
TCCGGC	27	0.0422007	1
AGGATG	19	0.0422007	0.00387112
GCGAGG	27	0.0438048	0.0175219
GCGTCG	27	0.0438048	0.00387112
AGCACG	27	0.0453977	0.487321
CGGCTC	27	0.0453977	1
CCGCTG	27	0.0470615	1
GAGGCT	27	0.0487195	0.00387112
AACGAC	27	0.0501971	0.474189
AGCCTC	27	0.0501971	1
CATCCA	27	0.0501971	1
CACCTT	27	0.0518382	0.551645
TCCGAC	27	0.0533815	1
TCCGTC	27	0.0533815	0.551645
GCCTAC	27	0.0583462	1
GATACA	26	0.0583462	0.00387112
CGCCTT	27	0.0615668	0.570937
TCGCCG	27	0.0615668	1
CCGGTC	27	0.0648761	1
TCCCGT	27	0.0662436	0.585893
GAACGA	26	0.0662436	0.0865343
GCGCGA	26	0.0662436	0.541945
GTCACC	26	0.0678268	1
CTCGGC	27	0.0706187	1
CGAACG	26	0.0706187	0.59985
GACCGA	26	0.0706187	0.547283
GGTACA	25	0.0706187	0.00387112
TGCCCA	25	0.0706187	1
ACAGGA	26	0.0738571	0.184207
TCCATC	26	0.075409	0.666295
CGGGAG	26	0.0766987	0.00657072
GGGCCC	26	0.0766987	1
TGCCTC	25	0.0766987	0.672209
CCTCGG	26	0.0814289	1
GCCCTT	26	0.0814289	0.701933
AAGGGA	26	0.0829527	0.163929
TCCAAC	26	0.0844714	1
CAATCC	26	0.0855601	1
CTGACG	26	0.0855601	0.0223184
ATAGGA	25	0.0855601	0.00657072
CCATGC	20	0.0855601	1
CACTTC	26	0.0903475	0.656962
GTCCTC	26	0.0934791	0.69227
CTTTCC	26	0.0949631	0.120371
CTGCCA	26	0.0962847	1
TGCACC	24	0.0962847	1
ACTCCT	26	0.0992243	0.634014
CGAGGC	26	0.0992243	0.585893
ACTCCA	26	0.100524	1
AGGAAA	26	0.100524	0.433523
ACTACA	25	0.105217	0.0344397
GCTACG	25	0.108104	0.026422
AGGGAT	24	0.108104	0.00387112
ACCCGG	26	0.10954	1
ACTACC	26	0.110794	1
CCGAGG	25	0.110794	0.711311
ACACTA	25	0.112219	0.0376887
GTACAC	25	0.116841	0.0439978
GGCCTC	25	0.118063	1
TCCTCA	25	0.118063	0.75
GAGACG	25	0.124246	0.110972
ATCCCA	25	0.125639	1
CTACTC	25	0.127027	0.781013
ATCCGC	25	0.131581	1
ACATCA	25	0.134538	0.0175219
TTCACC	25	0.142227	0.794201
CAAAGG	25	0.14358	0.215946
CCATTC	25	0.144929	0.795364
AACGAG	25	0.150992	0.17814
ACACAG	25	0.152325	0.713581
AGGCAC	25	0.153654	0.718787
CCCTGG	25	0.156299	1
CGCAAG	25	0.156299	0.734905
ATCCAC	25	0.160486	1
CCTTGC	25	0.160486	0.855153
CGCTTC	25	0.161791	0.825295
ACACTG	25	0.16284	0.026422
CTTACC	25	0.16284	0.794201
CCTTAC	25	0.163376	0.794201
CTCATC	25	0.163376	0.789107
GAGAAT	23	0.163376	0.0124844
TGGCGC	23	0.163376	0.0756629
AGGCCA	24	0.166202	0.7949
ATCCCG	25	0.169019	1
AGGACT	25	0.17643	0.00387112
CACATG	17	0.177692	0.026422
AACAAC	25	0.182008	0.773542
CGACAA	24	0.183257	0.7949
CATACA	24	0.187552	0.0414228
AGCCCG	24	0.196401	1
CCACTT	24	0.201875	0.915952
GACGCT	24	0.201875	0.054099
CCCGAA	24	0.206115	1
TAACAC	24	0.214883	0.0439978
ATCGAC	24	0.217579	0.0439978
AGGGCC	24	0.218759	0.870188
CCTCTG	24	0.225962	0.957218
ATCGCC	24	0.231638	1
ACGGCG	24	0.232442	0.83685
CCCTTA	24	0.232442	0.8969
ACAACG	24	0.232545	0.811133
TACCCT	24	0.232545	0.919549
TACCTC	24	0.232545	0.952669
TTGAGG	24	0.232545	0.00387112
CAGCCT	24	0.235175	1
AGCCCT	24	0.236311	1
CTCGTC	24	0.244864	0.987368
ACGCGT	24	0.250057	0.0439978
GCACAA	23	0.250057	0.877976
ATACAC	24	0.250794	0.0601657
GGACAA	23	0.250794	0.353341
GCACGA	23	0.256316	0.940237
TCTCGC	24	0.25741	0.963569
ACGAAC	24	0.2585	0.792954
GTCGCG	23	0.259587	0.0844531
GTCCCA	23	0.260671	1
ATCCCT	24	0.26867	0.917156
CGGGCC	24	0.26867	1
GCCGAA	23	0.271193	0.917072
GAGACA	23	0.280989	0.329375
CCTGGA	23	0.284942	0.112816
GGAGAG	23	0.296141	0.112816
CACTGA	23	0.30006	0.0660652
GCACCT	23	0.303967	1
CCCGTT	23	0.307864	1
AGGAGC	23	0.308862	0.21012
ACGTGC	23	0.311299	0.0949516
ATAAGG	23	0.313728	0.0223184
CCAGAC	23	0.322872	1
TCGACG	23	0.322872	0.100221
AAGCCA	23	0.323841	0.93461
CAGACC	23	0.32767	1
TCGAGG	23	0.32863	0.00387112
CCTACT	23	0.329587	1
TACACT	23	0.330071	0.00387112
GACGGA	22	0.330071	0.29609
CCGTTC	23	0.332443	1
AAACCC	23	0.33339	1
CGATAC	23	0.335274	0.0844531
TCCTGC	23	0.335274	1
CTCCTT	23	0.337626	0.360826
CAGGCC	23	0.338559	1
CAAGAC	23	0.33994	0.953896
CCTCGT	23	0.33994	1
TTCCAC	23	0.33994	1
AGACAC	23	0.343189	0.970603
GTCCCG	23	0.343189	1
CCTGCT	23	0.344107	1
GCACAT	21	0.356198	0.0898156
AGCGCC	23	0.35849	1
ACAAAC	23	0.359383	0.99875
CGACGG	23	0.360273	0.983545
CAAGGC	23	0.365329	0.976789
GGACAT	21	0.366208	0.00387112
CAGTCC	23	0.376782	1
CCTTCG	23	0.377121	1
CTTCCT	23	0.377121	0.345247
GCTGCA	22	0.37798	0.120371
ACACAT	21	0.398122	0.152934
GCGCAA	22	0.405828	1
CTCCAT	21	0.410765	1
CCTTCA	22	0.412945	1
TGACGC	21	0.416488	0.156246
CTCCGA	22	0.432336	1
CTCCAA	22	0.449506	1
TTAAGG	22	0.451621	0.00387112
AGGCGA	22	0.453111	0.321412
GGCACG	22	0.453111	1
GCTGCC	22	0.455213	1
GGTAAC	22	0.457308	0.0124844
TCCCTA	22	0.459398	1
CTCCGT	22	0.468249	1
CGCCAG	22	0.470318	1
CTCACT	22	0.471032	1
CACCAG	22	0.471108	1
CGAACA	22	0.471108	1
CCATCT	22	0.485951	1
CTAAGG	22	0.485951	0.00657072
CCATAC	22	0.48798	1
AGGCGC	22	0.502053	1
CGGACG	22	0.502718	1
ACATAC	22	0.504716	0.171383
CGTGAC	22	0.509376	0.110972
CTTGCC	22	0.510028	1
CCTAGC	22	0.515999	1
CATCTC	22	0.517969	1
CTAGCC	22	0.525239	1
ACGCAG	22	0.527192	1
AACTCC	22	0.527816	1
ACGGAC	22	0.537687	1
GTACCC	21	0.584473	1
GGATAC	21	0.586337	0.0223184
ACGCTA	21	0.586881	0.194599
CGTACG	21	0.588737	0.21012
GACCAA	21	0.589276	1
GCGAAC	21	0.593745	1
GCATCC	21	0.598727	1
GTCCGT	21	0.598727	0.00657072
AAGGAT	20	0.601861	0.122427
ACGGGA	21	0.608105	0.426722
CCTCAT	20	0.608105	1
GGCTCG	21	0.629421	0.247215
TACCCA	21	0.632498	1
GCCATT	21	0.632974	0.00657072
GACTGC	21	0.634744	0.181853
AGCACC	21	0.639562	1
GGCGAC	21	0.639562	1
GCACGG	21	0.642607	1
TACACA	21	0.644355	0.20473
GGCTCC	21	0.647386	1
AGGGCG	21	0.652585	0.242804
CTTCCG	21	0.652585	1
TCATCC	21	0.652585	1
CGTAAC	21	0.659431	0.198052
ACGCGG	21	0.662423	1
CCGTCT	21	0.667962	1
CGCTCT	21	0.676038	1
CGCGTG	21	0.680271	0.223405
CTCTCG	21	0.681485	1
TCGCCT	21	0.681485	1
CCCATG	14	0.681485	1
AGAGGT	21	0.68269	0.0223184
AGGAGT	21	0.68269	0.00657072
CCAGGC	21	0.68269	1
TCCACT	21	0.683089	1
AACACT	21	0.68601	0.21747
ATACGC	21	0.692702	0.231481
AATGAG	15	0.696861	0.223405
CCCTTG	21	0.69925	1
TCCTTC	21	0.69925	0.601925
GACATA	20	0.69925	0.0312109
TCCCTG	21	0.709638	1
TCCTAC	21	0.72125	1
GGACGA	20	0.726591	0.521884
CTCCGG	21	0.72693	1
AGAGAG	21	0.734741	0.782708
CATGCC	15	0.737558	1
TGCACG	19	0.752789	0.330796
GACCTA	20	0.772946	0.235
GACTGA	20	0.773226	0.0344397
GGGAAC	20	0.792069	0.585157
GAGGTG	20	0.802214	0.00387112
TCACGA	20	0.803691	0.232267
GACTCC	20	0.807631	1
GATACC	20	0.820182	0.290177
CCAGCA	20	0.820402	1
CGACGA	20	0.820621	1
TGAGGT	19	0.825748	0.00387112
ACCTGA	20	0.827186	0.294532
GCCGAG	20	0.827396	1
CCTTAA	20	0.827606	0.00657072
AGCGCA	20	0.827815	1
ACGGCA	20	0.829656	1
CGCGGA	20	0.829656	1
TGAAGG	19	0.829656	0.0175219
GGCCCT	20	0.829862	1
AACATA	20	0.830067	0.0601657
TCGCGA	20	0.855725	0.289231
GAGAAC	20	0.85832	0.776268
GTCGAC	20	0.85849	0.270495
CGGACA	20	0.859867	1
CCTGTC	20	0.873303	1
AATCGA	20	0.874659	0.0376887
ACTGAC	20	0.889512	0.296985
ACTTCC	20	0.889512	1
TAAAGG	20	0.889512	0.17677
TCACTC	20	0.89324	1
CCTCAG	20	0.900552	1
ACCTTC	20	0.903061	1
CCCGTA	20	0.905565	1
CACGGG	20	0.921281	1
CTACCT	20	0.921281	1
ACCCAG	20	0.921558	1
AGAGGG	20	0.921558	0.363182
CGACAG	20	0.921558	1
CATACC	20	0.921649	1
TACATC	20	0.921741	0.00657072
ACTCTC	20	0.928932	1
ATGCCC	13	0.93847	1
TTGCCC	20	0.944444	1
AGCGCG	20	0.946867	1
ACCGAG	20	0.948106	1
ACGTCG	20	0.9564	0.292699
CCCGGT	20	0.9635	1
GGATGA	14	0.967062	0.051
AAAAGG	19	1	1
AAACCG	19	1	1
AACCAA	19	1	1
AATCAC	19	1	0.413212
ACAGCG	19	1	1
ACTAAC	19	1	0.453169
ACTGCG	19	1	0.36765
AGGATC	19	1	0.051
ATACAA	19	1	0.112816
ATTCAC	19	1	0.0344397
CAAACA	19	1	1
CACAAG	19	1	1
CCAATC	19	1	1
CCTAAA	19	1	0.383397
CCTCTT	19	1	0.87654
CGAGGG	19	1	0.500226
CGCAAA	19	1	1
CGCATA	19	1	0.396479
CGGAGC	19	1	1
CGTCTC	19	1	1
CGTGGC	19	1	0.499375
CTCCTG	19	1	1
CTGACA	19	1	0.408494
CTGCGA	19	1	0.381762
CTTCCA	19	1	1
GACCGG	19	1	1
GACGAG	19	1	0.742074
GACTCA	19	1	0.374531
GCAAGG	19	1	0.728012
GCATCG	19	1	0.396479
GGAGCC	19	1	1
GGAGTA	19	1	0.054099
GGCACA	19	1	1
GGCCGA	19	1	1
GGCGCA	19	1	1
GGGACA	19	1	0.665368
GTGCCG	19	1	0.474189
TACCCG	19	1	1
TACGGA	19	1	0.054099
TATCCC	19	1	1
TCAACA	19	1	0.413212
TCCTCG	19	1	1
TCGGCC	19	1	1
TTCCCG	19	1	1
TTCCGC	19	1	1
AACCTG	18	1	0.551645
ACACTT	18	1	0.0439978
ACCTAA	18	1	0.578629
ACCTCT	18	1	1
ACTCAA	18	1	0.570034
AGACCC	18	1	1
AGACGA	18	1	1
AGGTTT	18	1	0.00387112
AGTCCG	18	1	0.570937
CACTCT	18	1	1
CATTAC	18	1	0.0376887
CATTCA	18	1	0.0344397
CCAAGC	18	1	1
CCCATA	18	1	1
CCCTAG	18	1	1
CCGGGC	18	1	1
CCTAAG	18	1	0.551645
CGACTG	18	1	0.585893
CGCGGG	18	1	1
CGCGTT	18	1	0.0844531
CGTACA	18	1	0.511145
CTAACA	18	1	0.578629
CTGAGG	18	1	0.0626667
CTGCTC	18	1	1
CTGGCC	18	1	1
CTTCTC	18	1	1
GATAGA	18	1	0.313333
GCAAGC	18	1	1
GCATAC	18	1	0.50867
GCGCTA	18	1	0.532229
GCGCTG	18	1	0.609282
GCGGAG	18	1	0.609856
GCTCGT	18	1	0.0601657
GCTGCG	18	1	0.59985
GGCCAA	18	1	1
GGCGAA	18	1	0.811133
GTAAGG	18	1	0.097439
GTGAGG	18	1	0.00387112
TACAAC	18	1	0.570937
TCAACG	18	1	0.528264
TCCCAA	18	1	1
TCCCAT	18	1	1
TCGCAA	18	1	0.518614
TGACCC	18	1	1
TTCACA	18	1	0.026422
TTCGCC	18	1	1
AAACGC	17	1	1
AACATC	17	1	0.751559
AAGGCG	17	1	1
ACACGT	17	1	0.71245
ACCCAT	17	1	1
ACGATA	17	1	0.201994
ACTGCA	17	1	0.666295
AGCGAC	17	1	1
AGGGAA	17	1	1
AGGGCT	17	1	0.0920833
AGGTAT	17	1	0.00657072
ATCACA	17	1	0.713955
ATTCGC	17	1	0.0816822
CACAGA	17	1	1
CACAGG	17	1	1
CATAAC	17	1	0.735921
CCCAAG	17	1	1
CCCAGA	17	1	1
CCCAGT	17	1	1
CCCGAT	17	1	1
CCGGTG	17	1	0.775998
CCTAAC	17	1	1
CGACGT	17	1	0.75
CGCGTA	17	1	0.709603
CGGAGA	17	1	1
CGGCAA	17	1	1
CGGCGA	17	1	1
CGGCGG	17	1	1
CGGTGC	17	1	0.776806
CTAAAC	17	1	0.762883
CTATCC	17	1	1
CTCGGA	17	1	0.714329
CTCGTG	17	1	0.108339
CTCTGC	17	1	1
CTTAAC	17	1	0.120371
GAACCA	17	1	1
GAACCC	17	1	1
GAATCA	17	1	0.20473
GACAAG	17	1	1
GACCTG	17	1	0.728012
GACGAT	17	1	0.0626667
GAGAGA	17	1	1
GAGCAC	17	1	1
GATCAC	17	1	0.645499
GCACAG	17	1	1
GCCAAG	17	1	1
GCCTGG	17	1	0.776806
GCGGCA	17	1	1
GCGTAC	17	1	0.69227
GCGTGC	17	1	0.77931
GCTTCC	17	1	1
GGAGCA	17	1	0.979708
GGATCA	17	1	0.127636
GGGCCA	17	1	1
GGTCGC	17	1	0.76808
GTACGC	17	1	0.707503
GTCCCT	17	1	1
GTCCGA	17	1	0.707503
GTGACG	17	1	0.0920833
GTGCCA	17	1	0.65744
GTTCCC	17	1	1
TAGCAC	17	1	0.695773
TCCCGA	17	1	1
TCTGCC	17	1	1
TGACCG	17	1	0.585893
TTACCC	17	1	1
AAACAC	16	1	1
AACCGT	16	1	0.824524
AACGCT	16	1	0.840823
AACTCG	16	1	0.834121
AAGCCC	16	1	1
AATCCC	16	1	1
ACAGTC	16	1	0.835398
ACCGTA	16	1	0.81071
ACGCAT	16	1	0.716381
ACGCTG	16	1	0.881373
ACGTAA	16	1	0.359711
AGGAAG	16	1	1
AGGATT	16	1	0.0376887
AGGTCA	16	1	0.231481
ATATCA	16	1	0.00387112
ATCAAC	16	1	0.936961
CAACGG	16	1	1
CAATCA	16	1	0.820203
CATCGA	16	1	0.794201
CCAAGG	16	1	1
CCCATT	16	1	1
CCGATC	16	1	1
CGAAAC	16	1	1
CGAACT	16	1	0.845514
CGATCC	16	1	1
CGTCGA	16	1	0.855153
CGTCGG	16	1	0.963569
CGTTCC	16	1	1
CTACAT	16	1	0.108339
CTCCTA	16	1	1
CTGGCG	16	1	0.979708
CTGTCC	16	1	1
GAAATA	16	1	0.936961
GAACTC	16	1	0.820203
GACCAT	16	1	0.714702
GACCGT	16	1	0.85653
GACTTG	16	1	0.00387112
GATACG	16	1	0.215946
GCAAAC	16	1	1
GCCAAA	16	1	1
GCGGAC	16	1	1
GGAACC	16	1	1
GGAATA	16	1	0.634014
GGACCT	16	1	0.909557
GGTCCA	16	1	0.83394
GTGACC	16	1	0.856682
TAACGC	16	1	0.87046
TACAGG	16	1	0.266806
TACGCG	16	1	0.896688
TAGAGG	16	1	0.2679
TCCCTT	16	1	1
TCTCCA	16	1	1
TGACGA	16	1	0.144929
TTGCAC	16	1	0.180007
AACGAA	15	1	1
AACGGC	15	1	1
AATACA	15	1	0.528264
ACAACT	15	1	1
ACAGGC	15	1	1
ACCAAA	15	1	1
ACCAAT	15	1	0.896688
ACCTGG	15	1	1
ACGACT	15	1	1
ACGGGC	15	1	1
ACGGTC	15	1	1
ACGTAC	15	1	1
ACTCGG	15	1	1
ACTGAA	15	1	0.474189
ACTGAG	15	1	0.375748
ACTTGC	15	1	0.247215
AGCAAC	15	1	1
AGCACA	15	1	1
AGCCGA	15	1	1
AGGTCT	15	1	0.00657072
AGTCCC	15	1	1
ATACCA	15	1	1
ATACCC	15	1	1
CAACTT	15	1	0.266806
CAATAC	15	1	1
CACGTA	15	1	0.99875
CACTAA	15	1	1
CCAGTC	15	1	1
CCTTCT	15	1	1
CGCGGT	15	1	1
CGGGCA	15	1	1
CGTATC	15	1	0.292967
CGTCAG	15	1	1
CGTGTC	15	1	0.290177
CTACGA	15	1	0.999672
CTCAGC	15	1	1
CTGAAC	15	1	0.999672
CTTGCA	15	1	0.252725
GAACCG	15	1	1
GACAAT	15	1	0.325818
GACACT	15	1	1
GACAGC	15	1	1
GACCTT	15	1	0.242804
GAGGGT	15	1	0.0865343
GATCGC	15	1	1
GCAACT	15	1	0.979708
GCAATC	15	1	0.995921
GCCAGA	15	1	1
GCCGTG	15	1	1
GCGAGC	15	1	1
GCGTCA	15	1	0.99875
GGAAAT	15	1	0.675825
GGAAGA	15	1	1
GGGACG	15	1	1
GGGAGA	15	1	1
GGTCAA	15	1	0.2679
GGTCAC	15	1	1
GGTGCG	15	1	0.100221
GTAACA	15	1	0.443689
GTCACG	15	1	1
GTGCAC	15	1	1
TAGCCC	15	1	1
TCCAGC	15	1	1
TCGCGG	15	1	1
TCGGAC	15	1	1
TCGTAC	15	1	0.266806
TCGTCC	15	1	1
TCTACC	15	1	1
TCTCAT	15	1	0.00387112
TGACGG	15	1	0.195778
AAATAC	14	1	0.721753
AACCAG	14	1	1
AACGTG	14	1	0.519417
AACTCA	14	1	1
ACAATC	14	1	1
ACATGT	14	1	0.00387112
ACCAAG	14	1	1
ACCGAA	14	1	1
ACCGGA	14	1	1
ACCTGT	14	1	0.443689
ACGGCT	14	1	1
ACTAAG	14	1	0.685709
ACTGAT	14	1	0.026422
ACTGGA	14	1	0.482931
AGAACG	14	1	1
AGACGC	14	1	1
AGTCAC	14	1	1
ATCACG	14	1	1
ATCTCC	14	1	1
CAACGT	14	1	1
CACGAA	14	1	1
CACGAG	14	1	1
CAGGGA	14	1	1
CATACG	14	1	1
CATGCG	14	1	0.443488
CATTCC	14	1	1
CCAAGA	14	1	1
CCCAAT	14	1	1
CCCAGG	14	1	1
CCGGAG	14	1	1
CCGTGA	14	1	1
CGAGCG	14	1	1
CGCGAA	14	1	1
CGGGGC	14	1	1
CGTGCA	14	1	1
CTACGG	14	1	1
CTATAC	14	1	0.437409
CTCCAG	14	1	1
CTCTAC	14	1	1
CTGGAC	14	1	1
GAACTG	14	1	0.501074
GAAGGG	14	1	1
GACATC	14	1	1
GACGAA	14	1	1
GACGGG	14	1	1
GACTAC	14	1	1
GAGCCG	14	1	1
GATAAC	14	1	0.646
GATGAG	14	1	0.0920833
GCACGT	14	1	1
GCCTTG	14	1	0.413212
GCGCAG	14	1	1
GCGGCT	14	1	1
GCTAAC	14	1	1
GCTACA	14	1	1
GCTCCT	14	1	1
GGAACT	14	1	0.471241
GGACCG	14	1	1
GGATAA	14	1	0.961395
GGATAG	14	1	0.564094
GGCCAT	14	1	1
GGCGGC	14	1	1
GGCTAC	14	1	1
GGCTGC	14	1	1
GGGCAC	14	1	1
GGGCGA	14	1	1
GTAACT	14	1	0.0475595
GTCAAC	14	1	1
GTGCGC	14	1	1
TAACCC	14	1	1
TACGAC	14	1	1
TACGGC	14	1	1
TATCAC	14	1	0.470311
TCACAG	14	1	1
TCAGCC	14	1	1
TCATAC	14	1	0.405508
TCCCGG	14	1	1
TCCGCT	14	1	1
TCGAAC	14	1	1
TCGCAT	14	1	0.286006
TCGGAG	14	1	0.364435
TGCGCG	14	1	1
TGGGAG	14	1	0.0865343
TTCCCT	14	1	1
TTCCTC	14	1	1
TTCGCA	14	1	0.363182
AACAAA	13	1	1
AACGGA	13	1	1
AACTGA	13	1	0.82659
AAGACG	13	1	1
AAGCCG	13	1	1
AAGGCC	13	1	1
AATGGA	13	1	0.474189
ACCTTG	13	1	0.603689
ACGAAG	13	1	1
ACTAGG	13	1	0.713581
AGACCT	13	1	1
AGACGG	13	1	1
AGCGTC	13	1	1
AGGCGT	13	1	0.536275
AGGCTC	13	1	1
AGGCTG	13	1	0.544327
AGGGCA	13	1	1
AGGTCC	13	1	1
AGGTGA	13	1	0.758356
CAAGAG	13	1	1
CACGTG	13	1	1
CACTTT	13	1	0.115749
CAGGCG	13	1	1
CATATC	13	1	0.594136
CATCAA	13	1	1
CCCTAT	13	1	1
CCCTGT	13	1	1
CCGTTA	13	1	0.570034
CCTGAT	13	1	0.453169
CGAAGG	13	1	1
CGAGCT	13	1	1
CGAGTC	13	1	1
CGATGC	13	1	0.589896
CGCGAT	13	1	1
CGCTGG	13	1	1
CGCTTA	13	1	0.510323
CGGTCG	13	1	1
CGTCGT	13	1	0.628736
CTAACT	13	1	0.579275
CTAATC	13	1	0.603103
CTACAA	13	1	1
CTCTTC	13	1	1
CTGCAA	13	1	1
CTGCTT	13	1	0.0949516
CTGTGC	13	1	0.626039
GAAAGG	13	1	1
GAACCT	13	1	1
GAATAA	13	1	1
GAATGA	13	1	0.40439
GACAGT	13	1	0.692681
GACGTA	13	1	0.67402
GACTCG	13	1	1
GACTCT	13	1	0.570937
GAGCCA	13	1	1
GATAAG	13	1	1
GCAAAG	13	1	1
GCAGCA	13	1	1
GCATCA	13	1	1
GCCTAA	13	1	1
GCCTGA	13	1	1
GCGACT	13	1	1
GCGTGA	13	1	0.526008
GCTCTC	13	1	1
GCTTGC	13	1	0.644493
GGAAGG	13	1	1
GGACTG	13	1	0.486438
GGCACT	13	1	1
GGCCGT	13	1	1
GGCCTT	13	1	0.586519
GGGCTC	13	1	1
GGTACG	13	1	0.50867
GGTCCC	13	1	1
GGTGCC	13	1	1
GTCAGC	13	1	1
TAACCG	13	1	1
TAAGCC	13	1	1
TACAGC	13	1	1
TACGAG	13	1	0.669492
TACTTG	13	1	0.00387112
TAGCGC	13	1	1
TAGGAC	13	1	0.666295
TCACGT	13	1	0.578629
TCCCAG	13	1	1
TCCGGT	13	1	0.613602
TCGACA	13	1	1
TCGACT	13	1	0.570937
TCGGCA	13	1	1
TCGTCA	13	1	0.510323
TCGTCG	13	1	0.634014
TCTACG	13	1	0.570034
TGACAC	13	1	1
TGACCA	13	1	1
TGACCT	13	1	0.44025
TGCAAC	13	1	1
TGCGAC	13	1	1
TGCGCA	13	1	1
TGGCCC	13	1	1
TGGCCG	13	1	1
TTACAC	13	1	0.589896
TTCACG	13	1	0.570034
TTCCCA	13	1	1
TTCGCT	13	1	0.133167
TTGCGC	13	1	0.600146
AACATG	12	1	0.232267
AACTGC	12	1	1
AACTGG	12	1	0.872715
AACTTC	12	1	0.778525
AATCAA	12	1	1
ACAAAG	12	1	1
ACAGAC	12	1	1
ACATCG	12	1	1
ACATGC	12	1	0.792954
ACATTC	12	1	0.775728
ACCGGT	12	1	1
ACCTTA	12	1	0.758356
ACTACG	12	1	1
ACTTAC	12	1	0.794201
AGACAT	12	1	0.855153
AGAGGC	12	1	1
AGCAAG	12	1	1
AGCCAA	12	1	1
AGGCCG	12	1	1
AGGCTA	12	1	0.855153
AGTGCC	12	1	1
ATAACA	12	1	1
ATAACG	12	1	1
ATCATA	12	1	0.242804
ATCCTA	12	1	0.775457
ATCCTC	12	1	1
ATCCTG	12	1	0.758654
ATCGAG	12	1	0.877976
ATCTAC	12	1	0.794201
ATCTCA	12	1	0.730005
ATTACC	12	1	0.776806
ATTCCC	12	1	1
CAAACG	12	1	1
CAACTG	12	1	1
CACAAA	12	1	1
CACATT	12	1	0.734223
CACTAG	12	1	1
CAGCGA	12	1	1
CAGGCA	12	1	1
CAGTCG	12	1	1
CATCAT	12	1	0.628199
CATGAC	12	1	0.792954
CCAAAG	12	1	1
CCAATA	12	1	1
CCCGGG	12	1	1
CCGATA	12	1	1
CCGTGG	12	1	1
CCTATC	12	1	1
CCTTTA	12	1	0.233641
CGACTA	12	1	1
CGAGCA	12	1	1
CGCAGA	12	1	1
CGCAGG	12	1	1
CGCAGT	12	1	1
CGCTAA	12	1	1
CGCTAG	12	1	1
CGCTGA	12	1	1
CGTACT	12	1	0.75
CGTTAC	12	1	0.735921
CGTTCG	12	1	0.8069
CTACAG	12	1	1
CTAGAC	12	1	1
CTAGGA	12	1	0.846931
CTCTGT	12	1	0.21012
CTGATT	12	1	0.00387112
CTGGCT	12	1	0.794201
CTTGAC	12	1	0.736929
GAAACA	12	1	1
GAACAA	12	1	1
GAATAC	12	1	0.999672
GACCAG	12	1	1
GACGGT	12	1	0.669492
GAGAAA	12	1	1
GAGCCT	12	1	1
GAGCGC	12	1	1
GCAGGC	12	1	1
GCAGTC	12	1	1
GCCGGA	12	1	1
GCCTAG	12	1	1
GCGATC	12	1	1
GCGGCG	12	1	1
GCTCGG	12	1	1
GCTGAC	12	1	1
GCTGGA	12	1	0.671762
GGAATG	12	1	0.152934
GGACGT	12	1	0.69227
GGCCGG	12	1	1
GGCGTA	12	1	0.662108
GGGCCT	12	1	1
GGGCGC	12	1	1
GGTATA	12	1	0.282751
GTACGG	12	1	0.678063
GTACTC	12	1	0.740145
GTAGCC	12	1	1
GTCCAA	12	1	1
GTGGCC	12	1	1
TAACAT	12	1	0.144929
TAACTC	12	1	0.791263
TAACTT	12	1	0.00657072
TAAGGC	12	1	0.840823
TACCAA	12	1	1
TACGTG	12	1	0.169937
TCAAGG	12	1	0.886965
TCACGG	12	1	1
TCACTG	12	1	0.736929
TCAGGC	12	1	1
TCCGTA	12	1	0.724711
TCCTCT	12	1	1
TCGCGT	12	1	0.776806
TCGCTA	12	1	0.75
TCGGCG	12	1	1
TCTCGA	12	1	0.740475
TCTCTC	12	1	1
TGAGAG	12	1	0.775457
TGAGGG	12	1	0.282405
TGCGAA	12	1	0.669492
TGCGCT	12	1	0.666295
TGCTAC	12	1	0.602515
TGGAGA	12	1	0.704059
TGGCCA	12	1	1
TGGCTC	12	1	0.71245
TGTCCC	12	1	1
AAACAT	11	1	1
AAACCT	11	1	1
AACATT	11	1	0.376228
AACTAA	11	1	1
AATACT	11	1	0.39189
AATTCG	11	1	0.292699
ACAAGA	11	1	1
ACAGAG	11	1	1
ACAGCA	11	1	1
ACATAG	11	1	1
ACATAT	11	1	0.268984
ACATCT	11	1	0.963638
ACCGGG	11	1	1
ACGGAA	11	1	1
ACGTCA	11	1	1
ACGTGA	11	1	1
ACTACT	11	1	0.970657
ACTCTG	11	1	0.957382
ACTTCG	11	1	0.953896
ACTTGA	11	1	0.268984
AGAATA	11	1	1
AGAATC	11	1	1
AGACTC	11	1	1
AGCCGG	11	1	1
AGGTGC	11	1	0.865654
AGTCGA	11	1	1
ATAACC	11	1	1
ATAATG	11	1	0.163929
ATACAG	11	1	1
ATACGT	11	1	0.341896
ATATAC	11	1	0.429609
ATCACT	11	1	0.976513
ATCGCA	11	1	1
ATCGCG	11	1	1
ATTACG	11	1	0.300723
ATTGAG	11	1	0.512781
CAAACT	11	1	1
CAACTA	11	1	1
CAAGGG	11	1	1
CAATAT	11	1	0.251519
CACGAT	11	1	1
CACTAT	11	1	0.855153
CACTGG	11	1	1
CAGACA	11	1	1
CAGTCA	11	1	1
CATAAG	11	1	1
CATCTA	11	1	0.976789
CATTTC	11	1	0.384576
CCATTA	11	1	0.966626
CCGAAT	11	1	1
CCGTAG	11	1	1
CCTATA	11	1	0.961432
CCTTGA	11	1	0.953716
CGATCG	11	1	1
CGCATG	11	1	0.762883
CGCTGT	11	1	0.99875
CGGCTG	11	1	1
CGGGAC	11	1	1
CGTCAA	11	1	1
CTAACC	11	1	1
CTAAGC	11	1	1
CTCAAG	11	1	1
CTCATT	11	1	0.396089
CTCGTA	11	1	0.939108
CTCTAA	11	1	0.976789
CTGACT	11	1	0.957382
CTGCAG	11	1	1
CTGCGG	11	1	1
CTGGCA	11	1	1
CTTACA	11	1	0.963569
CTTGCG	11	1	1
GAAAAG	11	1	1
GAAGCC	11	1	1
GACAGG	11	1	1
GACGTC	11	1	1
GACTAA	11	1	1
GAGACT	11	1	1
GAGCTA	11	1	0.999672
GAGTAA	11	1	1
GAGTAC	11	1	1
GAGTGA	11	1	1
GATCAA	11	1	1
GCAAGA	11	1	1
GCACTT	11	1	0.920739
GCATAA	11	1	1
GCATGC	11	1	0.980677
GCCAAT	11	1	1
GCCGGG	11	1	1
GCCGTA	11	1	1
GCGCTT	11	1	0.99875
GCGGTC	11	1	1
GCGTAA	11	1	0.99875
GCTACT	11	1	0.939108
GCTCAG	11	1	1
GCTGGC	11	1	1
GGACTA	11	1	1
GGAGCG	11	1	1
GGCGCT	11	1	1
GGCTCA	11	1	1
GGCTGA	11	1	0.823219
GGTAAG	11	1	1
GGTACT	11	1	0.195778
GTAACC	11	1	1
GTACAG	11	1	1
GTACCG	11	1	1
GTCCAG	11	1	1
GTCGCA	11	1	1
GTCGGC	11	1	1
TAACGA	11	1	1
TACCTG	11	1	0.951573
TAGCCA	11	1	1
TAGCCG	11	1	1
TAGGTA	11	1	0.559492
TCACAT	11	1	0.809371
TCCGTT	11	1	0.359711
TCTCCG	11	1	1
TCTTCG	11	1	0.39189
TGAACA	11	1	1
TGCTCC	11	1	1
TGCTGC	11	1	0.874964
TGGAAC	11	1	0.926169
TGTGCC	11	1	0.886848
TGTTCC	11	1	0.313333
TTAACC	11	1	0.976789
TTGCCA	11	1	0.935757
TTTCCC	11	1	1
AAAGGC	10	1	1
AACAAG	10	1	1
AACAGG	10	1	1
AACCGA	10	1	1
AACCTA	10	1	1
AACCTT	10	1	1
AACTAC	10	1	1
AACTTA	10	1	0.570937
AAGACC	10	1	1
AAGACT	10	1	1
AAGGGC	10	1	1
AATCCG	10	1	1
AATCCT	10	1	1
ACAAGC	10	1	1
ACAATA	10	1	1
ACAGGG	10	1	1
ACATAA	10	1	1
ACATGG	10	1	0.613602
ACCAGG	10	1	1
ACCATA	10	1	1
ACCGTG	10	1	1
ACCGTT	10	1	1
ACGAGA	10	1	1
ACGAGC	10	1	1
ACGCTT	10	1	1
ACGGGG	10	1	1
ACGGTA	10	1	1
ACTAGC	10	1	1
ACTCGT	10	1	1
ACTTGG	10	1	0.36889
AGAAAG	10	1	1
AGACCG	10	1	1
AGACTG	10	1	1
AGCCGT	10	1	1
AGCTAA	10	1	1
AGCTCG	10	1	1
ATACCG	10	1	1
ATAGAT	10	1	0.846931
ATCAAT	10	1	0.450242
ATCATC	10	1	1
ATCCGT	10	1	1
ATCGAA	10	1	1
ATCGCT	10	1	1
ATGAGA	10	1	0.796959
ATGCAC	10	1	0.976789
ATGCGC	10	1	0.989301
ATGGCG	10	1	0.292967
ATTACA	10	1	0.570714
CAAGCG	10	1	1
CAATCG	10	1	1
CACATA	10	1	1
CACGGT	10	1	1
CACTGT	10	1	1
CACTTA	10	1	1
CAGAGG	10	1	1
CAGATC	10	1	1
CAGCAA	10	1	1
CAGCGT	10	1	1
CATAGC	10	1	1
CATCGG	10	1	1
CATGCA	10	1	1
CATGGC	10	1	1
CCAAAA	10	1	1
CCGAGA	10	1	1
CCGTTT	10	1	0.547283
CCTAAT	10	1	1
CCTCTA	10	1	1
CCTGAA	10	1	1
CCTGTT	10	1	0.570937
CCTTGG	10	1	1
CGACAT	10	1	1
CGAGAC	10	1	1
CGCTTG	10	1	1
CGGAAC	10	1	1
CGGCTT	10	1	1
CGGGCG	10	1	1
CGGTAC	10	1	1
CGGTCA	10	1	1
CGTCTA	10	1	1
CGTGAA	10	1	1
CGTGCG	10	1	1
CTAACG	10	1	1
CTAGCA	10	1	1
CTATGC	10	1	0.503614
CTCAGT	10	1	1
CTCTGA	10	1	1
CTGTTC	10	1	0.570937
CTTACT	10	1	0.570937
CTTCGA	10	1	1
CTTGGC	10	1	1
GAAACC	10	1	1
GAACAT	10	1	1
GAACGG	10	1	1
GAACGT	10	1	1
GAAGAA	10	1	1
GAATAT	10	1	0.824717
GACGTG	10	1	1
GAGATC	10	1	1
GAGTCA	10	1	1
GATACT	10	1	0.418296
GATCCC	10	1	1
GCAGAC	10	1	1
GCAGCG	10	1	1
GCGTGG	10	1	0.920658
GCTAAG	10	1	1
GCTCGA	10	1	1
GCTTAA	10	1	0.456875
GCTTCA	10	1	1
GGAAAA	10	1	1
GGAATT	10	1	0.669492
GGACTC	10	1	1
GGAGCT	10	1	1
GGAGTG	10	1	0.794201
GGATTA	10	1	0.69227
GGATTG	10	1	0.296985
GGCAAT	10	1	1
GGCCTG	10	1	1
GGGACT	10	1	1
GGGAGT	10	1	0.792954
GGGATT	10	1	0.332917
GGTACC	10	1	1
GGTCTA	10	1	0.32438
GGTGAG	10	1	0.795595
GGTGAT	10	1	0.249688
GGTGCA	10	1	1
GGTTTA	10	1	0.0688793
GTACAT	10	1	0.360826
GTCCGG	10	1	1
GTCGCT	10	1	1
GTGAAG	10	1	1
GTGCCT	10	1	1
GTGTCC	10	1	1
GTTCAC	10	1	1
TAAACC	10	1	1
TAACTA	10	1	0.528264
TACAAG	10	1	1
TACCGA	10	1	1
TACCGG	10	1	1
TACCGT	10	1	1
TACTAA	10	1	0.585893
TATGGA	10	1	0.217812
TCCGAG	10	1	1
TCCGTG	10	1	1
TCCTAT	10	1	0.486438
TCCTTA	10	1	0.594136
TCGTGC	10	1	1
TCTACA	10	1	1
TCTCCT	10	1	1
TCTGAC	10	1	1
TCTTCC	10	1	1
TGAATC	10	1	0.357852
TGACAA	10	1	1
TGACTC	10	1	1
TGATAC	10	1	0.369401
TGCACT	10	1	0.99875
TGCTTC	10	1	0.472168
TGGACG	10	1	0.957053
TTACGC	10	1	1
TTCGTG	10	1	0.0376887
TTCTCA	10	1	0.600146
TTGACG	10	1	0.369401
TTGGAG	10	1	0.303777
TTGGGA	10	1	0.322872
TTTACG	10	1	0.0601657
AAACGA	9	1	1
AAACTC	9	1	1
AACCAT	9	1	1
AACCGG	9	1	1
AACGTC	9	1	1
AACTCT	9	1	1
AAGACA	9	1	1
AAGCGC	9	1	1
AAGGCT	9	1	1
AATAAG	9	1	1
AATACG	9	1	1
ACCTAT	9	1	1
ACGATC	9	1	1
ACGATG	9	1	0.698857
ACTAGA	9	1	1
ACTATA	9	1	0.758356
ACTCGA	9	1	1
ACTCTA	9	1	1
ACTGCT	9	1	1
ACTGGC	9	1	1
AGAACA	9	1	1
AGACAA	9	1	1
AGACCA	9	1	1
AGATAC	9	1	1
AGCCTT	9	1	1
AGCGCT	9	1	1
AGCGTG	9	1	1
AGGTAG	9	1	1
AGTCTC	9	1	1
ATAACT	9	1	0.806683
ATATAG	9	1	1
ATCGGA	9	1	1
ATCGGC	9	1	1
ATTAAG	9	1	1
ATTCTC	9	1	0.794201
CAAGTC	9	1	1
CACAAT	9	1	1
CACAGT	9	1	1
CAGACG	9	1	1
CAGCTC	9	1	1
CATAGG	9	1	1
CATGTC	9	1	0.749062
CATTCT	9	1	0.791263
CCAGCT	9	1	1
CCATGG	9	1	1
CCATTG	9	1	1
CCGAGT	9	1	1
CCGTAA	9	1	1
CCGTAT	9	1	1
CCTGTA	9	1	1
CGAAGC	9	1	1
CGAATC	9	1	1
CGACTT	9	1	1
CGATAA	9	1	1
CGCAAT	9	1	1
CGCATT	9	1	1
CGCTAT	9	1	1
CGGATA	9	1	1
CGGCGT	9	1	1
CGGCTA	9	1	1
CGGGGA	9	1	1
CGGTAA	9	1	1
CGGTTC	9	1	1
CGTTGC	9	1	1
CTAAAG	9	1	1
CTACTT	9	1	0.806683
CTAGGC	9	1	1
CTCAGG	9	1	1
CTCGAG	9	1	1
CTCTTA	9	1	0.793193
CTCTTG	9	1	0.776806
CTGTCG	9	1	1
CTTAAA	9	1	0.745581
CTTACG	9	1	1
CTTGGA	9	1	0.547283
CTTTAC	9	1	0.794201
CTTTCA	9	1	0.791263
GAAGAG	9	1	1
GAAGTA	9	1	1
GAATGG	9	1	0.819602
GACAAA	9	1	1
GAGCGA	9	1	1
GAGCGT	9	1	1
GAGTCC	9	1	1
GATAAT	9	1	1
GATCAT	9	1	0.553969
GATGCA	9	1	0.792954
GATGGA	9	1	0.856377
GATTCA	9	1	0.613602
GCACTA	9	1	1
GCACTG	9	1	1
GCCATA	9	1	1
GCCGGT	9	1	1
GCCTGT	9	1	1
GCGCAT	9	1	1
GCGGGC	9	1	1
GCGGGG	9	1	1
GCTTAC	9	1	1
GCTTCG	9	1	1
GGACTT	9	1	0.512781
GGATCG	9	1	1
GGATGG	9	1	0.394943
GGCAAA	9	1	1
GGCAAG	9	1	1
GGCATA	9	1	1
GGCATC	9	1	1
GGCATT	9	1	0.570937
GGCCAG	9	1	1
GGCCTA	9	1	1
GGCGAG	9	1	1
GGCGTC	9	1	1
GGCGTG	9	1	1
GGCTCT	9	1	1
GGGACC	9	1	1
GGGATA	9	1	1
GGGCAT	9	1	1
GGGCCG	9	1	1
GGGGAC	9	1	1
GGTAAT	9	1	0.776806
GGTCCG	9	1	1
GTAACG	9	1	1
GTAATT	9	1	0.303777
GTACAA	9	1	1
GTCACA	9	1	1
GTCCTT	9	1	0.737264
GTCGAG	9	1	1
GTCTCG	9	1	1
GTGGCG	9	1	1
GTTGCC	9	1	1
GTTTAC	9	1	0.0865343
TAAACG	9	1	1
TAACCT	9	1	1
TAAGGG	9	1	1
TAATCC	9	1	1
TAATGA	9	1	0.626212
TACGCT	9	1	1
TACTAC	9	1	1
TAGACC	9	1	1
TAGATA	9	1	1
TATACG	9	1	0.735245
TCAACT	9	1	1
TCAAGA	9	1	1
TCAATA	9	1	0.776806
TCAATC	9	1	1
TCAGTC	9	1	1
TCATCT	9	1	0.83394
TCCTTG	9	1	0.776806
TCGAAA	9	1	1
TCGCTG	9	1	1
TCTCAA	9	1	1
TGACAG	9	1	1
TGACAT	9	1	0.410701
TGATTA	9	1	0.21012
TGCCAG	9	1	1
TGCCGA	9	1	1
TGCCGG	9	1	1
TGCCTT	9	1	0.730005
TGCGGA	9	1	1
TGGACC	9	1	1
TGGAGC	9	1	1
TGGGAC	9	1	1
TGGTGA	9	1	0.34864
TGTCGG	9	1	0.383397
TTACCA	9	1	1
TTACCG	9	1	1
TTCCTA	9	1	0.794201
TTCCTT	9	1	0.345247
TTCGAC	9	1	1
TTCTCC	9	1	1
TTCTCG	9	1	0.775457
TTGAAG	9	1	0.976789
TTGGCC	9	1	1
TTTAAG	9	1	0.272177
TTTCCT	9	1	0.342546
AAACCA	8	1	1
AAAGAC	8	1	1
AAAGCC	8	1	1
AAAGGG	8	1	1
AAAGTG	8	1	1
AAATTC	8	1	1
AACGAT	8	1	1
AACGTA	8	1	1
AACTAG	8	1	1
AACTTG	8	1	0.875095
AAGAGA	8	1	1
AAGATA	8	1	1
AAGCAC	8	1	1
AAGCCT	8	1	1
AAGGGG	8	1	1
AAGGTA	8	1	1
AAGTCT	8	1	0.929378
AAGTGC	8	1	1
AATAAA	8	1	1
AATAAC	8	1	1
AATAGG	8	1	1
AATATA	8	1	1
AATATT	8	1	0.634014
AATCCA	8	1	1
AATGAT	8	1	0.850507
AATGCG	8	1	1
AATTAC	8	1	1
ACAGTG	8	1	1
ACATTA	8	1	0.999672
ACCAGA	8	1	1
ACCGAT	8	1	1
ACCTAG	8	1	1
ACCTTT	8	1	1
ACGAAT	8	1	1
ACGATT	8	1	0.896688
ACGGAT	8	1	1
ACGTGG	8	1	1
ACTAAA	8	1	1
ACTATC	8	1	1
ACTCTT	8	1	1
ACTGTT	8	1	0.26943
ACTTCA	8	1	1
AGAGCC	8	1	1
AGATCA	8	1	1
AGCAGC	8	1	1
AGCCTA	8	1	1
AGCGAG	8	1	1
AGCTAC	8	1	1
AGCTCC	8	1	1
AGGCAT	8	1	1
AGGCTT	8	1	0.825295
AGGGTG	8	1	1
AGGTCG	8	1	1
AGTACA	8	1	1
AGTCCA	8	1	1
AGTGAC	8	1	1
ATACCT	8	1	1
ATACGA	8	1	1
ATACTT	8	1	0.363182
ATAGAG	8	1	1
ATCCTT	8	1	1
ATGACC	8	1	1
ATGCAA	8	1	0.953941
ATGGAA	8	1	1
ATTGCC	8	1	1
ATTGGC	8	1	0.7949
CAAAAC	8	1	1
CAACAG	8	1	1
CAAGCT	8	1	1
CACTTG	8	1	1
CAGGCT	8	1	1
CATATA	8	1	0.990254
CATCAG	8	1	1
CATCTG	8	1	1
CATGCT	8	1	0.965621
CATGGA	8	1	1
CATGTG	8	1	0.321412
CATTGG	8	1	0.794201
CCAAAT	8	1	1
CCAGAT	8	1	1
CCAGTG	8	1	1
CCATAA	8	1	1
CCGAAA	8	1	1
CCGAAG	8	1	1
CCTAGA	8	1	1
CCTATT	8	1	1
CGAAGT	8	1	1
CGAATA	8	1	1
CGAGAA	8	1	1
CGATAT	8	1	0.776806
CGGCAG	8	1	1
CGTAAG	8	1	1
[truncated: 1,996 more rows]

## Sheet: 7
Motif	Incidence in data	Q.rand less than	Q.perm less than
CCGCCCC	149	0.00146678	0.827546
CCCCGCC	145	0.00146678	0.95346
CCCCACC	143	0.00146678	1
CCCGCCC	142	0.00146678	1
CCCACCC	128	0.00146678	1
CCACCCC	120	0.00146678	1
CCCCTCC	114	0.00146678	0.839503
CCCTCCC	111	0.00146678	0.997485
CCTCCCC	103	0.00146678	1
AAGGAGG	98	0.00146678	0.00573173
CGCCCCC	95	0.00146678	1
CCCCCAC	93	0.00146678	1
AAGGAGA	88	0.00146678	0.00573173
CACCGCC	87	0.00146678	0.00573173
GAAGGAG	87	0.00146678	0.00573173
CGCCCAC	84	0.00146678	0.00573173
CCCCCGC	84	0.00146678	1
CCACCGC	82	0.00146678	0.00573173
CCGCACC	80	0.00146678	0.00573173
CCACGCC	78	0.00146678	0.00573173
CACCACC	77	0.00146678	0.0376088
CACCCCC	77	0.00146678	1
CCACCAC	76	0.00146678	0.00573173
CGCCACC	74	0.00146678	0.00573173
CCGCCAC	72	0.00146678	0.00573173
GCCCCGC	72	0.00146678	0.00573173
AGAAGGA	71	0.00146678	0.00573173
CCCCCTC	71	0.00146678	1
CCGCCCA	70	0.00146678	0.0671662
CGCCCCA	70	0.00146678	0.0903182
CTCCCCC	67	0.00146678	1
CCCACGC	66	0.00146678	0.244072
GCCCCAC	65	0.00146678	0.196516
CCCACCG	65	0.00146678	0.290364
ACCGCCC	65	0.00146678	0.34448
CCCTCAC	64	0.00146678	0.00573173
CCCGCCA	64	0.00146678	0.280106
CACCCAC	64	0.00146678	0.490365
CCTCGCC	63	0.00146678	0.00573173
CGCCCCG	63	0.00146678	0.364673
CCTCACC	62	0.00146678	0.00573173
CACCCGC	62	0.00146678	0.417688
CCACCCG	61	0.00146678	0.436031
GCCCGCC	61	0.00146678	0.495907
CACGCCC	61	0.00146678	0.538952
ACCCCAC	61	0.00146678	0.611809
CCCGACC	60	0.00146678	0.589364
ACCCACC	60	0.00146678	0.70047
AGGAGGA	59	0.00146678	0.00573173
CCCACCA	59	0.00146678	0.766578
AGGAGAT	58	0.00146678	0.00573173
CCCTCGC	58	0.00146678	0.00573173
CCGCCCG	58	0.00146678	0.728394
CCTCCAC	57	0.00146678	0.0376088
GCCCACC	57	0.00146678	0.750294
CGCACCC	57	0.00146678	0.774082
AAGAAGG	56	0.00146678	0.00573173
CCACCTC	56	0.00146678	0.00573173
CCCGCAC	56	0.00146678	0.858919
CCACACC	56	0.00146678	0.95346
AGGAGGT	55	0.00146678	0.00573173
CGCCCTC	55	0.00146678	0.0376088
CCCGCCG	55	0.00146678	0.871223
CGCCCGC	55	0.00146678	0.942338
CCCGTCC	54	0.00146678	0.0671662
CGCTCCC	54	0.00146678	0.113814
CCGCCGC	54	0.00146678	0.95346
GCCACCC	54	0.00146678	0.95346
CGCCGCC	53	0.00146678	0.98037
CACCCCA	53	0.00146678	1
GATATAT	52	0.00146678	0.00573173
GGAGATA	52	0.00146678	0.00573173
CTCCACC	52	0.00146678	0.165583
CCGCGCC	52	0.00146678	1
CGCGCCC	52	0.00146678	1
GCCCCCC	52	0.00146678	1
GAGATAT	51	0.00146678	0.00573173
CTCGCCC	51	0.00146678	0.219668
CCGCCCT	51	0.00146678	0.233383
GCCCCTC	51	0.00146678	0.233383
GCCGCCC	51	0.00146678	1
CCCTCCG	50	0.00146678	0.256387
ACCCCGC	50	0.00146678	1
AGATATA	49	0.00146678	0.00573173
CCCACCT	49	0.00146678	0.353244
CCGCTCC	49	0.00146678	0.390459
ACCACCC	49	0.00146678	1
CCACCCA	49	0.00146678	1
CCCACAC	49	0.00146678	1
CCCCACG	49	0.00146678	1
CCCGCGC	49	0.00146678	1
TAAGAAG	48	0.00146678	0.00573173
CTCCCTC	48	0.00146678	0.0376088
CTCCCGC	48	0.00146678	0.383727
CACCCTC	48	0.00146678	0.408967
CCCTCCA	48	0.00146678	0.412358
GGAGGAC	47	0.00146678	0.00573173
CCTGCCC	47	0.00146678	0.456033
CCTCCGC	47	0.00146678	0.484718
CACGCAC	46	0.00146678	0.00573173
CCACTCC	46	0.00146678	0.51413
CGCCCCT	46	0.00146678	0.52583
CACCCCT	46	0.00146678	0.562767
CACCTCC	46	0.00146678	0.562767
CCAACCC	46	0.00146678	1
CCCAACC	46	0.00146678	1
ATATATC	45	0.00146678	0.00573173
TAAGGAG	45	0.00146678	0.00573173
CCCCTCG	45	0.00146678	0.644648
CTCACCC	45	0.00146678	0.697976
CCAGCCC	45	0.00146678	1
CGACCCC	45	0.00146678	1
ACCCGCC	44	0.00146678	1
CACCCCG	44	0.00146678	1
CCGACCC	44	0.00146678	1
CCGCCTC	43	0.00146678	0.774082
CCACCCT	43	0.00146678	0.874449
ACGCCCC	43	0.00146678	1
CCCCGCG	43	0.00146678	1
GCCCCCG	43	0.00146678	1
AAAGGAG	42	0.00146678	0.00573173
CCCGCCT	42	0.00146678	0.858919
CCTACCC	42	0.00146678	0.901748
CACGCGC	41	0.00146678	0.00573173
GCCCGAC	41	0.00146678	0.00573173
CCCTGCC	41	0.00146678	0.95346
ACCCCCA	41	0.00146678	1
CCCCCCT	41	0.00146678	1
AGGAGGC	40	0.00146678	0.00573173
GAGGAGG	40	0.00146678	0.00573173
TATATCC	40	0.00146678	0.00573173
GCCCTCC	40	0.00146678	0.953464
CCTCCCG	40	0.00146678	0.983365
TCCACCC	40	0.00146678	1
TCCCCAC	40	0.00146678	1
CACGCCG	39	0.00146678	0.00573173
CGCCACG	39	0.00146678	0.00573173
ACCCCTC	39	0.00146678	1
CACACCC	39	0.00146678	1
CCCCACA	39	0.00146678	1
CCCCTGC	39	0.00146678	1
CCCTACC	39	0.00146678	1
CTCCGCC	39	0.00146678	1
CTGCCCC	39	0.00146678	1
TCCGCCC	39	0.00146678	1
CGCACAC	38	0.00146678	0.00573173
GGAGGAA	38	0.00146678	0.00573173
GGAGGGC	38	0.00146678	0.00573173
GGAGGTA	38	0.00146678	0.00573173
CCTCCCT	38	0.00146678	0.364673
ACCCTCC	38	0.00146678	1
CCATCCC	38	0.00146678	1
CCCACTC	38	0.00146678	1
CCCCCCG	38	0.00146678	1
CCCCGTC	38	0.00146678	1
CCCGCTC	38	0.00146678	1
CCGTCCC	38	0.00146678	1
GCACCCC	38	0.00146678	1
CCCCAAC	37	0.00146678	1
CCCCGCA	37	0.00146678	1
TCGCCCC	37	0.00146678	1
ACGCGCC	36	0.00146678	0.00573173
CACACAC	36	0.00146678	0.00573173
ACCCCCC	36	0.00146678	1
CCGGCCC	36	0.00146678	1
CGCCTCC	36	0.00146678	1
CTCCCAC	36	0.00146678	1
CTCCCCA	36	0.00146678	1
TCCCGCC	36	0.00146678	1
CGCCACA	35	0.00146678	0.00573173
GCCGCAC	35	0.00146678	0.00573173
CTCCCCT	35	0.00146678	0.675255
ACACCCC	35	0.00146678	1
ACCTCCC	35	0.00146678	1
GCGCCCC	35	0.00146678	1
ACACCAC	34	0.00146678	0.00573173
ACACCGC	34	0.00146678	0.00573173
ACGCCAC	34	0.00146678	0.00573173
ACGCCGC	34	0.00146678	0.00573173
CACCACG	34	0.00146678	0.00573173
TCCCTCC	34	0.00146678	0.697976
CAACCCC	34	0.00146678	1
CCCCGAC	34	0.00146678	1
GCCTCCC	34	0.00146678	1
ACCACAC	33	0.00146678	0.00573173
CGCCGCA	33	0.00146678	0.00573173
TCCCCTC	33	0.00146678	0.802075
CACTCCC	33	0.00146678	1
CAGCCCC	33	0.00146678	1
CCCATCC	33	0.00146678	1
CCCCATC	33	0.00146678	1
CCCCTCA	33	0.00146678	1
CCCGGCC	33	0.00146678	1
CTCCCCG	33	0.00146678	1
TCACCCC	33	0.00146678	1
ACCTCAC	32	0.00146678	0.00573173
CCTCACG	32	0.00146678	0.00573173
CGCGCCA	32	0.00146678	0.00573173
GAGGAAC	32	0.00146678	0.00573173
GAGGACA	32	0.00146678	0.00573173
ACCCGAC	32	0.00146678	0.0671662
CGACCGC	32	0.00146678	0.0671662
GCCACAC	32	0.00146678	0.0671662
CCCCACT	32	0.00146678	1
CCCCCCA	32	0.00146678	1
GCTCCCC	32	0.00146678	1
CTCACCG	31	0.00146678	0.00573173
GGAGGTC	31	0.00146678	0.00573173
CCGCGAC	31	0.00146678	0.0376088
ACCGCAC	31	0.00146678	0.0903182
CCACACG	31	0.00146678	0.0903182
CCTCCTC	31	0.00146678	0.95346
CCCAGCC	31	0.00146678	1
CCCCCCC	31	0.00146678	1
TCCCCGC	31	0.00146678	1
AGGAGGG	30	0.00146678	0.00573173
GAGGTAA	30	0.00146678	0.00573173
GCCACGC	30	0.00146678	0.0376088
CACACCG	30	0.00146678	0.0671662
ACCCGCA	30	0.00146678	0.113814
CCGACCG	30	0.00146678	0.113814
CGACGCC	30	0.00146678	0.150277
CGCACCA	30	0.00146678	0.165583
CGCACGC	30	0.00146678	0.180979
CATCCCC	30	0.00146678	1
CCCCTAC	30	0.00146678	1
CCCTCTC	30	0.00146678	1
CTACCCC	30	0.00146678	1
GCCCCCA	30	0.00146678	1
ACGGAGG	29	0.00146678	0.00573173
GCACCCG	29	0.00146678	0.165583
ACGCACC	29	0.00146678	0.180979
CCGACGC	29	0.00146678	0.180979
CACACGC	29	0.00146678	0.196516
CGACCAC	29	0.00146678	0.211009
CGCGACC	29	0.00146678	0.211009
CCACACA	29	0.00146678	0.219668
CGCGCGC	29	0.00146678	0.290364
CCCCGGC	29	0.00146678	1
CCTCTCC	29	0.00146678	1
TCCTCCC	29	0.00146678	1
CTCACGC	28	0.00146678	0.00573173
GAGGTAC	28	0.00146678	0.00573173
GGAGGAT	28	0.00146678	0.00573173
CGCACCG	28	0.00146678	0.219668
GCACCGC	28	0.00146678	0.219668
CACCGAC	28	0.00146678	0.233383
CGCAACC	28	0.00146678	0.233383
CGCGCCG	28	0.00146678	0.300555
CAACACC	28	0.00146678	0.319625
CCGCGCG	28	0.00146678	0.319625
ACCACCG	28	0.00146678	0.328991
ACCCAAC	28	0.00146678	0.34448
CCTCCCA	28	0.00146678	1
TCCCACC	28	0.00146678	1
GAGGAAT	27	0.00146678	0.00573173
CACCGCA	27	0.00146678	0.211009
GCACACC	27	0.00146678	0.244072
GCGCCAC	27	0.00146678	0.268111
CCGCAAC	27	0.00146678	0.300555
CCGACCA	27	0.00146678	0.311151
GCCCACG	27	0.00146678	0.311151
CCGCACA	27	0.00146678	0.328991
CGCCGAC	27	0.00146678	0.328991
GCACCAC	27	0.00146678	0.328991
CCAACAC	27	0.00146678	0.338431
ACCGCCA	27	0.00146678	0.34448
CACCGCG	27	0.00146678	0.372563
CACGACC	27	0.00146678	0.372563
ACCACCA	27	0.00146678	0.395698
CACCAAC	27	0.00146678	0.427436
CCCTCCT	27	0.00146678	1
CGGCCCC	27	0.00146678	1
TCCCCCA	27	0.00146678	1
AGGAGAC	26	0.00146678	0.00573173
ACACCTC	26	0.00146678	0.0376088
TCGACCC	26	0.00146678	0.0376088
CACCGCT	26	0.00146678	0.0671662
CACCTCA	26	0.00146678	0.0671662
CACCCGA	26	0.00146678	0.364673
CACCGGC	26	0.00146678	0.417688
CCACGCG	26	0.00146678	0.417688
ACCACGC	26	0.00146678	0.427436
GCCACCG	26	0.00146678	0.427436
CCCGACG	26	0.00146678	0.440718
CGCGCAC	26	0.00146678	0.440718
ACACACC	26	0.00146678	0.547299
GCCCCCT	26	0.00146678	1
AGGAGAA	25	0.00146678	0.00573173
CAAGGAG	25	0.00146678	0.00573173
GGAGGCA	25	0.00146678	0.00573173
TCGCCAC	25	0.00146678	0.0376088
GCCACTC	25	0.00146678	0.0903182
GACCCAC	25	0.00146678	0.456033
CACGCCA	25	0.00146678	0.484718
CGCCCGA	25	0.00146678	0.495907
ACACGCC	25	0.00146678	0.502913
CCACGCA	25	0.00146678	0.502913
CGCCGCG	25	0.00146678	0.502913
CCACAAC	25	0.00146678	0.547299
CACACCA	25	0.00146678	0.55898
CCGCACG	25	0.00146678	0.574658
ACCGCCG	25	0.00146678	0.579069
GCGCCGC	25	0.00146678	0.63509
CCCCGCT	25	0.00146678	1
GACCCCC	25	0.00146678	1
TCCCCCC	25	0.00146678	1
CTCGCTC	24	0.00146678	0.00573173
GCCTCAC	24	0.00146678	0.0376088
ACCCGTC	24	0.00146678	0.0671662
CCGCGTC	24	0.00146678	0.0671662
CCGTCCG	24	0.00146678	0.0671662
CTCGCCA	24	0.00146678	0.0671662
GCCGACC	24	0.00146678	0.646563
CCGACAC	24	0.00146678	0.657605
ACCCACA	24	0.00146678	0.678488
GCCGCGC	24	0.00146678	0.70047
CCAGCGC	24	0.00146678	0.705728
CGGCCCG	24	0.00146678	0.709643
ACCAACC	24	0.00146678	0.721561
ACCCCCG	24	0.00146678	1
ACCCCCT	24	0.00146678	1
CCCCAGC	24	0.00146678	1
CCTTCCC	24	0.00146678	1
CTCCTCC	24	0.00146678	1
GAGGATA	23	0.00146678	0.00573173
GGAGGCG	23	0.00146678	0.00573173
GGAGGGA	23	0.00146678	0.00573173
GCCCTCA	23	0.00146678	0.0903182
ACCGCTC	23	0.00146678	0.113814
CGCCTCA	23	0.00146678	0.113814
CCGTCCA	23	0.00146678	0.150277
CGCCTGC	23	0.00146678	0.150277
CCACTCG	23	0.00146678	0.165583
CCACTAC	23	0.00146678	0.180979
CCATCGC	23	0.00146678	0.180979
CGACCCT	23	0.00146678	0.180979
CACTCGC	23	0.00146678	0.196516
CGTCGCC	23	0.00146678	0.211009
ACCGACC	23	0.00146678	0.724683
CCAACGC	23	0.00146678	0.727104
CCGCCGA	23	0.00146678	0.745125
CCCAACG	23	0.00146678	0.747349
ACCGCGC	23	0.00146678	0.763563
CCGCGCA	23	0.00146678	0.764894
CAACCAC	23	0.00146678	0.776788
CCAACCA	23	0.00146678	0.807812
CACCACA	23	0.00146678	0.836446
CCCCTTC	23	0.00146678	1
CCCTTCC	23	0.00146678	1
CGTCCCC	23	0.00146678	1
AGGGAGG	22	0.00146678	0.00573173
CCTCTCA	22	0.00146678	0.00573173
CGGAGGA	22	0.00146678	0.00573173
GAGGCAA	22	0.00146678	0.00573173
GGACACA	22	0.00146678	0.00573173
CCGCCTG	22	0.00146678	0.150277
TCACCCA	22	0.00146678	0.165583
ACGCTCC	22	0.00146678	0.180979
CACACCT	22	0.00146678	0.196516
CACGCTC	22	0.00146678	0.196516
CGTGCCC	22	0.00146678	0.211009
CCGTCGC	22	0.00146678	0.219668
CCTACAC	22	0.00146678	0.219668
CGCCCGT	22	0.00146678	0.219668
CGCTCGC	22	0.00146678	0.219668
GCCCATC	22	0.00146678	0.233383
CCGCGCT	22	0.00146678	0.34448
ACGCCCA	22	0.00146678	0.822022
CCACGAC	22	0.00146678	0.824792
GACCCGC	22	0.00146678	0.845197
GACCACC	22	0.00146678	0.856018
CGCCAAC	22	0.00146678	0.871223
CGACACC	22	0.00146678	0.914807
CACCCAA	22	0.00146678	0.924224
CCACCGG	22	0.00146678	0.926028
CCACCAA	22	0.00146678	0.952251
ACTCCCC	22	0.00146678	1
CTCTCCC	22	0.00146678	1
ACACGCA	21	0.00146678	0.00573173
CACGACA	21	0.00146678	0.00573173
CAGGAGG	21	0.00146678	0.00573173
CGACCGA	21	0.00146678	0.00573173
CTCTCAC	21	0.00146678	0.00573173
GAGGACC	21	0.00146678	0.00573173
GCGCGCG	21	0.00146678	0.00573173
CCGCCAT	21	0.00146678	0.133356
CCACCTG	21	0.00146678	0.256387
CACCACT	21	0.00146678	0.290364
GCCACCT	21	0.00146678	0.300555
CCACTGC	21	0.00146678	0.311151
CCCACTA	21	0.00146678	0.319625
GCCTCGC	21	0.00146678	0.328991
GCTCACC	21	0.00146678	0.328991
ACCTCGC	21	0.00146678	0.353244
CGCTCAC	21	0.00146678	0.353244
ACCCACG	21	0.00146678	0.95346
CCACAGC	21	0.00146678	0.95346
CCACCGA	21	0.00146678	0.95346
CCACGGC	21	0.00146678	0.95346
CCCAACA	21	0.00146678	0.95346
CCCGACA	21	0.00146678	0.95346
CCGCCAA	21	0.00146678	0.95346
GCAACCC	21	0.00146678	0.95346
GCCCAAC	21	0.00146678	0.95346
GCCCACA	21	0.00146678	0.95346
CGGCCAC	21	0.00146678	0.953464
GCGCGCC	21	0.00146678	0.953464
AACCCAC	21	0.00146678	0.957561
CGCGGCC	21	0.00146678	0.979458
TCCCCCG	21	0.00146678	1
TCTCCCC	21	0.00146678	1
TGCCCCC	21	0.00146678	1
CCCTTTC	20	0.00146678	0.00573173
GACACAC	20	0.00146678	0.00573173
GAGGACG	20	0.00146678	0.00573173
GAGGACT	20	0.00146678	0.00573173
GAGGGAC	20	0.00146678	0.00573173
GCACGCA	20	0.00146678	0.00573173
GGAGGTT	20	0.00146678	0.00573173
TCTCACC	20	0.00146678	0.0376088
CCTGCCT	20	0.00146678	0.0671662
CTCACAC	20	0.00146678	0.364673
ACCACTC	20	0.00146678	0.395698
CGCCATC	20	0.00146678	0.401583
CTCGACC	20	0.00146678	0.401583
CCGACCT	20	0.00146678	0.408967
GCGCCCT	20	0.00146678	0.408967
CAACCCT	20	0.00146678	0.412358
TCCACCG	20	0.00146678	0.417688
ACCCGCT	20	0.00146678	0.427436
CTCGCGC	20	0.00146678	0.427436
CCCTACA	20	0.00146678	0.440718
CGCTCCG	20	0.00146678	0.447775
CACCATC	20	0.00146678	0.451758
TCACGCC	20	0.00146678	0.456033
CGCCTCG	20	0.00146678	0.470887
CGCCGTC	20	0.00146678	0.484718
CACCTGC	20	0.00146678	0.490365
CGCGCTC	20	0.00146678	0.529446
GCCCCAA	20	0.00146678	0.95346
GCCACCA	20	0.00146678	0.961452
GCACGCC	20	0.00146678	0.996067
AGCCCCC	20	0.00146678	1
CCCCCGT	20	0.00146678	1
CCCCCTA	20	0.00146678	1
CGCCGGC	20	0.00146678	1
CTTCCCC	20	0.00146678	1
GGCCCGC	20	0.00146678	1
ACAGGAG	19	0.00146678	0.00573173
ACGACGC	19	0.00146678	0.00573173
ACGAGGA	19	0.00146678	0.00573173
ACGCAAC	19	0.00146678	0.00573173
AGGACAC	19	0.00146678	0.00573173
CGACGCG	19	0.00146678	0.00573173
CGCGACG	19	0.00146678	0.00573173
CTGGAGG	19	0.00146678	0.00573173
GCGCACA	19	0.00146678	0.00573173
GGAGGCT	19	0.00146678	0.00573173
ACTCCCT	19	0.00146678	0.0903182
ACCCACT	19	0.00146678	0.463933
CCACGTC	19	0.00146678	0.470887
CCCTGAC	19	0.00146678	0.502913
CGCCCTA	19	0.00146678	0.538952
TCACCAC	19	0.00146678	0.538952
CCTGACC	19	0.00146678	0.543164
CGCTCCA	19	0.00146678	0.543164
CGCCGCT	19	0.00146678	0.547299
CGACCTC	19	0.00146678	0.550524
CGCGCCT	19	0.00146678	0.554928
CGTCCAC	19	0.00146678	0.554928
CTCACCA	19	0.00146678	0.554928
CTCAACC	19	0.00146678	0.55898
GCGCCTC	19	0.00146678	0.55898
GCCGCCT	19	0.00146678	0.562767
CGCCACT	19	0.00146678	0.568535
CATCACC	19	0.00146678	0.574658
CCTCAAC	19	0.00146678	0.601109
ACCCTCA	19	0.00146678	0.611809
CCCGTCG	19	0.00146678	0.611809
TCCGCGC	19	0.00146678	0.615806
CTGCCGC	19	0.00146678	0.621449
AACACCC	19	0.00146678	1
CAACCCG	19	0.00146678	1
CCCCCGG	19	0.00146678	1
CCCGCAA	19	0.00146678	1
CCGGCGC	19	0.00146678	1
CGGCACC	19	0.00146678	1
GACGCCC	19	0.00146678	1
GCCGCCA	19	0.00146678	1
GGCCACC	19	0.00146678	1
TCCCCCT	19	0.00146678	1
ACGCACA	18	0.00146678	0.00573173
AGAGGAG	18	0.00146678	0.00573173
ATAAGGA	18	0.00146678	0.00573173
CGAGGAC	18	0.00146678	0.00573173
CGCGTCG	18	0.00146678	0.00573173
GGAGAAT	18	0.00146678	0.00573173
GGAGACA	18	0.00146678	0.00573173
GGAGGCC	18	0.00146678	0.00573173
ACACACA	18	0.00146678	0.0376088
CGTCCTC	18	0.00146678	0.113814
TCACCTC	18	0.00146678	0.133356
CGCCCAT	18	0.00146678	0.547299
GCCCACT	18	0.00146678	0.606063
CCACTCA	18	0.00146678	0.630452
CACCCGT	18	0.00146678	0.649295
CCCACGT	18	0.00146678	0.657605
CCTCACA	18	0.00146678	0.657605
GACCTCC	18	0.00146678	0.678488
ACACCCT	18	0.00146678	0.685005
CACTCAC	18	0.00146678	0.685005
CCATCAC	18	0.00146678	0.690297
TCGCCCG	18	0.00146678	0.697976
ACTCACC	18	0.00146678	0.702932
CTGCCAC	18	0.00146678	0.702932
CTACCAC	18	0.00146678	0.703322
CTCCGCA	18	0.00146678	0.703322
TCACCGC	18	0.00146678	0.709643
CACCTCG	18	0.00146678	0.710361
GCCCGTC	18	0.00146678	0.724683
GCCTGCC	18	0.00146678	0.724683
CCGTGCC	18	0.00146678	0.727104
CACAGCC	18	0.00146678	1
CCAAACC	18	0.00146678	1
CCCGCGA	18	0.00146678	1
CCGAGCC	18	0.00146678	1
CCGCAGC	18	0.00146678	1
CCGCGGC	18	0.00146678	1
CCGGACC	18	0.00146678	1
CCGGCAC	18	0.00146678	1
GACCGCC	18	0.00146678	1
GCCAACC	18	0.00146678	1
GCGACCC	18	0.00146678	1
ACCGCGA	17	0.00146678	0.00573173
ACGAGGT	17	0.00146678	0.00573173
ACGCACT	17	0.00146678	0.00573173
ACGCGAG	17	0.00146678	0.00573173
AGAGAGG	17	0.00146678	0.00573173
CGAGGTA	17	0.00146678	0.00573173
CGCGAGG	17	0.00146678	0.00573173
CGGGAGG	17	0.00146678	0.00573173
CTAAGGA	17	0.00146678	0.00573173
GACCACA	17	0.00146678	0.00573173
GAGGAGA	17	0.00146678	0.00573173
GAGGATG	17	0.00146678	0.00573173
GGAACAC	17	0.00146678	0.00573173
GGAGACG	17	0.00146678	0.00573173
GGCGCGC	17	0.00146678	0.00573173
GGGAGGT	17	0.00146678	0.00573173
TAGGAGG	17	0.00146678	0.00573173
TGAGGAG	17	0.00146678	0.00573173
TGCACAC	17	0.00146678	0.00573173
TGGAGGA	17	0.00146678	0.00573173
ACACAAC	17	0.00146678	0.0376088
CGCGCGG	17	0.00146678	0.0376088
AGGCCAC	17	0.00146678	0.0671662
GCGACGC	17	0.00146678	0.0903182
CTACTCC	17	0.00146678	0.211009
CTCCTCA	17	0.00146678	0.211009
GCTCCCT	17	0.00146678	0.280106
ACCCCTT	17	0.00146678	0.300555
CGCCTTC	17	0.00146678	0.319625
TCCACGC	17	0.00146678	0.747349
CACACTC	17	0.00146678	0.758249
CCTGCAC	17	0.00146678	0.774082
CCTCGAC	17	0.00146678	0.782504
CACGCCT	17	0.00146678	0.786986
CCACATC	17	0.00146678	0.791847
CGCCTAC	17	0.00146678	0.801756
ACGCCTC	17	0.00146678	0.802075
CCCATCA	17	0.00146678	0.802075
CACTGCC	17	0.00146678	0.804585
GCCCTAC	17	0.00146678	0.809918
CCGCTCG	17	0.00146678	0.853058
GCCGTCC	17	0.00146678	0.858591
GCTCCGC	17	0.00146678	0.858919
GCTCGCC	17	0.00146678	0.861831
CGCGTCC	17	0.00146678	0.871223
AACCCCC	17	0.00146678	1
ACCCGCG	17	0.00146678	1
ACCGGCC	17	0.00146678	1
ACGCCCG	17	0.00146678	1
AGGCCCC	17	0.00146678	1
CACAACC	17	0.00146678	1
CACGGCC	17	0.00146678	1
CAGCCCA	17	0.00146678	1
CCCACAG	17	0.00146678	1
CCCCCAT	17	0.00146678	1
CCGGCCG	17	0.00146678	1
CGACCCA	17	0.00146678	1
CGCCCAA	17	0.00146678	1
CGCCCAG	17	0.00146678	1
CGGCCGC	17	0.00146678	1
GACCCCG	17	0.00146678	1
GCACCCA	17	0.00146678	1
GCCAGCC	17	0.00146678	1
GCCCGCA	17	0.00146678	1
GCCCGCG	17	0.00146678	1
GCCGGCC	17	0.00146678	1
GCGCCCA	17	0.00146678	1
GGCCCCA	17	0.00146678	1
AACGAGG	16	0.00146678	0.00573173
AAGGACA	16	0.00146678	0.00573173
ACAAGGA	16	0.00146678	0.00573173
AGAGGAC	16	0.00146678	0.00573173
CAACGCA	16	0.00146678	0.00573173
CTGCACA	16	0.00146678	0.00573173
GAGAGGA	16	0.00146678	0.00573173
GAGGGCC	16	0.00146678	0.00573173
GAGGGCG	16	0.00146678	0.00573173
GGGAGGC	16	0.00146678	0.00573173
TACACGC	16	0.00146678	0.00573173
TTGAGGA	16	0.00146678	0.00573173
CGCGACA	16	0.00146678	0.0376088
GACGCAC	16	0.00146678	0.0376088
AGCACGC	16	0.00146678	0.0671662
GCGCGAC	16	0.00146678	0.0671662
ACGCGCG	16	0.00146678	0.0903182
GACGCGC	16	0.00146678	0.0903182
GCACGCG	16	0.00146678	0.0903182
CTCACCT	16	0.00146678	0.319625
ATCCCTC	16	0.00146678	0.328991
CTACCCT	16	0.00146678	0.34448
TCCTCAC	16	0.00146678	0.364673
TCGCTCC	16	0.00146678	0.372563
CTCCATC	16	0.00146678	0.395698
CCCTCTG	16	0.00146678	0.412358
CGCCCTT	16	0.00146678	0.440718
TGCCACC	16	0.00146678	0.764894
TGCCGCC	16	0.00146678	0.907918
GACCCTC	16	0.00146678	0.917832
CTCCACA	16	0.00146678	0.920845
CCTCGCA	16	0.00146678	0.926028
TCGCCCA	16	0.00146678	0.93983
CACTACC	16	0.00146678	0.944834
ACCACCT	16	0.00146678	0.95346
ACCCCTG	16	0.00146678	0.95346
ACCCTAC	16	0.00146678	0.95346
ATCCCCG	16	0.00146678	0.95346
CAACCTC	16	0.00146678	0.95346
CACGTCC	16	0.00146678	0.95346
CCCTGCA	16	0.00146678	0.95346
CCGCATC	16	0.00146678	0.95346
CGCCCTG	16	0.00146678	0.95346
CGCTACC	16	0.00146678	0.95346
CGGCCTC	16	0.00146678	0.95346
CGTCCCA	16	0.00146678	0.95346
CTACACC	16	0.00146678	0.95346
CTCCGCG	16	0.00146678	0.95346
CTCGCCG	16	0.00146678	0.95346
CTGCCCG	16	0.00146678	0.95346
GCCCCGT	16	0.00146678	0.95346
GCCCTCG	16	0.00146678	0.95346
GCTCCAC	16	0.00146678	0.95346
TCCACAC	16	0.00146678	0.95346
TCCCCGA	16	0.00146678	0.95346
ACACCCG	16	0.00146678	1
AGCCCCG	16	0.00146678	1
AGCCGCC	16	0.00146678	1
CCCAAAC	16	0.00146678	1
CCCGAAC	16	0.00146678	1
CGACCCG	16	0.00146678	1
CGCAGCC	16	0.00146678	1
GCCCAGC	16	0.00146678	1
ACTCGCG	15	0.00146678	0.00573173
AGAGGAT	15	0.00146678	0.00573173
AGGACAA	15	0.00146678	0.00573173
AGGACAT	15	0.00146678	0.00573173
AGGTAAC	15	0.00146678	0.00573173
ATAGGAG	15	0.00146678	0.00573173
ATGGAGG	15	0.00146678	0.00573173
CAAAGGA	15	0.00146678	0.00573173
CACGTCG	15	0.00146678	0.00573173
CGAGGAA	15	0.00146678	0.00573173
GAGGAAA	15	0.00146678	0.00573173
GAGGTCT	15	0.00146678	0.00573173
CGTCGCG	15	0.00146678	0.0376088
CTACACG	15	0.00146678	0.0376088
ACGACAC	15	0.00146678	0.113814
ACGCACG	15	0.00146678	0.133356
CCTTTCC	15	0.00146678	0.133356
CGAGGCC	15	0.00146678	0.150277
ACGCGAC	15	0.00146678	0.165583
CCTCCTT	15	0.00146678	0.165583
GCGACAC	15	0.00146678	0.180979
GCGACCG	15	0.00146678	0.219668
TGCCCTC	15	0.00146678	0.361273
CACTCCT	15	0.00146678	0.481063
GCCTCTC	15	0.00146678	0.484718
TCCACCT	15	0.00146678	0.490365
CCTACTC	15	0.00146678	0.495907
GCCTTCC	15	0.00146678	0.499665
TCCCTCA	15	0.00146678	0.502913
TCCATCC	15	0.00146678	0.520443
CCGCTTC	15	0.00146678	0.52583
GCCCCAT	15	0.00146678	0.93983
CCCACAT	15	0.00146678	0.95346
TGCCCGC	15	0.00146678	0.95346
TACCCCA	15	0.00146678	0.968484
CATCCCA	15	0.00146678	0.979458
CAGCCTC	15	0.00146678	0.98037
CTACCGC	15	0.00146678	0.983365
ACCGTCC	15	0.00146678	0.989478
CTACGCC	15	0.00146678	0.992355
ACCTACC	15	0.00146678	0.997485
ACCTGCC	15	0.00146678	1
ACGCCCT	15	0.00146678	1
CAACCGC	15	0.00146678	1
CAACGCC	15	0.00146678	1
CACCTAC	15	0.00146678	1
CAGCCGC	15	0.00146678	1
CAGGCCC	15	0.00146678	1
CATCCAC	15	0.00146678	1
CCCACAA	15	0.00146678	1
CCCACGA	15	0.00146678	1
CCCACTG	15	0.00146678	1
CCCGGAC	15	0.00146678	1
CCCTCGA	15	0.00146678	1
CCGAACC	15	0.00146678	1
CCGCCGG	15	0.00146678	1
CCGGCTC	15	0.00146678	1
CCGTCAC	15	0.00146678	1
CCTGCGC	15	0.00146678	1
CGCCCGG	15	0.00146678	1
CGGCGCC	15	0.00146678	1
CGTCCGC	15	0.00146678	1
CTCGCAC	15	0.00146678	1
GCCCCAG	15	0.00146678	1
GCCGCTC	15	0.00146678	1
GGCCCAC	15	0.00146678	1
TACCCCC	15	0.00146678	1
TCGCGCC	15	0.00146678	1
AACCTCA	14	0.00146678	0.00573173
AAGGGAG	14	0.00146678	0.00573173
AGGAACA	14	0.00146678	0.00573173
AGGACCA	14	0.00146678	0.00573173
AGGACGA	14	0.00146678	0.00573173
AGGATAC	14	0.00146678	0.00573173
AGGCAAC	14	0.00146678	0.00573173
AGGTACA	14	0.00146678	0.00573173
CGCCATT	14	0.00146678	0.00573173
GACGAGG	14	0.00146678	0.00573173
GAGGCCA	14	0.00146678	0.00573173
GAGGTCA	14	0.00146678	0.00573173
GAGGTTT	14	0.00146678	0.00573173
GCTGCAC	14	0.00146678	0.00573173
AAAAGGA	14	0.00146678	0.0376088
CGCGCGT	14	0.00146678	0.0376088
GCGTCGC	14	0.00146678	0.0376088
CGGACAC	14	0.00146678	0.211009
ACAACAC	14	0.00146678	0.233383
CGCGCGA	14	0.00146678	0.244072
ACACGAC	14	0.00146678	0.280106
CGACACG	14	0.00146678	0.290364
ACCGGCG	14	0.00146678	0.319625
GACCGCG	14	0.00146678	0.353244
GAGGCCC	14	0.00146678	0.353244
CTTCCAC	14	0.00146678	0.601109
GCCTCCT	14	0.00146678	0.646563
TCCGTCC	14	0.00146678	0.662757
GCCCTCT	14	0.00146678	0.678488
CCTTCGC	14	0.00146678	0.697976
CCGTCCT	14	0.00146678	0.70047
TCGCCCT	14	0.00146678	0.730545
TGCACCC	14	0.00146678	0.957561
TGCCCCA	14	0.00146678	0.983365
AACCCCT	14	0.00146678	1
AACCCGC	14	0.00146678	1
AACGCCC	14	0.00146678	1
ACACCCA	14	0.00146678	1
ACAGCCC	14	0.00146678	1
ACCCCAA	14	0.00146678	1
ACCCTCG	14	0.00146678	1
ACCGCCT	14	0.00146678	1
ACCTCCA	14	0.00146678	1
ACCTCCG	14	0.00146678	1
ACGACCC	14	0.00146678	1
ACTCCGC	14	0.00146678	1
ACTCGCC	14	0.00146678	1
ACTGCCC	14	0.00146678	1
CACCCGG	14	0.00146678	1
CACCCTA	14	0.00146678	1
CACCCTG	14	0.00146678	1
CACTCCG	14	0.00146678	1
CAGCCAC	14	0.00146678	1
CAGCGCC	14	0.00146678	1
CATCGCC	14	0.00146678	1
CCAACTC	14	0.00146678	1
CCACACT	14	0.00146678	1
CCACCAT	14	0.00146678	1
CCACCTA	14	0.00146678	1
CCCCCGA	14	0.00146678	1
CCCCTCT	14	0.00146678	1
CCCGCGT	14	0.00146678	1
CCCGCTA	14	0.00146678	1
CCCGTCA	14	0.00146678	1
CCCGTGC	14	0.00146678	1
CCGCTCA	14	0.00146678	1
CCGGCCA	14	0.00146678	1
CCTACCA	14	0.00146678	1
CCTACCG	14	0.00146678	1
CCTACGC	14	0.00146678	1
CCTGCCA	14	0.00146678	1
CGCACCT	14	0.00146678	1
CGCACTC	14	0.00146678	1
CGGGCCC	14	0.00146678	1
CTGCACC	14	0.00146678	1
GCACTCC	14	0.00146678	1
GCCTCCA	14	0.00146678	1
GCGCCCG	14	0.00146678	1
GGCCCCC	14	0.00146678	1
TCCACCA	14	0.00146678	1
TCCGCAC	14	0.00146678	1
TCGCACC	14	0.00146678	1
TGCCCCG	14	0.00146678	1
AAGGAGC	13	0.00146678	0.00573173
AGGAATA	13	0.00146678	0.00573173
CGGAGGC	13	0.00146678	0.00573173
GAAGGAA	13	0.00146678	0.00573173
GAGGATT	13	0.00146678	0.00573173
GAGGCGA	13	0.00146678	0.00573173
GAGGGAA	13	0.00146678	0.00573173
GAGGGAT	13	0.00146678	0.00573173
GAGGGCT	13	0.00146678	0.00573173
GAGGTAT	13	0.00146678	0.00573173
GGAACGC	13	0.00146678	0.00573173
GGGAGGG	13	0.00146678	0.00573173
GGTACAC	13	0.00146678	0.00573173
TAAAGGA	13	0.00146678	0.00573173
TGAAGGA	13	0.00146678	0.00573173
TGAGGAA	13	0.00146678	0.00573173
TGGAGGC	13	0.00146678	0.00573173
TTAAGGA	13	0.00146678	0.00573173
AAGAGGA	13	0.00146678	0.0376088
GCGCCAT	13	0.00146678	0.0376088
GGACAAC	13	0.00146678	0.0376088
TACGCCA	13	0.00146678	0.0671662
ACTACAC	13	0.00146678	0.0903182
CCTTCCT	13	0.00146678	0.256387
ACCGACA	13	0.00146678	0.34448
ACAGCCA	13	0.00146678	0.361273
GAGCCCA	13	0.00146678	0.361273
ACCACGG	13	0.00146678	0.364673
CGCCGAA	13	0.00146678	0.364673
GACACCA	13	0.00146678	0.372563
ACACGGC	13	0.00146678	0.379768
GCAACGC	13	0.00146678	0.383727
CGAACAC	13	0.00146678	0.390459
GACCACG	13	0.00146678	0.395698
GCACACG	13	0.00146678	0.395698
GGCACAC	13	0.00146678	0.408967
GGCCAAC	13	0.00146678	0.412358
CACGGAC	13	0.00146678	0.417688
CGACGCA	13	0.00146678	0.424943
CGGACGC	13	0.00146678	0.424943
GGCACCG	13	0.00146678	0.424943
CACACAA	13	0.00146678	0.427436
GACCGAC	13	0.00146678	0.427436
CGACGGC	13	0.00146678	0.440718
GGCCACG	13	0.00146678	0.440718
CCCCTTT	13	0.00146678	0.451758
GCGCGGC	13	0.00146678	0.484718
ACCCTCT	13	0.00146678	0.758249
CCTCACT	13	0.00146678	0.758249
TACTCCC	13	0.00146678	0.776788
TCCCTGC	13	0.00146678	0.782504
CACCTCT	13	0.00146678	0.788874
CGCCTCT	13	0.00146678	0.804585
GTCCTCC	13	0.00146678	0.824792
CCTTCAC	13	0.00146678	0.827546
TCCCGTC	13	0.00146678	0.833372
TCCCTAC	13	0.00146678	0.833372
CTCTGCC	13	0.00146678	0.839503
CCTTCCG	13	0.00146678	0.846718
AACCCTC	13	0.00146678	1
AACCGCC	13	0.00146678	1
ACCCCGT	13	0.00146678	1
ACCCGGC	13	0.00146678	1
AGCCCTC	13	0.00146678	1
ATCGCCC	13	0.00146678	1
CACATCC	13	0.00146678	1
CACCCAG	13	0.00146678	1
CCAGCAC	13	0.00146678	1
CCATACC	13	0.00146678	1
CCATCCA	13	0.00146678	1
CCATCCG	13	0.00146678	1
CCCAGCG	13	0.00146678	1
CCCCCTG	13	0.00146678	1
CCCGCGG	13	0.00146678	1
CCCTACG	13	0.00146678	1
CCCTGCG	13	0.00146678	1
CCTCGCG	13	0.00146678	1
CGCCAGC	13	0.00146678	1
CGTCCCG	13	0.00146678	1
CTCCGGC	13	0.00146678	1
GACACCC	13	0.00146678	1
GCCCGGC	13	0.00146678	1
GCCCTGC	13	0.00146678	1
GCCGCCG	13	0.00146678	1
GTCCCAC	13	0.00146678	1
GTCCCCC	13	0.00146678	1
TACCCAC	13	0.00146678	1
TCCGCCA	13	0.00146678	1
TCCGGCC	13	0.00146678	1
AGGAACC	12	0.00146678	0.00573173
AGGAACG	12	0.00146678	0.00573173
AGGGAAC	12	0.00146678	0.00573173
ATGAGGA	12	0.00146678	0.00573173
CTGAGGA	12	0.00146678	0.00573173
GAGGATC	12	0.00146678	0.00573173
TACGGAG	12	0.00146678	0.00573173
TGGAGGT	12	0.00146678	0.00573173
ACGACCT	12	0.00146678	0.0376088
ACGGCCT	12	0.00146678	0.0376088
AGGAGAG	12	0.00146678	0.0376088
GACAACA	12	0.00146678	0.0376088
GACACAA	12	0.00146678	0.0376088
GTCCACG	12	0.00146678	0.0671662
GACTCAC	12	0.00146678	0.0903182
GCACACT	12	0.00146678	0.0903182
ACCATCG	12	0.00146678	0.133356
ACGTCGC	12	0.00146678	0.133356
TACACAC	12	0.00146678	0.133356
ACACACT	12	0.00146678	0.180979
TCGACGC	12	0.00146678	0.180979
CCTAAAC	12	0.00146678	0.196516
GCCGCGT	12	0.00146678	0.219668
AAGCCAC	12	0.00146678	0.470887
GCAACAC	12	0.00146678	0.47688
GACCGCA	12	0.00146678	0.507735
ACACGCG	12	0.00146678	0.529446
CGAACGC	12	0.00146678	0.538952
GCCAACG	12	0.00146678	0.543164
GGACCAC	12	0.00146678	0.547299
GAACACC	12	0.00146678	0.550524
ACCACGA	12	0.00146678	0.556772
CACAGCG	12	0.00146678	0.556772
CACACGA	12	0.00146678	0.585077
CGCAACG	12	0.00146678	0.589364
CGGCGCG	12	0.00146678	0.630452
GGGCCCG	12	0.00146678	0.671556
CCTCATC	12	0.00146678	0.928234
ACCTCCT	12	0.00146678	0.95346
CATCCCT	12	0.00146678	0.95346
CCCTTCG	12	0.00146678	0.95346
CCTCTGC	12	0.00146678	0.95346
CCTGCTC	12	0.00146678	0.95346
CCTTACC	12	0.00146678	0.95346
CTCTCGC	12	0.00146678	0.95346
GCCCTTC	12	0.00146678	0.95346
TCCACTC	12	0.00146678	0.95346
TCCCGCT	12	0.00146678	0.95346
TTCCACC	12	0.00146678	0.95346
AACTCCC	12	0.00146678	1
ATCACCC	12	0.00146678	1
ATCCCCA	12	0.00146678	1
CAAACCC	12	0.00146678	1
CACCAGC	12	0.00146678	1
CATCCCG	12	0.00146678	1
CCAACCT	12	0.00146678	1
CCCCCTT	12	0.00146678	1
CCCCGTG	12	0.00146678	1
CCCGACT	12	0.00146678	1
CCCGCAT	12	0.00146678	1
CCCGGCA	12	0.00146678	1
CCGCCGT	12	0.00146678	1
CCGCCTA	12	0.00146678	1
CCTCGGC	12	0.00146678	1
CGGACCC	12	0.00146678	1
CGTCACC	12	0.00146678	1
CTCCGAC	12	0.00146678	1
GCACCCT	12	0.00146678	1
GCCATCC	12	0.00146678	1
GCCCCGA	12	0.00146678	1
GCTCCCG	12	0.00146678	1
GTCGCCC	12	0.00146678	1
TCACACC	12	0.00146678	1
AGGATCA	11	0.00146678	0.00573173
GGGAGGA	11	0.00146678	0.00573173
AACGGAG	11	0.00146678	0.0376088
GGAGAAC	11	0.00146678	0.0376088
CCGAGGA	11	0.00146678	0.0903182
GAACACA	11	0.00146678	0.0903182
GGGAACA	11	0.00146678	0.0903182
GTCGCGC	11	0.00146678	0.196516
TCCGCAA	11	0.00146678	0.196516
ACCGTAC	11	0.00146678	0.219668
GCGTGCC	11	0.00146678	0.256387
GCGCGTC	11	0.00146678	0.319625
AACACGC	11	0.00146678	0.659352
CGCAACA	11	0.00146678	0.659352
CAACACG	11	0.00146678	0.666118
ACGACCA	11	0.00146678	0.675255
GCAACCA	11	0.00146678	0.709643
CGACACA	11	0.00146678	0.71186
CAGCACG	11	0.00146678	0.724683
ACCACAA	11	0.00146678	0.727104
ACGCCGA	11	0.00146678	0.727104
GACCGGC	11	0.00146678	0.733285
GCCCGGA	11	0.00146678	0.736753
GCCGCAG	11	0.00146678	0.740609
ACTCCAC	11	0.00146678	1
AGCCCCT	11	0.00146678	1
CAACCCA	11	0.00146678	1
CACCGTC	11	0.00146678	1
CCCATCT	11	0.00146678	1
CCGGTCC	11	0.00146678	1
GCCCCTG	11	0.00146678	1
GCGTCCC	11	0.00146678	1
GTCCCGC	11	0.00146678	1
GTCCGCC	11	0.00146678	1
TGCCCAC	11	0.00146678	1
CGTGCCA	10	0.00146678	0.424943
CACCCAT	10	0.00146678	1
AATGAGG	9	0.00146678	0.00573173
ACTCCCA	15	0.0107989	1
GGCACCC	15	0.0107989	1
AGGAGTA	14	0.0107989	0.00573173
CGCAAGC	14	0.0107989	0.280106
AACCCCG	14	0.0107989	1
CCTCCAA	14	0.0107989	1
CGAGCCC	14	0.0107989	1
ACGGGAG	13	0.0107989	0.0376088
CGACGCT	13	0.0107989	0.0671662
AGCGCAC	13	0.0107989	0.390459
CACAACA	13	0.0107989	0.424943
CAGCCCG	13	0.0107989	1
CATCCGC	13	0.0107989	1
CGCTGCC	13	0.0107989	1
AGGAAAT	12	0.0107989	0.0376088
ATCGACC	12	0.0107989	0.0903182
CCTGACG	12	0.0107989	0.133356
AACGCAC	12	0.0107989	0.52583
GCCGACA	12	0.0107989	0.538952
AACCACG	12	0.0107989	0.543164
GGCCCGA	12	0.0107989	0.562767
CAACAAC	12	0.0107989	0.589364
CACTTCC	12	0.0107989	0.95346
CCACTTC	12	0.0107989	0.95346
CTGCCTC	12	0.0107989	0.95346
CTTCACC	12	0.0107989	0.95346
TTCACCC	12	0.0107989	0.95346
AACCACC	12	0.0107989	1
ACCATCC	12	0.0107989	1
ACCCAGC	12	0.0107989	1
ACCCTGC	12	0.0107989	1
AGCCCAC	12	0.0107989	1
CACTCCA	12	0.0107989	1
CCCCGAG	12	0.0107989	1
CGCATCC	12	0.0107989	1
GCAGCCC	12	0.0107989	1
GCGCTCC	12	0.0107989	1
TCCGACC	12	0.0107989	1
AGGAATG	11	0.0107989	0.00573173
CCTGGAG	11	0.0107989	0.00573173
CGTCCGT	11	0.0107989	0.00573173
GTGCCCT	11	0.0107989	0.0376088
GAGGCAC	11	0.0107989	0.0903182
GGACACG	11	0.0107989	0.0903182
GGGACAC	11	0.0107989	0.0903182
CAATCAC	11	0.0107989	0.165583
GGAGAAA	11	0.0107989	0.165583
TCGCGAC	11	0.0107989	0.256387
GTCCACA	11	0.0107989	0.280106
CGCGCTG	11	0.0107989	0.290364
GCGCTCG	11	0.0107989	0.328991
CGACAAC	11	0.0107989	0.659352
CAACGCG	11	0.0107989	0.710361
CCCGAGG	11	0.0107989	0.727104
GCCGCGA	11	0.0107989	0.727104
ACCGACG	11	0.0107989	0.733285
GCCACGG	11	0.0107989	0.738317
ACGGCCA	11	0.0107989	0.740609
AACACCA	11	0.0107989	0.759991
AAACCCC	11	0.0107989	1
AACCCCA	11	0.0107989	1
ACCTTCC	11	0.0107989	1
AGCCACC	11	0.0107989	1
CAATCCC	11	0.0107989	1
CCCGAGC	11	0.0107989	1
CCTAGCC	11	0.0107989	1
CCTCCGA	11	0.0107989	1
CTCATCC	11	0.0107989	1
CTCCGTC	11	0.0107989	1
CTCGCCT	11	0.0107989	1
GACCCCA	11	0.0107989	1
GCCTACC	11	0.0107989	1
GCGCACC	11	0.0107989	1
GCTCCCA	11	0.0107989	1
GGCCCCG	11	0.0107989	1
TCACTCC	11	0.0107989	1
TCCCAAC	11	0.0107989	1
TCCCCTG	11	0.0107989	1
TCCGCCT	11	0.0107989	1
TGAGGAT	10	0.0107989	0.00573173
TGCACGC	10	0.0107989	0.328991
GACCTCG	10	0.0107989	0.390459
TACCACA	10	0.0107989	0.395698
ACGTGCC	10	0.0107989	0.412358
CGACGAC	10	0.0107989	0.925697
CCCATTC	10	0.0107989	1
TCCGCCG	10	0.0107989	1
TATGGAG	9	0.0107989	0.00573173
TCCTGCC	13	0.0202411	0.804585
ACGGAGA	12	0.0202411	0.00573173
CTCCTTC	12	0.0202411	0.481063
GCCGAGC	12	0.0202411	0.615806
CCCGTCT	12	0.0202411	0.95346
CCGTTCC	12	0.0202411	0.95346
CCCATCG	12	0.0202411	1
CCCTCAA	12	0.0202411	1
TCCAACC	12	0.0202411	1
ACATACA	11	0.0202411	0.00573173
CGGAGGG	11	0.0202411	0.00573173
TAGAGGA	11	0.0202411	0.00573173
CCCTTAA	11	0.0202411	0.0376088
GCTCGTC	11	0.0202411	0.0376088
GGATAGA	11	0.0202411	0.0376088
AAGGACG	11	0.0202411	0.0671662
CGAACGA	11	0.0202411	0.0671662
GAGACAC	11	0.0202411	0.0671662
CAAGAGG	11	0.0202411	0.0903182
GACGCGA	11	0.0202411	0.133356
CACGGAG	11	0.0202411	0.165583
GTGCCCA	11	0.0202411	0.165583
GCCACGT	11	0.0202411	0.211009
ACCTGAC	11	0.0202411	0.233383
CGCATCG	11	0.0202411	0.256387
GTGCCGC	11	0.0202411	0.268111
CCGGTGC	11	0.0202411	0.390459
GCACACA	11	0.0202411	0.705728
CCAACGA	11	0.0202411	0.709643
AACGCGC	11	0.0202411	0.710361
CGACAGC	11	0.0202411	0.710361
CACGCAG	11	0.0202411	0.71186
GCCCAAA	11	0.0202411	0.71186
CAGCGCA	11	0.0202411	0.721561
GACACGC	11	0.0202411	0.721561
CCGAACG	11	0.0202411	0.747349
ACGGCGC	11	0.0202411	0.759991
CCACCTT	11	0.0202411	0.983365
ACCCATC	11	0.0202411	1
ACCCCGG	11	0.0202411	1
ACGTCCC	11	0.0202411	1
ACTCCTC	11	0.0202411	1
ATCCACC	11	0.0202411	1
ATCCCCC	11	0.0202411	1
CACCTTC	11	0.0202411	1
CAGCCCT	11	0.0202411	1
CCACGCT	11	0.0202411	1
CCCAACT	11	0.0202411	1
CCGCCTT	11	0.0202411	1
CGTCCCT	11	0.0202411	1
CTACCTC	11	0.0202411	1
CTCGGCC	11	0.0202411	1
TACACCC	11	0.0202411	1
CGAGGAG	10	0.0202411	0.113814
GGCAACA	10	0.0202411	0.165583
AAGGAAC	10	0.0202411	0.219668
CGGTCCA	10	0.0202411	0.319625
TCACCGA	10	0.0202411	0.353244
AACGCCT	10	0.0202411	0.361273
TCGCAAC	10	0.0202411	0.372563
GCCATCA	10	0.0202411	0.383727
ACGCTAC	10	0.0202411	0.408967
GCGCGCT	10	0.0202411	0.463933
CACGCGA	10	0.0202411	0.886095
CGCAGCA	10	0.0202411	0.93118
ACATCCC	10	0.0202411	1
CCCCTAA	10	0.0202411	1
CCGTCTC	10	0.0202411	1
CTCCAAC	10	0.0202411	1
CTCCCGG	10	0.0202411	1
CTCCCTA	10	0.0202411	1
TCGCCGC	10	0.0202411	1
TGCCTCC	10	0.0202411	1
CCGCATG	9	0.0202411	0.180979
ACTGAGG	11	0.0294128	0.00573173
AGAGGAA	11	0.0294128	0.0671662
CACTACA	11	0.0294128	0.244072
ACACTAC	11	0.0294128	0.300555
GACCAAC	11	0.0294128	0.595262
TCCCTCT	11	0.0294128	0.697976
GCGCACG	11	0.0294128	0.729666
ACCAACA	11	0.0294128	0.730545
CCTCCGG	11	0.0294128	1
CCTGCCG	11	0.0294128	1
GCCCCTA	11	0.0294128	1
TCCCGCA	11	0.0294128	1
TCCTCCA	11	0.0294128	1
AGGTTTA	10	0.0294128	0.00573173
TGAGGTA	10	0.0294128	0.00573173
GCGAGGA	10	0.0294128	0.0903182
GCGGAGG	10	0.0294128	0.0903182
CATCGAC	10	0.0294128	0.328991
ACCGCAT	10	0.0294128	0.338431
CTCGCGA	10	0.0294128	0.338431
TCCCCTT	10	0.0294128	0.846718
AGCCACA	10	0.0294128	0.868355
CGGCACA	10	0.0294128	0.876916
ACGCGCA	10	0.0294128	0.888877
CCAACAA	10	0.0294128	0.952251
CAGCGCG	10	0.0294128	0.95346
ACCCCTA	10	0.0294128	1
AGCCCCA	10	0.0294128	1
CCCCCAA	10	0.0294128	1
CCGTACC	10	0.0294128	1
CGTACCC	10	0.0294128	1
CTATCCC	10	0.0294128	1
CTTCCGC	10	0.0294128	1
GGCCCCT	10	0.0294128	1
GTGCCCC	10	0.0294128	1
TCCCACA	10	0.0294128	1
TCCCCGT	10	0.0294128	1
CCATGCC	8	0.0294128	1
CGGAGGT	11	0.0379984	0.00573173
AGGGACA	11	0.0379984	0.0376088
AACGCAA	11	0.0379984	0.0903182
CACATCA	11	0.0379984	0.233383
CTACGCA	11	0.0379984	0.233383
CAACGAC	11	0.0379984	0.724683
CGGCACG	11	0.0379984	0.764894
ACTACCC	11	0.0379984	1
CCACCGT	11	0.0379984	1
CCCGGTC	11	0.0379984	1
CTCCTGC	11	0.0379984	1
GTAAGGA	10	0.0379984	0.00573173
TCGAGGA	10	0.0379984	0.00573173
ACACCTT	10	0.0379984	0.0376088
CGAGGGA	10	0.0379984	0.0671662
GACAAGG	10	0.0379984	0.133356
GAACACG	10	0.0379984	0.196516
TCACGAC	10	0.0379984	0.401583
TCACCAA	10	0.0379984	0.408967
GCGCCGT	10	0.0379984	0.412358
GCCCTGA	10	0.0379984	0.436031
GCCACTG	10	0.0379984	0.447775
GCCACGA	10	0.0379984	0.845197
CACGCAA	10	0.0379984	0.865472
CACGGCA	10	0.0379984	0.87974
GACGACC	10	0.0379984	0.937037
ACGCCGG	10	0.0379984	0.95346
ACGGCAC	10	0.0379984	0.95346
CCGGCGA	10	0.0379984	0.95346
CCCACGG	10	0.0379984	1
CCGACTC	10	0.0379984	1
CGAACCC	10	0.0379984	1
CTCCCTG	10	0.0379984	1
CTGCGCC	10	0.0379984	1
GCCCCTT	10	0.0379984	1
GGCCTCC	10	0.0379984	1
TCCCGGC	10	0.0379984	1
ACTCTCA	9	0.0379984	0.150277
GACGGAG	9	0.0379984	0.196516
CCCCCAG	11	0.0466432	1
CCTCCGT	11	0.0466432	1
CGCACAT	10	0.0466432	0.328991
GCGCTAC	10	0.0466432	0.364673
AACACCT	10	0.0466432	0.372563
GCACATC	10	0.0466432	0.383727
CTTCCTC	10	0.0466432	0.884047
GACGCCA	10	0.0466432	0.905217
CAGGCAC	10	0.0466432	0.912524
GCCACAG	10	0.0466432	0.924224
AACCCAA	10	0.0466432	0.944834
ACGACCG	10	0.0466432	0.95346
CTCCCTT	10	0.0466432	0.95346
ACCAGCC	10	0.0466432	1
CACCCTT	10	0.0466432	1
CCAAGCC	10	0.0466432	1
CCCATAC	10	0.0466432	1
CCGCTAC	10	0.0466432	1
CGGCTCC	10	0.0466432	1
GCGGCCC	10	0.0466432	1
TCCCGCG	10	0.0466432	1
AAGGAAT	9	0.0466432	0.0903182
CACATGT	8	0.0466432	0.00573173
CCCTGGC	11	0.0544798	1
ACTAAGG	10	0.0544798	0.00573173
TAAGGAC	10	0.0544798	0.00573173
TCTACGC	10	0.0544798	0.0376088
AGGCGCG	10	0.0544798	0.150277
GAACGCA	10	0.0544798	0.219668
TCACAGC	10	0.0544798	0.361273
CGTCGAC	10	0.0544798	0.383727
GCTACGC	10	0.0544798	0.401583
ACTGCCG	10	0.0544798	0.412358
CTCACGA	10	0.0544798	0.427436
CGACTGC	10	0.0544798	0.440718
GCACCGA	10	0.0544798	0.861831
AGGCCCA	10	0.0544798	0.87974
ACAACGC	10	0.0544798	0.884047
GCACGAC	10	0.0544798	0.925697
CCGCGAG	10	0.0544798	0.95346
ACAACCC	10	0.0544798	1
ACCCCAG	10	0.0544798	1
ACCCTTC	10	0.0544798	1
ACTCCCG	10	0.0544798	1
CCAGCCT	10	0.0544798	1
CCCACTT	10	0.0544798	1
CCCGCTT	10	0.0544798	1
CCCGGCT	10	0.0544798	1
CCTCGCT	10	0.0544798	1
CGGCCCA	10	0.0544798	1
CTTACCC	10	0.0544798	1
GACCCCT	10	0.0544798	1
CGAGGAT	9	0.0544798	0.00573173
GAGACAT	9	0.0544798	0.00573173
CTCTCAT	9	0.0544798	0.0376088
CGCATCA	9	0.0544798	0.568535
GGCACCA	9	0.0544798	0.983972
CGCCATG	8	0.0544798	0.244072
AAGGAGT	10	0.0624188	0.00573173
ACTGGAG	10	0.0624188	0.00573173
AGAGGTA	10	0.0624188	0.0376088
CTCGTCA	10	0.0624188	0.0376088
GGAGAGA	10	0.0624188	0.0671662
TCTCGAC	10	0.0624188	0.0903182
ACAAGGC	10	0.0624188	0.244072
ACTCAAC	10	0.0624188	0.353244
CACGTGC	10	0.0624188	0.361273
CCCTAAA	10	0.0624188	0.390459
CTAACAC	10	0.0624188	0.395698
CGTACCG	10	0.0624188	0.417688
GGCCACT	10	0.0624188	0.427436
CGTCCGA	10	0.0624188	0.440718
CCGACAG	10	0.0624188	0.925697
AAGCCCC	10	0.0624188	1
ACACTCC	10	0.0624188	1
CCGGCCT	10	0.0624188	1
TCCCACG	10	0.0624188	1
TACAGGA	9	0.0624188	0.00573173
TGCGCCC	9	0.0624188	1
AGGATGG	8	0.0624188	0.00573173
GATGAGG	8	0.0624188	0.00573173
CCCATGC	7	0.0624188	1
GAAAGGA	10	0.0705444	0.219668
CGCATAC	10	0.0705444	0.395698
CCGACTG	10	0.0705444	0.401583
ACCGAAC	10	0.0705444	0.839503
AACCCGA	10	0.0705444	0.905217
ATCCCGC	10	0.0705444	1
CCCTACT	10	0.0705444	1
TCCGCTC	10	0.0705444	1
TGAGGAC	9	0.0705444	0.00573173
AGGACGG	9	0.0705444	0.165583
AGAGGGA	9	0.0705444	0.233383
ACTCACA	9	0.0705444	0.51413
AGCGACC	9	0.0705444	0.981278
CTCTCCG	9	0.0705444	1
TCCAGCC	9	0.0705444	1
AGGACTG	10	0.0783197	0.00573173
ACATCCT	10	0.0783197	0.0671662
ACTCGCA	10	0.0783197	0.383727
ACGCCAA	10	0.0783197	0.876916
CCATCTC	10	0.0783197	1
GGAGGTG	9	0.0783197	0.00573173
GGCCTTC	9	0.0783197	0.165583
CACACTT	9	0.0783197	0.268111
CAACAAA	9	0.0783197	0.319625
AGCAAGG	9	0.0783197	0.353244
GGACGGC	9	0.0783197	0.383727
CTCGCAA	9	0.0783197	0.490365
GACTCGC	9	0.0783197	0.562767
GTCCGCA	9	0.0783197	0.585077
CCAACCG	9	0.0783197	1
CCAGACC	9	0.0783197	1
CCTATCC	9	0.0783197	1
CTCCCGT	9	0.0783197	1
CACCGAG	10	0.0860794	0.920845
CGCACGG	10	0.0860794	0.93983
AGCACCC	10	0.0860794	1
CCCTCGG	10	0.0860794	1
CCGCCAG	10	0.0860794	1
AGGGATT	9	0.0860794	0.00573173
AACGCGA	9	0.0860794	0.379768
CACCTAA	9	0.0860794	0.554928
GCGCGCA	9	0.0860794	0.985432
AACGCCG	9	0.0860794	1
ACACACG	9	0.0860794	1
CCCCGTA	9	0.0860794	1
CCCCTTA	9	0.0860794	1
CCCGTAC	9	0.0860794	1
CCCCATG	7	0.0860794	1
TACGAGG	9	0.0932068	0.00573173
CCGTCTA	9	0.0932068	0.196516
AGGAGCC	9	0.0932068	0.353244
GCACGGA	9	0.0932068	0.353244
ACACGGA	9	0.0932068	0.379768
GAACGAC	9	0.0932068	0.412358
AACCTCG	9	0.0932068	0.507735
CGATACC	9	0.0932068	0.529446
AGCCTCG	9	0.0932068	0.535504
ACGCTCA	9	0.0932068	0.547299
GTCCGAC	9	0.0932068	0.550524
CCCTGGA	9	0.0932068	0.579069
TCCACAG	9	0.0932068	0.589364
CAGTCCG	9	0.0932068	0.621449
ACACCAA	9	0.0932068	1
CCCTAGC	9	0.0932068	1
CCGCTCT	9	0.0932068	1
CGCTCTC	9	0.0932068	1
CTGACCC	9	0.0932068	1
TACCGCC	9	0.0932068	1
TCATCCC	9	0.0932068	1
GGAATGA	7	0.0932068	0.0376088
AGGTATA	9	0.100537	0.00573173
GATAAGG	9	0.100537	0.0903182
TTCACAC	9	0.100537	0.133356
CGCACTT	9	0.100537	0.165583
CGAAGGA	9	0.100537	0.196516
AACGACG	9	0.100537	0.463933
GCCCAGT	9	0.100537	0.520443
ACGGTCC	9	0.100537	0.55898
CGCTACG	9	0.100537	0.649295
ACCAGCA	9	0.100537	0.973441
CCCGCAG	9	0.100537	1
CCTCCAG	9	0.100537	1
CGACCGG	9	0.100537	1
CTACCCA	9	0.100537	1
GCACCTC	9	0.100537	1
AATGGAG	7	0.100537	0.113814
AGGAATT	9	0.107257	0.00573173
GAGGCTG	9	0.107257	0.00573173
CGACCTT	9	0.107257	0.133356
ACCCTAT	9	0.107257	0.180979
ACGAGGG	9	0.107257	0.180979
GCGCAAG	9	0.107257	0.364673
GACCTCA	9	0.107257	0.495907
CGAACTC	9	0.107257	0.499665
CGCAACT	9	0.107257	0.499665
TGACGCC	9	0.107257	0.535504
TACGCAC	9	0.107257	0.579069
CCGTCAG	9	0.107257	0.595262
ACCGCTG	9	0.107257	0.654114
GACAGCC	9	0.107257	0.9725
ACCTCTC	9	0.107257	1
AGCCACG	9	0.107257	1
AGCGCGC	9	0.107257	1
CCAGCCG	9	0.107257	1
CCTCTCG	9	0.107257	1
CGCTCCT	9	0.107257	1
GCTCCTC	9	0.107257	1
GTCCCCT	9	0.107257	1
TCGGAGG	9	0.11362	0.0376088
AGGATAG	9	0.11362	0.0671662
AAGGATA	9	0.11362	0.113814
GAGACGA	9	0.11362	0.290364
AAAGGAC	9	0.11362	0.372563
CGCAAAG	9	0.11362	0.383727
GTCCAAC	9	0.11362	0.543164
CACGCGT	9	0.11362	0.55898
CACGAAC	9	0.11362	0.953464
ACACCGA	9	0.11362	0.96383
CAAGCCA	9	0.11362	1
CCCCTGA	9	0.11362	1
CCGCTGC	9	0.11362	1
CCTCCTG	9	0.11362	1
CCTCGTC	9	0.11362	1
CCTTGCC	9	0.11362	1
CGACTCC	9	0.11362	1
CGCACAG	9	0.11362	1
CTCCTCG	9	0.11362	1
GAACGCC	9	0.11362	1
GACTCCC	9	0.11362	1
GGCCGCA	9	0.11362	1
GGCCGCC	9	0.11362	1
TCCCACT	9	0.11362	1
TACACTG	9	0.120505	0.00573173
TCACCTA	9	0.120505	0.150277
ACCTCGA	9	0.120505	0.547299
CACACTA	9	0.120505	0.550524
CGCAAAC	9	0.120505	0.975244
GGACCCA	9	0.120505	0.98037
CGGACCA	9	0.120505	0.987172
CCCGTTC	9	0.120505	1
CGCTTCC	9	0.120505	1
CGGAGCC	9	0.120505	1
CTCCTAC	9	0.120505	1
GCCCCGG	9	0.120505	1
TACCCCT	9	0.120505	1
TCTCGCC	9	0.120505	1
TTCCCGC	9	0.120505	1
TGGGAGG	9	0.127083	0.00573173
ACACTGA	9	0.127083	0.133356
CGTACTC	9	0.127083	0.211009
CATCCTG	9	0.127083	0.219668
CAAGGCG	9	0.127083	0.395698
GACACGA	9	0.127083	0.395698
CCAAAGG	9	0.127083	0.401583
CTACAAC	9	0.127083	0.529446
TCGACCG	9	0.127083	0.556772
CTCGACG	9	0.127083	0.562767
ACCCGAG	9	0.127083	0.979458
GCCGAAC	9	0.127083	0.992355
ACGCAGC	9	0.127083	1
CGCCAAG	9	0.127083	1
GCACCGG	9	0.127083	1
TCCCTCG	9	0.127083	1
TTGCCCC	9	0.127083	1
GCTCGCT	9	0.133163	0.211009
GTCCGTC	9	0.133163	0.244072
ACCACTT	9	0.133163	0.256387
GAGAACG	9	0.133163	0.280106
GACCCTA	9	0.133163	0.502913
GCATCGC	9	0.133163	0.55898
CCACGTG	9	0.133163	0.574658
CGACCTG	9	0.133163	0.639678
GACCAGC	9	0.133163	0.983972
CAGCACC	9	0.133163	1
CCACCAG	9	0.133163	1
CCCAGAC	9	0.133163	1
CCCGCTG	9	0.133163	1
CCTGTCC	9	0.133163	1
CGCACGA	9	0.133163	1
CGGCAAC	9	0.133163	1
CTCACTC	9	0.133163	1
CTCAGCC	9	0.133163	1
CTCCACG	9	0.133163	1
GACGCCG	9	0.133163	1
CCCTGAT	8	0.133163	0.268111
ACCCTTT	9	0.140259	0.00573173
ACATCAC	9	0.140259	0.579069
CGTGCCG	9	0.140259	0.694972
TCCTTCC	9	0.140259	0.975244
CAACCAG	9	0.140259	0.998327
CGCGAGC	9	0.140259	1
TTCCCCC	9	0.140259	1
TGCCCGA	8	0.140259	0.659352
AATCGAC	9	0.147185	0.0376088
ACGTCCT	9	0.147185	0.150277
TACATCC	9	0.147185	0.219668
CTTTCCC	9	0.147185	0.970312
CCCTTAC	9	0.147185	1
CTGCCCA	9	0.147185	1
TCACCCG	9	0.147185	1
AGGTAAT	8	0.147185	0.0903182
GCCTGGC	8	0.147185	0.791847
CTGACAC	9	0.15433	0.520443
TACCTCC	9	0.15433	1
GAGGCGT	8	0.15433	0.00573173
GGACCAA	8	0.15433	0.556772
ACCCCAT	8	0.15433	1
GCCGCGG	8	0.15433	1
AAGAGGT	9	0.161837	0.0376088
CGCGTGC	9	0.161837	0.627045
ACACATC	9	0.169434	0.507735
TTCCCTC	9	0.176565	0.95346
TGGCGCG	8	0.176565	0.113814
TGACCTC	8	0.176565	0.268111
GGACGAC	8	0.176565	0.554928
CCGCAAA	8	0.176565	1
CCCTCTT	9	0.184005	0.98037
CGCCTGG	8	0.184005	0.782504
GGATACA	8	0.190935	0.0671662
CAAGGAC	8	0.190935	0.535504
CACAAGG	8	0.190935	0.535504
AGGAAGA	8	0.190935	0.666118
CCACGGA	8	0.190935	1
GCAGCCG	8	0.190935	1
CTCGCAT	8	0.197309	0.34448
ACCTACT	8	0.197309	0.361273
CCAAGGA	8	0.197309	0.543164
GACGGCA	8	0.197309	0.55898
AACACAG	8	0.197309	0.646563
TGCCGCA	8	0.197309	0.703322
CCATCCT	8	0.197309	1
CCCGGAG	8	0.197309	1
GGCCGCG	8	0.197309	1
TACCACC	8	0.197309	1
CCTTCTC	9	0.20373	0.95346
GACGCTA	8	0.20373	0.113814
AGGGCCA	8	0.20373	0.529446
CCTGACA	8	0.20373	0.686834
CCGTGAC	8	0.20373	0.759991
CGCGATC	8	0.20373	0.782504
GCCTCGG	8	0.20373	0.858919
GCCACAA	8	0.20373	1
GGCGCCC	8	0.20373	1
TGAGAGG	8	0.209947	0.00573173
CTTCACA	8	0.209947	0.338431
CTTCGCA	8	0.209947	0.379768
GCGACGA	8	0.209947	0.529446
ACGAACA	8	0.209947	0.556772
AGGCGAC	8	0.209947	0.595262
ACCGCGT	8	0.209947	0.780206
GCGCTGC	8	0.209947	0.780206
TGCCGCG	8	0.209947	0.804585
GCCGTCG	8	0.209947	0.809918
TCAAGGA	8	0.216221	0.0671662
CTGACCT	8	0.216221	0.34448
GCCTTCA	8	0.216221	0.379768
ACACAGA	8	0.216221	0.535504
CATCCTC	8	0.216221	1
CGCACAA	8	0.216221	1
TACGCCC	8	0.216221	1
TCAACCC	8	0.216221	1
TCGGCCC	8	0.216221	1
AGGTCTA	8	0.221461	0.00573173
GGTGCAC	8	0.221461	0.0903182
GGGACGG	8	0.221461	0.196516
GCAAGAC	8	0.221461	0.495907
AGGGACC	8	0.221461	0.52583
AACAGGA	8	0.221461	0.529446
ACAACCT	8	0.221461	0.727104
CGACACT	8	0.221461	0.729666
ACGCCTA	8	0.221461	0.730545
GGCCCGT	8	0.221461	0.858591
CACAGAC	8	0.221461	1
CCCGGCG	8	0.221461	1
GCCAACA	8	0.221461	1
GGCGCCA	8	0.221461	1
GGGCCAC	8	0.221461	1
TGCCCCT	8	0.221461	1
ACTTGCA	8	0.227295	0.00573173
ACGTAAC	8	0.227295	0.133356
CCCTTTA	8	0.227295	0.133356
GTCACCT	8	0.227295	0.364673
CACGGGA	8	0.227295	0.55898
CGCTGCA	8	0.227295	0.703322
CGCGCTA	8	0.227295	0.740609
ACGCCGT	8	0.227295	0.794065
CAACGGC	8	0.227295	1
GTCCACC	8	0.227295	1
ATGCCCG	6	0.227295	0.727104
GGTAACT	8	0.232341	0.00573173
GGCGCGT	8	0.232341	0.180979
CGGCCTT	8	0.232341	0.280106
CATTCAC	8	0.232341	0.311151
GAGAGGC	8	0.232341	0.319625
CGCTCGT	8	0.232341	0.379768
GAGGCGC	8	0.232341	0.47688
ACGCGGA	8	0.232341	0.507735
AACACGG	8	0.232341	0.543164
GACAACG	8	0.232341	0.550524
TCACACA	8	0.232341	0.730545
CACGACG	8	0.232341	1
CCGACAA	8	0.232341	1
GGCAACC	8	0.232341	1
GGCTCCC	8	0.232341	1
ATGAGAG	6	0.232341	0.211009
GAGGTGA	8	0.237863	0.0903182
GAGGTCC	8	0.237863	0.133356
CGTACGG	8	0.237863	0.150277
AGGTAAG	8	0.237863	0.180979
CTACATC	8	0.237863	0.401583
AACAAAC	8	0.237863	0.601109
CCGTCGA	8	0.237863	0.724683
CGTGACC	8	0.237863	0.759991
CGCGTCA	8	0.237863	0.801756
CGAACCA	8	0.237863	1
CGCGGAC	8	0.237863	1
TCCCCGG	8	0.237863	1
AACTGGA	8	0.242433	0.113814
ATACGCA	8	0.242433	0.133356
GAGAGGG	8	0.242433	0.244072
CATTACC	8	0.242433	0.280106
GCCCGTT	8	0.242433	0.372563
AGGCGAA	8	0.242433	0.447775
AGGACGC	8	0.242433	0.556772
TCGACAC	8	0.242433	0.724683
ACTGCAC	8	0.242433	0.728394
AACCGCT	8	0.242433	0.729666
CACCTGA	8	0.242433	0.747349
CAACATC	8	0.242433	0.771724
CCGCTAG	8	0.242433	0.788874
CAGCGAC	8	0.242433	1
CCCAGTC	8	0.242433	1
CGAAACC	8	0.242433	1
GAACCAC	8	0.242433	1
GCCGACG	8	0.242433	1
ATACACT	8	0.246468	0.00573173
CTTGCAC	8	0.246468	0.300555
AGACGGA	8	0.246468	0.319625
TACCGCT	8	0.246468	0.408967
GCAACTC	8	0.246468	0.703322
ACCAACT	8	0.246468	0.715718
ACACGCT	8	0.246468	0.728394
TACCGCG	8	0.246468	0.745125
ATCACAC	8	0.246468	0.764894
CACTCGG	8	0.246468	0.794065
GTGCCCG	8	0.246468	0.853058
ACCGCGG	8	0.246468	1
CCGATCC	8	0.246468	1
CGCGAAC	8	0.246468	1
CTTCCCG	8	0.246468	1
GAGCCAC	8	0.246468	1
GCCAAGC	8	0.246468	1
GCGCCGA	8	0.246468	1
TCACCCT	8	0.246468	1
TCGCCTC	8	0.246468	1
CATGCCC	6	0.246468	1
TACTCCT	8	0.251431	0.113814
CGTGTCC	8	0.251431	0.451758
GCCTCAA	8	0.251431	0.694972
CCAGATC	8	0.251431	0.742878
CACAACT	8	0.251431	0.750294
CGCGTAC	8	0.251431	0.754333
CGCGGCT	8	0.251431	0.87974
ACCGAGC	8	0.251431	1
CAAGCGC	8	0.251431	1
GCGGCCG	8	0.251431	1
GGACACC	8	0.251431	1
GGCCCAA	8	0.251431	1
GGCGCCG	8	0.251431	1
CATGCAC	6	0.251431	0.710361
CCTTTCA	8	0.256313	0.113814
AGGAACT	8	0.256313	0.133356
AGGGATA	8	0.256313	0.180979
GCTTGCC	8	0.256313	0.379768
CACGAGG	8	0.256313	0.574658
TCACGCA	8	0.256313	0.710361
AACCGTC	8	0.256313	0.736753
ACGCGTC	8	0.256313	0.740609
ACACTCG	8	0.256313	0.802075
GCTACCG	8	0.256313	0.802075
ATCCGCC	8	0.256313	1
CCAGGCC	8	0.256313	1
CCTGGCC	8	0.256313	1
CGGCCGA	8	0.256313	1
ACTGAAC	8	0.262022	0.165583
CTCGTAC	8	0.262022	0.364673
CCATTAC	8	0.262022	0.383727
CACGGCG	8	0.262022	1
CCAATCC	8	0.262022	1
CCGACGG	8	0.262022	1
CTAGCCC	8	0.262022	1
TTCCCCG	8	0.262022	1
AGGGCTC	8	0.266299	0.0903182
CTCGGAG	8	0.266299	0.133356
GGACGCT	8	0.266299	0.165583
GACGGCG	8	0.266299	0.456033
CGCCTAA	8	0.266299	0.705728
GGCACTC	8	0.266299	0.721561
ACGCCTG	8	0.266299	0.747349
AGCCACT	8	0.266299	0.754333
CACCGGT	8	0.266299	0.758249
CTGACCG	8	0.266299	0.766578
CCGCGTG	8	0.266299	0.831024
TCACGCG	8	0.266299	0.839503
CTGGCGC	8	0.266299	0.846718
AACACAC	8	0.266299	1
CAAACCG	8	0.266299	1
CATCTCC	8	0.266299	1
CGGTCCC	8	0.266299	1
GAGGTGC	8	0.270801	0.0376088
CATAAGG	8	0.270801	0.150277
CTCTTCG	8	0.270801	0.165583
GGAAATA	8	0.270801	0.364673
CTTAACC	8	0.270801	0.372563
ACGCTGC	8	0.270801	0.727104
CCGCTGA	8	0.270801	0.747349
CTACGCG	8	0.270801	0.758249
CCTGGCG	8	0.270801	0.818493
ACCCCGA	8	0.270801	1
CCCCTGG	8	0.270801	1
CTTGCCC	8	0.270801	1
GGCCCTC	8	0.270801	1
TCCCCTA	8	0.270801	1
CATGCGC	6	0.270801	0.758249
AGGTACT	8	0.276159	0.00573173
TCACGTC	8	0.276159	0.338431
ATCCTGC	8	0.276159	0.364673
CCTTAAC	8	0.276159	0.379768
AAGGAAG	8	0.276159	0.709643
CAACACA	8	0.276159	1
CGCAGCG	8	0.276159	1
CGCCAAA	8	0.276159	1
TCTCCAC	8	0.276159	1
ACGAGGC	8	0.281781	0.529446
CACACGG	8	0.281781	1
CCCCGGT	8	0.281781	1
TCCCGAC	8	0.281781	1
ATGGCGC	6	0.281781	0.165583
ATGAAGG	6	0.281781	0.290364
CCATGCT	6	0.281781	0.390459
ATACAAG	8	0.286875	0.133356
ACAACAA	8	0.286875	0.568535
CGACTCA	8	0.286875	0.70047
CACTGCA	8	0.286875	0.733285
GCCATCG	8	0.286875	0.763563
TCGCGCG	8	0.286875	0.774082
CGCTGAC	8	0.286875	0.804585
AGCCCAG	8	0.286875	1
CAGTCCC	8	0.286875	1
CGTTCCC	8	0.286875	1
CCGCGTT	8	0.293055	0.395698
AGCGCCC	8	0.293055	1
TACCCCG	8	0.293055	1
AACGCGT	8	0.298548	0.133356
CAAGACG	8	0.298548	0.556772
ACAAACC	8	0.298548	1
CCCAATC	8	0.298548	1
TTCCCCT	8	0.298548	1
GATAGAT	7	0.298548	0.150277
ACATGCG	6	0.298548	0.233383
TACCCTT	8	0.304504	0.0903182
GCACTCT	8	0.304504	0.311151
GACCTAC	8	0.304504	0.721561
CCCCAAG	8	0.304504	1
ACGACTC	8	0.310434	0.727104
CAACCAA	8	0.310434	1
CAACTCC	8	0.310434	1
CTTCGCC	8	0.310434	1
CTCGTGT	8	0.316688	0.00573173
CATCGCG	8	0.316688	0.804585
TCGCGTC	8	0.322394	0.390459
ACTGCGC	8	0.322394	0.76861
TCCCATC	8	0.322394	1
AGGATGA	6	0.322394	0.300555
CCACATG	6	0.322394	0.707699
TCCGGCG	8	0.328792	0.774082
CTTCGAC	8	0.341755	0.34448
TCCTCTC	8	0.348136	1
ACAAGAC	8	0.354509	0.529446
TGACACC	7	0.360677	0.831024
GCGCCAA	7	0.360677	1
TGCCGGC	7	0.366831	0.95346
GGAGCCC	7	0.366831	1
GGATCAT	7	0.372971	0.00573173
ACAACAT	7	0.372971	0.211009
AAGGGAT	7	0.391099	0.319625
CGCGTTC	7	0.391099	0.579069
GGGAGAA	7	0.391099	0.630452
GACCTGC	7	0.391099	0.953464
CTCCCAT	7	0.391099	1
GCAGCCA	7	0.391099	1
TGACCCC	7	0.391099	1
GAAGGGA	7	0.397183	0.554928
GCAAGGA	7	0.397183	0.639678
AGGCAAT	7	0.403034	0.113814
GTAACAC	7	0.403034	0.256387
GCCACTA	7	0.403034	0.95346
CCTCCAT	7	0.409311	1
GTGAGGA	7	0.415355	0.165583
GACACGG	7	0.415355	0.759991
GACCTAA	7	0.420472	0.219668
GATACAC	7	0.420472	0.244072
GCTGCGA	7	0.420472	0.268111
ACACAAG	7	0.420472	0.771724
ATCCCCT	7	0.420472	1
CCCTCAT	7	0.420472	1
CAAACAT	7	0.425786	0.219668
CACTCGT	7	0.425786	0.601109
CACACAT	7	0.425786	0.871223
AAGGAAA	7	0.425786	0.95346
GGCCATC	7	0.425786	0.95346
GACACCT	7	0.43177	0.95346
CCCAGCA	7	0.43177	1
AGCAACG	7	0.436797	0.782504
CCGTACG	7	0.436797	0.95346
CTCAACA	7	0.436797	0.95346
ACACCAG	7	0.436797	1
CGACCAA	7	0.436797	1
GGACCCG	7	0.436797	1
TCCTCGA	7	0.441319	0.520443
TCAACCA	7	0.441319	0.952251
CCCGATA	7	0.441319	0.95346
GCAGTCC	7	0.441319	0.95346
GCGCTCA	7	0.441319	0.95346
CCGCGAA	7	0.441319	1
CCGTCGG	7	0.441319	1
CGGTCGC	7	0.441319	1
GGAGTGA	7	0.445088	0.0903182
GATACAA	7	0.445088	0.219668
ACGGACA	7	0.445088	0.750294
GCGGCAA	7	0.445088	0.754333
GGAGCAC	7	0.445088	0.763563
AGCCCAT	7	0.445088	0.909473
CGGCTCA	7	0.445088	0.95346
GCCCTGG	7	0.445088	0.95346
GCCTGCA	7	0.445088	0.95346
CCCCATT	7	0.445088	1
GAGCCCC	7	0.445088	1
AGGACTA	7	0.449528	0.233383
AGACGAG	7	0.449528	0.678488
GACACAG	7	0.449528	0.786986
CGCGACT	7	0.449528	0.95346
CACGGGC	7	0.449528	1
CGAGCCA	7	0.449528	1
GACACCG	7	0.449528	1
TTCGCCC	7	0.449528	1
GGGCTCG	7	0.453931	0.280106
AGACGCA	7	0.453931	0.736753
GCCCAAT	7	0.453931	0.827546
CTAAGCC	7	0.453931	0.952251
ACACCTA	7	0.453931	0.95346
CGCAGTC	7	0.453931	0.95346
GCGCACT	7	0.453931	0.95346
GGGCACC	7	0.453931	1
TTGGAGG	7	0.457334	0.00573173
GTAAGGG	7	0.457334	0.196516
TAAGGAA	7	0.457334	0.529446
GCCATTC	7	0.457334	0.579069
AACAACA	7	0.457334	0.771724
GCACGCT	7	0.457334	0.95346
ACAACCA	7	0.457334	1
CCTCTTC	7	0.457334	1
CGCGGGC	7	0.457334	1
CTCTCCA	7	0.457334	1
GCCAAAC	7	0.457334	1
TCCCAGC	7	0.457334	1
GGACTGA	7	0.462141	0.113814
TCCCTAA	7	0.462141	0.55898
CATCTCA	7	0.462141	0.601109
GCGACGG	7	0.462141	0.727104
CAGACCT	7	0.462141	0.95346
GCCTGAC	7	0.462141	0.95346
CTGCGAA	7	0.464977	0.211009
ACCTGGA	7	0.464977	0.256387
CCTTACT	7	0.464977	0.311151
ACTCCTA	7	0.464977	0.495907
ACCTTGC	7	0.464977	0.520443
AATAGGA	7	0.464977	0.556772
AAACCCA	7	0.464977	1
AGGACCC	7	0.464977	1
ATCTCCC	7	0.464977	1
CACAGCA	7	0.464977	1
CAGCCGA	7	0.464977	1
CCCCGAA	7	0.464977	1
CCCTAAC	7	0.464977	1
GACGGCC	7	0.464977	1
TCAACGA	7	0.468739	0.244072
GACAATC	7	0.468739	0.268111
CATACAG	7	0.468739	0.319625
GGCGCAA	7	0.468739	0.740609
CGAAACA	7	0.468739	0.776788
CGACAAG	7	0.468739	0.782504
CAACCTG	7	0.468739	0.95346
CAGGCGC	7	0.468739	1
CCAGGCA	7	0.468739	1
CCCTTGC	7	0.468739	1
GGAGTAC	7	0.471976	0.0671662
GGCATAC	7	0.471976	0.165583
AAGGATC	7	0.471976	0.233383
ATAGGAC	7	0.471976	0.244072
GAGGGCA	7	0.471976	0.499665
CACTCAA	7	0.471976	0.901748
TCGCACA	7	0.471976	0.946942
ATCCCGA	7	0.471976	0.95346
GCGACTC	7	0.471976	0.95346
TACAGCC	7	0.471976	0.95346
TCACACG	7	0.471976	0.95346
GAGCACC	7	0.471976	1
CTAGGAG	7	0.47324	0.113814
ACTAGGA	7	0.47324	0.211009
GTGACGC	7	0.47324	0.280106
GGAGTAA	7	0.47324	0.361273
ACTAACA	7	0.47324	0.379768
CACCTGT	7	0.47324	0.550524
CTCAACT	7	0.47324	0.554928
CTGGCTC	7	0.47324	0.630452
GGACGCG	7	0.47324	0.71186
GCACGGG	7	0.47324	0.742878
CAACGAG	7	0.47324	0.771724
CTACACA	7	0.47324	0.914807
ACATCCG	7	0.47324	0.95346
ATCCGCG	7	0.47324	0.95346
ACGGACC	7	0.47324	1
CCCTGTC	7	0.47324	1
GCCTCCG	7	0.47324	1
GGCCCAG	7	0.47324	1
GGCCCGG	7	0.47324	1
GTCCCCG	7	0.47324	1
GGAGGGT	7	0.476398	0.0376088
CCTGCTT	7	0.476398	0.268111
CTGAACA	7	0.476398	0.34448
ACGCCTT	7	0.476398	0.579069
CACTAAC	7	0.476398	0.933361
CCACTAA	7	0.476398	0.944834
ACCCTAA	7	0.476398	0.95346
CGGCCGT	7	0.476398	0.973441
ACCAAAC	7	0.476398	1
ACTTCCC	7	0.476398	1
CAGACCC	7	0.476398	1
GCTACCC	7	0.476398	1
AGGATAA	7	0.479759	0.562767
AGAGGCA	7	0.479759	0.683146
ACTGACC	7	0.479759	0.95346
CCAGTCG	7	0.479759	0.95346
CGTACAC	7	0.479759	0.95346
CTCGGAC	7	0.479759	0.95346
CTCCACT	7	0.479759	1
GCCCGCT	7	0.479759	1
GTCCCTC	7	0.479759	1
TCCCCAA	7	0.479759	1
TCCTCGC	7	0.479759	1
AGGTCAC	7	0.483566	0.244072
TCGTCGC	7	0.483566	0.630452
GGCGACG	7	0.483566	0.681681
AAACGCG	7	0.483566	0.747349
CAACGCT	7	0.483566	0.95346
GACGCTC	7	0.483566	0.95346
CTCGCGG	7	0.483566	0.998327
CAAGCCC	7	0.483566	1
CCACGAA	7	0.483566	1
TACAACA	7	0.485645	0.256387
GGTGCGC	7	0.485645	0.290364
[truncated: 9,923 more rows]

## Sheet: 8
Motif	Incidence in data	Q.rand less than	Q.perm less than
CCCCACCC	66	0.00172165	0.69299
CCCCGCCC	64	0.00172165	0.662652
AGAAGGAG	58	0.00172165	0.00697922
CCCGCCCC	57	0.00172165	0.849677
CCCCCGCC	55	0.00172165	0.887469
CCCACCCC	55	0.00172165	0.959427
AAGAAGGA	54	0.00172165	0.00697922
AAGGAGAT	54	0.00172165	0.00697922
GAAGGAGA	54	0.00172165	0.00697922
AGGAGATA	51	0.00172165	0.00697922
GGAGATAT	50	0.00172165	0.00697922
CCCTCCCC	50	0.00172165	0.662652
AGATATAT	49	0.00172165	0.00697922
GAGATATA	49	0.00172165	0.00697922
TAAGAAGG	48	0.00172165	0.00697922
CCGCCCCC	48	0.00172165	0.990854
CCTCCCCC	45	0.00172165	0.822109
CCCCCACC	45	0.00172165	1
GATATATC	44	0.00172165	0.00697922
CCGCCCAC	41	0.00172165	0.0431682
CGCCCACC	41	0.00172165	0.0431682
ATATATCC	40	0.00172165	0.00697922
CCCCTCCC	40	0.00172165	0.955768
CACCGCCC	39	0.00172165	0.0431682
CCCACGCC	38	0.00172165	0.0962191
CCCCCTCC	38	0.00172165	0.983649
CCACCACC	37	0.00172165	0.168088
CCCGCCCA	36	0.00172165	0.133544
CGCCACCC	36	0.00172165	0.133544
CCACCGCC	36	0.00172165	0.168088
CCACCCCC	36	0.00172165	1
CCGCCACC	35	0.00172165	0.209697
CCCACCGC	35	0.00172165	0.257549
AAGGAGGT	34	0.00172165	0.00697922
CCTCCACC	34	0.00172165	0.0431682
GCCCCGCC	34	0.00172165	0.183976
CGCCCCGC	34	0.00172165	0.257549
CGCCCCAC	34	0.00172165	0.30448
CCCACCAC	34	0.00172165	0.330626
CCCTCGCC	33	0.00172165	0.00697922
CCGCCCCG	33	0.00172165	0.270343
CCCGCCAC	33	0.00172165	0.325068
CGCCCCCC	33	0.00172165	1
CCGCCCCA	32	0.00172165	0.407431
CCCCACGC	32	0.00172165	0.433303
CACCCCAC	32	0.00172165	0.490735
CCCCTCGC	31	0.00172165	0.0431682
CGCCCGCC	31	0.00172165	0.444857
CCCGCACC	31	0.00172165	0.473048
TAAGGAGG	30	0.00172165	0.00697922
CGCCCCTC	30	0.00172165	0.0431682
CCCTCCAC	30	0.00172165	0.114323
CCCCGCCA	30	0.00172165	0.500339
ACCCCACC	30	0.00172165	0.594155
CCGCCCCT	29	0.00172165	0.0728421
CCGCCCTC	29	0.00172165	0.0962191
CCACCCGC	29	0.00172165	0.590543
CACCACCC	29	0.00172165	0.627095
CCCCCCTC	29	0.00172165	1
CCTCGCCC	28	0.00172165	0.183976
CGCCGCCC	28	0.00172165	0.609438
GCCCGCCC	28	0.00172165	0.615302
ACCCACCC	28	0.00172165	0.642091
ACCCCTCC	27	0.00172165	0.250945
CCCTCACC	27	0.00172165	0.257549
CCCACCTC	27	0.00172165	0.284916
CCACGCCC	27	0.00172165	0.632382
GCCCCACC	27	0.00172165	0.633364
CCCCACCA	27	0.00172165	0.646962
ACCCCCAC	27	0.00172165	0.650299
AAGGAGGA	26	0.00172165	0.00697922
GAAGGAGG	26	0.00172165	0.00697922
CCTCCCGC	26	0.00172165	0.299105
CGCCCTCC	26	0.00172165	0.319965
GCCGCCCC	26	0.00172165	0.630995
CCCGCCGC	26	0.00172165	0.632073
CCGCCCGC	26	0.00172165	0.635515
CACCCCGC	26	0.00172165	0.646962
CCCACCCG	26	0.00172165	0.646962
CCGCACCC	26	0.00172165	0.646962
GCCACCCC	26	0.00172165	0.646962
ACCGCCCC	26	0.00172165	0.653745
CCCCCCAC	26	0.00172165	1
CTCGCCCC	25	0.00172165	0.338311
CCCCTCCA	25	0.00172165	0.36469
CCCTCCGC	25	0.00172165	0.399374
CCCTACCC	25	0.00172165	0.40382
CTCCCCAC	25	0.00172165	0.40382
GCCCCTCC	25	0.00172165	0.40382
CACCCTCC	25	0.00172165	0.416433
CTCCACCC	25	0.00172165	0.430162
CCACCCCT	25	0.00172165	0.458387
CACGCCCC	25	0.00172165	0.662652
CACCCACC	25	0.00172165	0.663222
GCCCGACC	24	0.00172165	0.00697922
CCTCCCTC	24	0.00172165	0.151399
CCCCTCCG	24	0.00172165	0.433303
CCTCACCC	24	0.00172165	0.467983
CCGCTCCC	24	0.00172165	0.470038
CCCCTCAC	24	0.00172165	0.489052
ACCCCGCC	24	0.00172165	0.662652
CCACCCCG	24	0.00172165	0.662652
CCCAGCCC	24	0.00172165	0.662652
CCCACACC	24	0.00172165	0.690679
CCCAACCC	24	0.00172165	0.728292
AAAGGAGG	23	0.00172165	0.00697922
AGGAGGAC	23	0.00172165	0.00697922
CACGCCGC	23	0.00172165	0.00697922
CACGCGCC	23	0.00172165	0.00697922
CCACGCCG	23	0.00172165	0.00697922
GCCGCACC	23	0.00172165	0.00697922
CCTACCCC	23	0.00172165	0.540041
CGCCCCCG	23	0.00172165	0.662652
GCCCCCGC	23	0.00172165	0.662652
CCACCCAC	23	0.00172165	0.745261
CGCCGCAC	22	0.00172165	0.00697922
CTCCCTCC	22	0.00172165	0.250945
CTCCGCCC	22	0.00172165	0.590543
CCTCCGCC	22	0.00172165	0.608299
CTCCCGCC	22	0.00172165	0.621098
CCTGCCCC	22	0.00172165	0.622724
CCCGCCCT	22	0.00172165	0.625193
CCCCGCCG	22	0.00172165	0.741106
CCACCCCA	22	0.00172165	0.792728
CCCCACCT	21	0.00172165	0.627095
TCCCCACC	21	0.00172165	0.627095
CCCGCCCG	21	0.00172165	0.74172
CCCGCGCC	21	0.00172165	0.745627
CCGCGCCC	21	0.00172165	0.761123
CGCACCCC	21	0.00172165	0.765562
CCCGACCC	21	0.00172165	0.790813
CACCCGCC	21	0.00172165	0.793507
GCCCCCAC	21	0.00172165	0.807453
CCCCCCGC	21	0.00172165	1
CACCGCCA	20	0.00172165	0.00697922
CCGACCAC	20	0.00172165	0.00697922
CGCCCGAC	20	0.00172165	0.00697922
ACCCTCCC	20	0.00172165	0.646962
ACCTCCCC	20	0.00172165	0.646962
CACCTCCC	20	0.00172165	0.646962
CCACTCCC	20	0.00172165	0.646962
CCCCTGCC	20	0.00172165	0.646962
CCCGCCTC	20	0.00172165	0.646962
CCTCCCAC	20	0.00172165	0.646962
CCCCGCAC	20	0.00172165	0.846138
CTCCCCCC	20	0.00172165	1
AAGGAGGC	19	0.00172165	0.00697922
AAGGAGGG	19	0.00172165	0.00697922
ACCCGCAC	19	0.00172165	0.00697922
AGGAGGAA	19	0.00172165	0.00697922
CACCCGAC	19	0.00172165	0.00697922
CACGCACC	19	0.00172165	0.00697922
CCACCTCA	19	0.00172165	0.00697922
CGCACCCG	19	0.00172165	0.00697922
CCGCACCG	19	0.00172165	0.0728421
CGCCACGC	19	0.00172165	0.0728421
CCCGTCCC	19	0.00172165	0.662652
CCCTGCCC	19	0.00172165	0.662652
CGCTCCCC	19	0.00172165	0.662652
CCCCACCG	19	0.00172165	0.857865
CCGACCCC	19	0.00172165	0.864815
AGGAGGTA	18	0.00172165	0.00697922
CACCACCG	18	0.00172165	0.00697922
CCGCACCA	18	0.00172165	0.00697922
CCTCACGC	18	0.00172165	0.00697922
CGCGCCAC	18	0.00172165	0.00697922
CGCCACAC	18	0.00172165	0.0431682
ACACCGCC	18	0.00172165	0.0728421
CACACCGC	18	0.00172165	0.0728421
CACCGCAC	18	0.00172165	0.0728421
CCACCGCA	18	0.00172165	0.114323
CCACGCAC	18	0.00172165	0.114323
CCACGCGC	18	0.00172165	0.114323
CGCACCAC	18	0.00172165	0.114323
CCCTCCCT	18	0.00172165	0.58687
CCACCCTC	18	0.00172165	0.662652
CCCCATCC	18	0.00172165	0.662652
CCCTCCCA	18	0.00172165	0.662652
TCCGCCCC	18	0.00172165	0.662652
CCACCTCC	18	0.00172165	0.66338
CCCCGCGC	18	0.00172165	0.893051
CGCGCCCC	18	0.00172165	0.909625
CACCCCCC	18	0.00172165	1
AAGGAGAA	17	0.00172165	0.00697922
CTCGCCAC	17	0.00172165	0.00697922
CACCACGC	17	0.00172165	0.0728421
CCGCCGCA	17	0.00172165	0.0728421
CCGCACAC	17	0.00172165	0.114323
CACCCAAC	17	0.00172165	0.168088
ACCACCAC	17	0.00172165	0.265535
GCCCTCCC	17	0.00172165	0.685257
CCTCCCCG	17	0.00172165	0.69999
CCCCGTCC	17	0.00172165	0.709428
TCCCCGCC	17	0.00172165	0.714133
CCTCCCCA	17	0.00172165	0.727373
CTCCCCCA	17	0.00172165	0.736429
CCCCGCCT	17	0.00172165	0.737898
CCATCCCC	17	0.00172165	0.741106
CCCACCCT	17	0.00172165	0.741106
CCCACTCC	17	0.00172165	0.741106
CCCCACTC	17	0.00172165	0.741106
CTCACCCC	17	0.00172165	0.741106
CCCGGCCC	17	0.00172165	0.920748
GCCCACCC	17	0.00172165	0.939465
ACCCCCGC	17	0.00172165	0.942167
CACCCCCA	17	0.00172165	0.957173
ACAGGAGG	16	0.00172165	0.00697922
AGGAGGTC	16	0.00172165	0.00697922
CACCTCAC	16	0.00172165	0.00697922
CCACTCGC	16	0.00172165	0.00697922
GAGGAGGA	16	0.00172165	0.00697922
GGAGGACA	16	0.00172165	0.00697922
GGAGGTAA	16	0.00172165	0.00697922
CTCACCCA	16	0.00172165	0.0431682
CACCCGCA	16	0.00172165	0.114323
CCAACACC	16	0.00172165	0.114323
CCGCCACA	16	0.00172165	0.114323
CCACCACG	16	0.00172165	0.151399
GCACCACC	16	0.00172165	0.151399
CCACCGAC	16	0.00172165	0.198191
ACCACCCA	16	0.00172165	0.209697
ACCGCACC	16	0.00172165	0.209697
TCCCCTCC	16	0.00172165	0.627095
TCCTCCCC	16	0.00172165	0.643779
CTCCCCCG	16	0.00172165	0.741106
CCCGCTCC	16	0.00172165	0.741233
CCCTCCCG	16	0.00172165	0.74172
CGCCTCCC	16	0.00172165	0.742414
TCCCCCAC	16	0.00172165	0.744297
CCGCCTCC	16	0.00172165	0.745261
CACCCCTC	16	0.00172165	0.754547
CCGCCGCC	16	0.00172165	0.951286
CACCCCCG	16	0.00172165	0.962355
CGACCCCC	16	0.00172165	0.964916
CCAGCCCC	16	0.00172165	0.966635
CGCCCCCA	16	0.00172165	0.967334
CCCACCCA	16	0.00172165	0.974091
CCCCACAC	16	0.00172165	0.977357
CCACACCC	16	0.00172165	0.979075
AGGAGGAT	15	0.00172165	0.00697922
AGGAGGGC	15	0.00172165	0.00697922
AGGAGGTT	15	0.00172165	0.00697922
CGCCTCAC	15	0.00172165	0.00697922
GCCACTCC	15	0.00172165	0.00697922
ACCCTCAC	15	0.00172165	0.0431682
CCCACTAC	15	0.00172165	0.0728421
TCACCCAC	15	0.00172165	0.0728421
CACCGCCG	15	0.00172165	0.198191
ACCCACCG	15	0.00172165	0.257549
CCCACACG	15	0.00172165	0.265535
CCCGCGAC	15	0.00172165	0.265535
CCGGCCCG	15	0.00172165	0.270343
CGCGCCGC	15	0.00172165	0.270343
ACCACCGC	15	0.00172165	0.276614
GCCCACGC	15	0.00172165	0.276614
GCCCCGCA	15	0.00172165	0.276614
CGCCCACG	15	0.00172165	0.293968
CCCGACCG	15	0.00172165	0.299105
GCCACGCC	15	0.00172165	0.319965
CTCCTCCC	15	0.00172165	0.648508
CCTCTCCC	15	0.00172165	0.653745
CTCCCCTC	15	0.00172165	0.656301
CCCTCCTC	15	0.00172165	0.662652
TCCCTCCC	15	0.00172165	0.662652
TCCCGCCC	15	0.00172165	0.818547
CCCATCCC	15	0.00172165	0.82599
CCGGCCCC	15	0.00172165	0.974886
CCCCCGCG	15	0.00172165	0.976476
CCCCAGCC	15	0.00172165	0.987208
CCCGCCAT	14	0.00172165	0.00697922
GGAGGAAC	14	0.00172165	0.00697922
CCTCGCCA	14	0.00172165	0.0431682
GCCTCGCC	14	0.00172165	0.0431682
CCCGTCCA	14	0.00172165	0.0728421
CACACCTC	14	0.00172165	0.0962191
CCCTACAC	14	0.00172165	0.0962191
CCTCACCG	14	0.00172165	0.0962191
ACCGCTCC	14	0.00172165	0.151399
CCCGACGC	14	0.00172165	0.338311
CCGCGCAC	14	0.00172165	0.344485
GCGCCGCC	14	0.00172165	0.357659
GCGCCACC	14	0.00172165	0.36469
CCGCAACC	14	0.00172165	0.371403
CGACCCCG	14	0.00172165	0.371403
GGCCCGCC	14	0.00172165	0.3923
CCCGCACA	14	0.00172165	0.40382
CCACACGC	14	0.00172165	0.407431
CGCCGCGC	14	0.00172165	0.407431
ACGCCGCC	14	0.00172165	0.424988
CGCACCGC	14	0.00172165	0.424988
GCCCCGCG	14	0.00172165	0.430162
CCACACAC	14	0.00172165	0.433303
CACCAACC	14	0.00172165	0.454532
CCACCAAC	14	0.00172165	0.470038
CACCCACA	14	0.00172165	0.473558
CCGTCCCC	14	0.00172165	0.84004
CTCCCCGC	14	0.00172165	0.850191
CTGCCCCC	14	0.00172165	0.851251
GCCCCCCT	14	0.00172165	0.859231
CTCCCACC	14	0.00172165	0.864815
CCCCCTAC	14	0.00172165	0.870699
CGCCCCCT	14	0.00172165	0.87412
ACCCCCTC	14	0.00172165	0.875096
TCCACCCC	14	0.00172165	0.880216
CCCCCACG	14	0.00172165	0.986329
CCCCGACC	14	0.00172165	0.991643
GCACCCCC	14	0.00172165	0.992432
ACCACCCC	14	0.00172165	0.994533
CCAACCCC	14	0.00172165	0.997855
CCCCAACC	14	0.00172165	0.998553
AGGAGAAT	13	0.00172165	0.00697922
CAAGGAGG	13	0.00172165	0.00697922
CCTCTCAC	13	0.00172165	0.00697922
CTAAGGAG	13	0.00172165	0.00697922
CTCGCTCC	13	0.00172165	0.00697922
GCACACCG	13	0.00172165	0.00697922
GGAGGGCG	13	0.00172165	0.00697922
GGAGGTAC	13	0.00172165	0.00697922
TAAGGAGA	13	0.00172165	0.00697922
TGAAGGAG	13	0.00172165	0.00697922
TGAGGAGG	13	0.00172165	0.00697922
GCCACCTC	13	0.00172165	0.0728421
ACACCTCC	13	0.00172165	0.114323
GCCTCACC	13	0.00172165	0.114323
ACCTCACC	13	0.00172165	0.133544
CCGCCTCA	13	0.00172165	0.133544
CCCTCACG	13	0.00172165	0.151399
CGCGCCCT	13	0.00172165	0.151399
CGCCCGTC	13	0.00172165	0.168088
TCCACCGC	13	0.00172165	0.183976
CCACTCAC	13	0.00172165	0.198191
CACCCCTG	13	0.00172165	0.219577
GCCCTCAC	13	0.00172165	0.219577
CTCACGCC	13	0.00172165	0.242738
CCACCGCT	13	0.00172165	0.250945
ACCCGCCG	13	0.00172165	0.458387
CGCCCCAA	13	0.00172165	0.4615
CGCACACC	13	0.00172165	0.463386
ACCGCCCA	13	0.00172165	0.467983
CCGCCGCG	13	0.00172165	0.467983
GCCCGCCA	13	0.00172165	0.472042
CCGCACGC	13	0.00172165	0.473048
ACCCCACG	13	0.00172165	0.473558
CCCGACAC	13	0.00172165	0.473558
GCCCCACG	13	0.00172165	0.477587
GCCACACC	13	0.00172165	0.481802
GCCCACCG	13	0.00172165	0.487479
ACCGCCCG	13	0.00172165	0.489052
CCGCGCCA	13	0.00172165	0.489052
ACGCGCCC	13	0.00172165	0.490735
CACGCCAC	13	0.00172165	0.493573
ACCGCCAC	13	0.00172165	0.497277
CCACCCAA	13	0.00172165	0.497277
CCACACCA	13	0.00172165	0.504346
CCCAACAC	13	0.00172165	0.510266
CACCACAC	13	0.00172165	0.52123
ACCCAACC	13	0.00172165	0.534421
CACACCAC	13	0.00172165	0.550124
ACACCACC	13	0.00172165	0.563994
CCCTTCCC	13	0.00172165	0.711845
CCTCCTCC	13	0.00172165	0.728292
CCCTCTCC	13	0.00172165	0.734652
CCTCCCCT	13	0.00172165	0.741106
GCCCCCTC	13	0.00172165	0.91227
CACCCCCT	13	0.00172165	0.912981
CCCCCTCG	13	0.00172165	0.914065
TCCCCCGC	13	0.00172165	0.914564
TCGCCCCC	13	0.00172165	0.914564
CCCCGGCC	13	0.00172165	0.993045
ACGCCCCC	13	0.00172165	0.996981
CACACCCC	13	0.00172165	1
AAAGGAGA	12	0.00172165	0.00697922
AAGGAGAC	12	0.00172165	0.00697922
AAGGGAGG	12	0.00172165	0.00697922
ACAAGGAG	12	0.00172165	0.00697922
ACGCGAGG	12	0.00172165	0.00697922
ACGGAGGA	12	0.00172165	0.00697922
AGGAGACA	12	0.00172165	0.00697922
CACGCACT	12	0.00172165	0.00697922
CCCCTTTC	12	0.00172165	0.00697922
CCGCGTCG	12	0.00172165	0.00697922
CGACCGAC	12	0.00172165	0.00697922
CGCGTCGC	12	0.00172165	0.00697922
GAGGACAC	12	0.00172165	0.00697922
GAGGTACA	12	0.00172165	0.00697922
GGAGGCAA	12	0.00172165	0.00697922
GGAGGCGA	12	0.00172165	0.00697922
GGAGGTCT	12	0.00172165	0.00697922
TAGGAGGA	12	0.00172165	0.00697922
ACTCCCTC	12	0.00172165	0.0431682
CGCTCCCT	12	0.00172165	0.0431682
CTCTCACC	12	0.00172165	0.0728421
TCACCGCC	12	0.00172165	0.219577
ACCTCGCC	12	0.00172165	0.231446
CCGCCCAT	12	0.00172165	0.231446
CGACCCTC	12	0.00172165	0.231446
ACCCGTCC	12	0.00172165	0.242738
TACCCCAC	12	0.00172165	0.257549
CCACCATC	12	0.00172165	0.265535
CGCCACCT	12	0.00172165	0.270343
CCGTCCAC	12	0.00172165	0.284916
CACCGCTC	12	0.00172165	0.288195
CCGTCGCC	12	0.00172165	0.293968
CCTCAACC	12	0.00172165	0.293968
ACGCTCCC	12	0.00172165	0.299105
CGCTCCGC	12	0.00172165	0.307763
ACCGCCCT	12	0.00172165	0.314146
CCGTCCGC	12	0.00172165	0.314146
ACCACGCC	12	0.00172165	0.550124
CCACGACC	12	0.00172165	0.557542
CCGCCAAC	12	0.00172165	0.560783
GCCCACCA	12	0.00172165	0.566466
CACCGACC	12	0.00172165	0.578894
CCGCGCCG	12	0.00172165	0.578894
CGCCCCGA	12	0.00172165	0.581041
ACGCCCAC	12	0.00172165	0.583498
CACACGCC	12	0.00172165	0.586075
GCCCCACA	12	0.00172165	0.586075
CCACAGCC	12	0.00172165	0.58687
CCGCGCGC	12	0.00172165	0.587653
GCACCGCC	12	0.00172165	0.587653
CGACGCCC	12	0.00172165	0.589217
ACCGCCGC	12	0.00172165	0.590543
GCCCACAC	12	0.00172165	0.590543
GCGCCCCA	12	0.00172165	0.593207
GCCGCCAC	12	0.00172165	0.594155
CCGACGCC	12	0.00172165	0.595513
CGCCCACA	12	0.00172165	0.596427
CCACGCCA	12	0.00172165	0.598946
CGCGCCCA	12	0.00172165	0.600577
ACCACACC	12	0.00172165	0.603023
CCCACGCA	12	0.00172165	0.603023
CGCCGACC	12	0.00172165	0.604079
GCCACCGC	12	0.00172165	0.623367
ACCCACAC	12	0.00172165	0.627095
CACACACC	12	0.00172165	0.627095
CCCCGCTC	12	0.00172165	0.942167
CCCCTACC	12	0.00172165	0.950345
ACCCCCCG	12	0.00172165	1
ACCCGCCC	12	0.00172165	1
CCCCCACA	12	0.00172165	1
ACGCCACG	11	0.00172165	0.00697922
AGGAGGCA	11	0.00172165	0.00697922
ATAAGGAG	11	0.00172165	0.00697922
CACGACAC	11	0.00172165	0.00697922
CGCGACAC	11	0.00172165	0.00697922
CTACACGC	11	0.00172165	0.00697922
GAGGCAAC	11	0.00172165	0.00697922
GAGGTAAC	11	0.00172165	0.00697922
GCACGCAC	11	0.00172165	0.00697922
GGACACAC	11	0.00172165	0.00697922
GGAGGAAT	11	0.00172165	0.00697922
GGAGGACC	11	0.00172165	0.00697922
GGAGGACT	11	0.00172165	0.00697922
GGAGGGCT	11	0.00172165	0.00697922
TCCACCCT	11	0.00172165	0.0962191
TCCATCCC	11	0.00172165	0.0962191
CCCTGCCT	11	0.00172165	0.114323
CCGTCCTC	11	0.00172165	0.168088
CTCGACCC	11	0.00172165	0.307763
GCCCCTCA	11	0.00172165	0.319965
CGCCCATC	11	0.00172165	0.344485
CGCTCGCC	11	0.00172165	0.344485
CTCACCAC	11	0.00172165	0.344485
CACCCGTC	11	0.00172165	0.371403
CCGCCATC	11	0.00172165	0.378672
CCTGCCCG	11	0.00172165	0.378672
CGCCACTC	11	0.00172165	0.378672
CCGCCCGT	11	0.00172165	0.3923
CCGTCCCA	11	0.00172165	0.3923
CGCTCACC	11	0.00172165	0.407431
CCACCTGC	11	0.00172165	0.411636
CGCCCACT	11	0.00172165	0.411636
GCCCTACC	11	0.00172165	0.411636
CACCCGCT	11	0.00172165	0.424988
CTACCCCA	11	0.00172165	0.430162
CCGCCTGC	11	0.00172165	0.433303
CCGCGCTC	11	0.00172165	0.437053
CACCACTC	11	0.00172165	0.439326
CCACCACT	11	0.00172165	0.451776
ACCACCCG	11	0.00172165	0.627095
ACCCACGC	11	0.00172165	0.627095
ACCCGACC	11	0.00172165	0.627095
ACCCGCGC	11	0.00172165	0.627095
ACGCACCC	11	0.00172165	0.627095
AGCCCCGC	11	0.00172165	0.627095
CCAACCCG	11	0.00172165	0.627095
CCACCCGG	11	0.00172165	0.627095
CCCAGCGC	11	0.00172165	0.627095
CCCGCCGA	11	0.00172165	0.627095
CCGACCGC	11	0.00172165	0.627095
CCGCCCGA	11	0.00172165	0.627095
CGACCCAC	11	0.00172165	0.627095
CGACCGCC	11	0.00172165	0.627095
CGCAACCC	11	0.00172165	0.627095
CGCCACCG	11	0.00172165	0.627095
CGCCCGCA	11	0.00172165	0.627095
CGCGACCC	11	0.00172165	0.627095
CGGCCCGC	11	0.00172165	0.627095
GACCCCGC	11	0.00172165	0.627095
GCCACCCG	11	0.00172165	0.627095
GCCAGCCC	11	0.00172165	0.627095
GCCCCAAC	11	0.00172165	0.627095
GCGCCCAC	11	0.00172165	0.627095
CCCACCAA	11	0.00172165	0.633364
CCAACCAC	11	0.00172165	0.635372
CACCACCA	11	0.00172165	0.636903
CCCCTCCT	11	0.00172165	0.833744
GCCTCCCC	11	0.00172165	0.966635
CCCCCGTC	11	0.00172165	0.969544
CCCCCATC	11	0.00172165	0.970624
GCCCCCCA	11	0.00172165	1
ACTAAGGA	10	0.00172165	0.00697922
AGGAGGCC	10	0.00172165	0.00697922
AGGAGGCG	10	0.00172165	0.00697922
AGGAGGGA	10	0.00172165	0.00697922
CAAAGGAG	10	0.00172165	0.00697922
CACGTCGC	10	0.00172165	0.00697922
CGACCGCG	10	0.00172165	0.00697922
CGCACGCG	10	0.00172165	0.00697922
CGCGACCG	10	0.00172165	0.00697922
GAGGACAA	10	0.00172165	0.00697922
GAGGAGGT	10	0.00172165	0.00697922
GAGGATAC	10	0.00172165	0.00697922
GAGGCCAC	10	0.00172165	0.00697922
GAGGGAAC	10	0.00172165	0.00697922
GAGGGACA	10	0.00172165	0.00697922
GGAGGAAA	10	0.00172165	0.00697922
GGAGGTCA	10	0.00172165	0.00697922
TCGCCACG	10	0.00172165	0.00697922
ACACACAC	10	0.00172165	0.0431682
ACCACACA	10	0.00172165	0.0431682
CACCGGCG	10	0.00172165	0.0431682
CCGCGACA	10	0.00172165	0.0431682
CGCGCGAC	10	0.00172165	0.0431682
GACACCAC	10	0.00172165	0.0431682
GCCACACA	10	0.00172165	0.0431682
ACCCGACG	10	0.00172165	0.0728421
CCCTCTCA	10	0.00172165	0.168088
CCTCACCT	10	0.00172165	0.183976
CTCCATCC	10	0.00172165	0.198191
CGTCCTCC	10	0.00172165	0.250945
CCTACTCC	10	0.00172165	0.270343
CTCCTCAC	10	0.00172165	0.276614
CCGCCCTT	10	0.00172165	0.282109
CCCGCGTC	10	0.00172165	0.467983
GCCTCCAC	10	0.00172165	0.473048
CTCACCGC	10	0.00172165	0.477587
GCCCCTGC	10	0.00172165	0.478925
CGCCCTCA	10	0.00172165	0.481802
GCCCCATC	10	0.00172165	0.483042
CACGCTCC	10	0.00172165	0.484841
GCCCACCT	10	0.00172165	0.484841
TCCACCAC	10	0.00172165	0.484841
AACCCCTC	10	0.00172165	0.490735
CACCACCT	10	0.00172165	0.490735
CCACCCGT	10	0.00172165	0.490735
TCGCCCGC	10	0.00172165	0.490735
CCCGTCCG	10	0.00172165	0.493573
CGCCTGCC	10	0.00172165	0.493573
ACACCCCT	10	0.00172165	0.495726
CGTCGCCC	10	0.00172165	0.495726
CGCCGTCC	10	0.00172165	0.497277
CCACACCT	10	0.00172165	0.500339
CCACGCCT	10	0.00172165	0.507044
TCACGCCC	10	0.00172165	0.510266
CGCTCCCG	10	0.00172165	0.512046
CTGCCGCC	10	0.00172165	0.512046
CCCACTCG	10	0.00172165	0.514911
CACCCACT	10	0.00172165	0.517879
CGCTCCAC	10	0.00172165	0.52123
ACACCCTC	10	0.00172165	0.525106
CCAACCCT	10	0.00172165	0.525106
CCCGTCGC	10	0.00172165	0.525106
GCCTCCCG	10	0.00172165	0.525106
CGCCCTAC	10	0.00172165	0.532195
CCCGCTCG	10	0.00172165	0.537037
CCGTGCCC	10	0.00172165	0.566466
ACACCCGC	10	0.00172165	0.646962
ACCCGCCA	10	0.00172165	0.646962
ACCGACCC	10	0.00172165	0.646962
CACGACCC	10	0.00172165	0.646962
CACGCCCA	10	0.00172165	0.646962
CCACACCG	10	0.00172165	0.646962
CCACCGCG	10	0.00172165	0.646962
CCAGCCCA	10	0.00172165	0.646962
CCCCGACG	10	0.00172165	0.646962
CCCGACCA	10	0.00172165	0.646962
CCCGCCAA	10	0.00172165	0.646962
CCCGCGCA	10	0.00172165	0.646962
CCGCGACC	10	0.00172165	0.646962
CGACCACC	10	0.00172165	0.646962
CGCCCAAC	10	0.00172165	0.646962
CGCCGCCA	10	0.00172165	0.646962
CGCCGGCC	10	0.00172165	0.646962
GACCCACC	10	0.00172165	0.646962
GACCCGCC	10	0.00172165	0.646962
GACGCCCC	10	0.00172165	0.646962
GCACCCAC	10	0.00172165	0.646962
GCACCCCA	10	0.00172165	0.646962
GCCCCAGC	10	0.00172165	0.646962
GCCCCGAC	10	0.00172165	0.646962
GCCCGCAC	10	0.00172165	0.646962
GCCCGCGC	10	0.00172165	0.646962
GCCGCCCG	10	0.00172165	0.646962
CCCCAACG	10	0.00172165	0.647357
CCGGCCAC	10	0.00172165	0.647357
CCGCCACG	10	0.00172165	0.648072
ACGCCACC	10	0.00172165	0.648834
CAACCACC	10	0.00172165	0.652161
CGACCCGC	10	0.00172165	0.652161
GCACGCCC	10	0.00172165	0.653745
AACCCACC	10	0.00172165	0.662652
ACACACCC	10	0.00172165	0.662652
ACCAACCC	10	0.00172165	0.662652
CCACAACC	10	0.00172165	0.662652
CTCTCCCC	10	0.00172165	0.882
TCACCCCC	10	0.00172165	0.986329
CTACCCCC	10	0.00172165	0.990064
ACACCCCC	10	0.00172165	1
CAACCCCC	10	0.00172165	1
CCCCCCCG	10	0.00172165	1
GCCCCCCC	10	0.00172165	1
AAAAGGAG	9	0.00172165	0.00697922
ACCATCGC	9	0.00172165	0.00697922
ACGCGCCT	9	0.00172165	0.00697922
AGAGGAGG	9	0.00172165	0.00697922
AGGACAAC	9	0.00172165	0.00697922
AGGACACA	9	0.00172165	0.00697922
AGGAGGCT	9	0.00172165	0.00697922
CAACCTCA	9	0.00172165	0.00697922
CAGGAGGT	9	0.00172165	0.00697922
CGGAGGAC	9	0.00172165	0.00697922
CGGAGGGC	9	0.00172165	0.00697922
CTGCACAC	9	0.00172165	0.00697922
GAGGAACA	9	0.00172165	0.00697922
GAGGAACC	9	0.00172165	0.00697922
GAGGAACG	9	0.00172165	0.00697922
GAGGACCA	9	0.00172165	0.00697922
GATAAGGA	9	0.00172165	0.00697922
GGAGACAC	9	0.00172165	0.00697922
GGAGGACG	9	0.00172165	0.00697922
GGAGGATG	9	0.00172165	0.00697922
GGAGGCCA	9	0.00172165	0.00697922
GGAGGGCC	9	0.00172165	0.00697922
GGAGGTTT	9	0.00172165	0.00697922
TACGGAGG	9	0.00172165	0.00697922
TATGGAGG	9	0.00172165	0.00697922
CTACGCCA	9	0.00172165	0.0431682
CACACGCA	9	0.00172165	0.0728421
CACGCGCG	9	0.00172165	0.0728421
CGCGCGGC	9	0.00172165	0.0728421
GCGCACAC	9	0.00172165	0.0728421
ACCAGCAC	9	0.00172165	0.0962191
CCTCCTTC	9	0.00172165	0.0962191
CGGCACCA	9	0.00172165	0.0962191
GGCACCGC	9	0.00172165	0.0962191
CACACAAC	9	0.00172165	0.114323
GACCACCA	9	0.00172165	0.114323
GACGCCAC	9	0.00172165	0.114323
CGCCGACA	9	0.00172165	0.133544
CCCTTTCC	9	0.00172165	0.151399
TCCCTCAC	9	0.00172165	0.314146
CTCGCCCT	9	0.00172165	0.325068
CCCTCTGC	9	0.00172165	0.330626
CCTCTGCC	9	0.00172165	0.330626
CACTCCCT	9	0.00172165	0.35217
TCCCCTCG	9	0.00172165	0.357659
CTTCCACC	9	0.00172165	0.36469
CGCCTCTC	9	0.00172165	0.378672
CTCACCTC	9	0.00172165	0.411636
CCTCATCC	9	0.00172165	0.422001
GCTCCCCA	9	0.00172165	0.590543
CCCGACCT	9	0.00172165	0.593207
TGCCCCGC	9	0.00172165	0.593207
CCCACGTC	9	0.00172165	0.594839
CCTCGCCG	9	0.00172165	0.598946
CGTCCCAC	9	0.00172165	0.603615
CCTCCGCA	9	0.00172165	0.604079
ACCTCCGC	9	0.00172165	0.605379
CACCGCCT	9	0.00172165	0.605379
CTCCACCG	9	0.00172165	0.605379
CTGCCACC	9	0.00172165	0.607751
TACCCACC	9	0.00172165	0.608299
TCGCCCCG	9	0.00172165	0.608299
CCTACCAC	9	0.00172165	0.609438
CGCCTCCA	9	0.00172165	0.609438
TCCACGCC	9	0.00172165	0.610922
CCTGCCAC	9	0.00172165	0.613136
CGCGCCTC	9	0.00172165	0.613136
CATCCCCA	9	0.00172165	0.615302
CCACGTCC	9	0.00172165	0.615783
CCCTGCAC	9	0.00172165	0.615783
TCGACCCC	9	0.00172165	0.615783
TCGCACCC	9	0.00172165	0.615783
CTCGCGCC	9	0.00172165	0.616723
GCCTGCCC	9	0.00172165	0.616723
GCCGCCTC	9	0.00172165	0.617885
CACCTACC	9	0.00172165	0.619499
CACGCCCT	9	0.00172165	0.619499
GCCCCACT	9	0.00172165	0.621762
CACTACCC	9	0.00172165	0.621845
CCCACCGT	9	0.00172165	0.621845
CCCACTGC	9	0.00172165	0.621845
CGCCGCTC	9	0.00172165	0.621845
CTCCACAC	9	0.00172165	0.623367
ACCCCTGC	9	0.00172165	0.624228
CACTGCCC	9	0.00172165	0.624228
CTGCCCGC	9	0.00172165	0.624228
GCCCCTCG	9	0.00172165	0.624228
GCTCACCC	9	0.00172165	0.624228
CCACTCCA	9	0.00172165	0.625193
ACCCTACC	9	0.00172165	0.626598
CACCTGCC	9	0.00172165	0.626598
CCTACACC	9	0.00172165	0.626598
CAACCCTC	9	0.00172165	0.627095
CACGTCCC	9	0.00172165	0.627095
CCACTACC	9	0.00172165	0.627095
CCACTGCC	9	0.00172165	0.627095
CCATCCAC	9	0.00172165	0.627095
CCCGCCTG	9	0.00172165	0.627095
CCCGCGCT	9	0.00172165	0.627095
CCGCCACT	9	0.00172165	0.627095
CTGCCCCG	9	0.00172165	0.627095
GCCCGCCT	9	0.00172165	0.627095
GCTCGCCC	9	0.00172165	0.627095
TCACCCCA	9	0.00172165	0.627095
ACACGCCC	9	0.00172165	0.662652
ACGCCCCA	9	0.00172165	0.662652
ACGCCCGC	9	0.00172165	0.662652
CACCCAGC	9	0.00172165	0.662652
CACCGCGC	9	0.00172165	0.662652
CCACCACA	9	0.00172165	0.662652
CCACCCGA	9	0.00172165	0.662652
CCACCGGC	9	0.00172165	0.662652
CCACGGCC	9	0.00172165	0.662652
CCAGCGCC	9	0.00172165	0.662652
CCCACAGC	9	0.00172165	0.662652
CCCACCGA	9	0.00172165	0.662652
CCCACGAC	9	0.00172165	0.662652
CCCCGCAA	9	0.00172165	0.662652
CCCCGCGG	9	0.00172165	0.662652
CCCGCAAC	9	0.00172165	0.662652
CCCGCGCG	9	0.00172165	0.662652
CCCGGACC	9	0.00172165	0.662652
CCGCCGAC	9	0.00172165	0.662652
CGCCAGCC	9	0.00172165	0.662652
CGGCCACC	9	0.00172165	0.662652
GACCGCCC	9	0.00172165	0.662652
GCACCCGC	9	0.00172165	0.662652
GCCCCCGG	9	0.00172165	0.662652
GCCCGCCG	9	0.00172165	0.662652
GCCGCCCA	9	0.00172165	0.662652
GCGCCCCG	9	0.00172165	0.662652
GGCACCCC	9	0.00172165	0.662652
GGCCCCAC	9	0.00172165	0.662652
CACACCCA	9	0.00172165	0.66598
CCCCTTCC	9	0.00172165	0.944867
GCTCCCCC	9	0.00172165	0.989231
TCCCACCC	9	0.00172165	0.996981
ACCCCCCC	9	0.00172165	1
CAGCCCCC	9	0.00172165	1
CCCCCAAC	9	0.00172165	1
GCGCCCCC	9	0.00172165	1
AAGGAGTA	8	0.00172165	0.00697922
ACACGCAA	8	0.00172165	0.00697922
ACGACGCG	8	0.00172165	0.00697922
ACGAGGTA	8	0.00172165	0.00697922
ACGCACTC	8	0.00172165	0.00697922
ACGGAGGT	8	0.00172165	0.00697922
AGAGGATA	8	0.00172165	0.00697922
AGGAACAC	8	0.00172165	0.00697922
AGGATAGA	8	0.00172165	0.00697922
AGGCAACA	8	0.00172165	0.00697922
ATGGAGGC	8	0.00172165	0.00697922
CACTCGCG	8	0.00172165	0.00697922
CGAGGAAC	8	0.00172165	0.00697922
CGAGGACA	8	0.00172165	0.00697922
GAAGGAAC	8	0.00172165	0.00697922
GACGAGGT	8	0.00172165	0.00697922
GACGCGAG	8	0.00172165	0.00697922
GAGGAAAT	8	0.00172165	0.00697922
GAGGAATA	8	0.00172165	0.00697922
GAGGACAT	8	0.00172165	0.00697922
GAGGACGA	8	0.00172165	0.00697922
GAGGAGAC	8	0.00172165	0.00697922
GAGGAGGC	8	0.00172165	0.00697922
GAGGATGG	8	0.00172165	0.00697922
GAGGTCTA	8	0.00172165	0.00697922
GCTGCACA	8	0.00172165	0.00697922
GGACAACA	8	0.00172165	0.00697922
GGACACAA	8	0.00172165	0.00697922
GGAGACAT	8	0.00172165	0.00697922
GGAGGCAC	8	0.00172165	0.00697922
GGAGGCTG	8	0.00172165	0.00697922
GGAGGGAA	8	0.00172165	0.00697922
GGAGGGAC	8	0.00172165	0.00697922
GGGAGGCA	8	0.00172165	0.00697922
GGGAGGTC	8	0.00172165	0.00697922
TAAAGGAG	8	0.00172165	0.00697922
TCCGCAAC	8	0.00172165	0.00697922
TCGACCCT	8	0.00172165	0.00697922
ACCCGCTA	8	0.00172165	0.0431682
CGTCCGAC	8	0.00172165	0.0431682
GCGCCCTG	8	0.00172165	0.0431682
ACTCGCGC	8	0.00172165	0.0728421
CTCGCAAC	8	0.00172165	0.0728421
GCGCGTCC	8	0.00172165	0.0728421
ACACGCAC	8	0.00172165	0.0962191
CCACGTCG	8	0.00172165	0.0962191
GCCTCACG	8	0.00172165	0.0962191
GCCGACCA	8	0.00172165	0.114323
CCGACCGA	8	0.00172165	0.133544
CGTCGCGC	8	0.00172165	0.151399
ACGCACAC	8	0.00172165	0.168088
GACCACAC	8	0.00172165	0.168088
ACGACACC	8	0.00172165	0.183976
ACAGCCAC	8	0.00172165	0.209697
ACGCCGCA	8	0.00172165	0.209697
CGACGCAC	8	0.00172165	0.209697
CGCGCACA	8	0.00172165	0.209697
GCACCCGA	8	0.00172165	0.209697
GCGCGGCC	8	0.00172165	0.219577
CGACGCGC	8	0.00172165	0.231446
CGCAACCA	8	0.00172165	0.231446
ACCGGCGC	8	0.00172165	0.242738
CGGCACAC	8	0.00172165	0.242738
ACCGACGC	8	0.00172165	0.250945
CGGCGCGC	8	0.00172165	0.250945
GCGACCGC	8	0.00172165	0.250945
ACGCACGC	8	0.00172165	0.257549
CCGACCGG	8	0.00172165	0.257549
CACACGAC	8	0.00172165	0.265535
GGACCCAC	8	0.00172165	0.265535
CGCGCGCG	8	0.00172165	0.270343
GACGCGCC	8	0.00172165	0.270343
CGACAGCC	8	0.00172165	0.276614
GCCACGCG	8	0.00172165	0.276614
GCCGCGCG	8	0.00172165	0.276614
CACCTCCT	8	0.00172165	0.478925
CCCTTCGC	8	0.00172165	0.478925
TCCCGCTC	8	0.00172165	0.479477
CTCCCACT	8	0.00172165	0.481802
CACCTTCC	8	0.00172165	0.484841
CTCCCTAC	8	0.00172165	0.487479
GCTCCCTC	8	0.00172165	0.487479
CTACTCCC	8	0.00172165	0.489052
TCCTGCCC	8	0.00172165	0.489052
CCCTCCGT	8	0.00172165	0.490735
CCTGCCTC	8	0.00172165	0.491525
CTCCCCTG	8	0.00172165	0.491525
CCCACCTT	8	0.00172165	0.493573
CGCCCTTC	8	0.00172165	0.493573
CTCCACCT	8	0.00172165	0.495726
TCGCCCTC	8	0.00172165	0.497277
CCTCCTCA	8	0.00172165	0.500339
CTCCCTCA	8	0.00172165	0.507044
CTTCACCC	8	0.00172165	0.510266
CGCCCTCT	8	0.00172165	0.512046
TCCCGTCC	8	0.00172165	0.512046
ACCTCCTC	8	0.00172165	0.525106
TCCCCTGC	8	0.00172165	0.528667
CCCTGACC	8	0.00172165	0.627095
CCTCCGGC	8	0.00172165	0.627095
CGCACCTC	8	0.00172165	0.627095
CGCCCCAT	8	0.00172165	0.627095
TCCCCGAC	8	0.00172165	0.627095
TCCGCCCG	8	0.00172165	0.627095
TGCCCGCC	8	0.00172165	0.627095
TGCCGCCC	8	0.00172165	0.627095
CTCCCCGA	8	0.00172165	0.628383
CACCTCCA	8	0.00172165	0.628488
GCCCCGTC	8	0.00172165	0.628488
TCCCGCCG	8	0.00172165	0.628488
CCCATCGC	8	0.00172165	0.629372
ACCCCGTC	8	0.00172165	0.629806
CACGCCTC	8	0.00172165	0.629806
CCATCCCA	8	0.00172165	0.629806
CCCGCCTA	8	0.00172165	0.629806
CCTACGCC	8	0.00172165	0.629806
CCTCCACA	8	0.00172165	0.629806
GCCCTCGC	8	0.00172165	0.629806
CTCCGGCC	8	0.00172165	0.630433
CACCCTCA	8	0.00172165	0.630995
CGACCTCC	8	0.00172165	0.630995
ACTCGCCC	8	0.00172165	0.632063
CCATCACC	8	0.00172165	0.632063
CACCCCGT	8	0.00172165	0.632073
CCACCTCG	8	0.00172165	0.632073
CCCACATC	8	0.00172165	0.632763
CCCTCACA	8	0.00172165	0.632763
CGCTCCCA	8	0.00172165	0.632763
TCGCCCCA	8	0.00172165	0.632763
CCCCGTCG	8	0.00172165	0.633364
CCCCTACA	8	0.00172165	0.633364
CTCCACCA	8	0.00172165	0.633364
TCGCCCAC	8	0.00172165	0.633364
CCGCTCCG	8	0.00172165	0.634482
CGCCCTCG	8	0.00172165	0.634482
GCGCCCTC	8	0.00172165	0.634482
GTCCGCCC	8	0.00172165	0.634482
CACCTCGC	8	0.00172165	0.635372
CTCGCACC	8	0.00172165	0.635372
CCTCGACC	8	0.00172165	0.635515
CGCCTACC	8	0.00172165	0.635515
CTGCACCC	8	0.00172165	0.635515
GCCCCCGT	8	0.00172165	0.635515
GCCCGTCC	8	0.00172165	0.635515
GCTCCCGC	8	0.00172165	0.635515
CAACCCCT	8	0.00172165	0.636322
GCCACCCT	8	0.00172165	0.636322
GCCCACTC	8	0.00172165	0.636322
ACCACTCC	8	0.00172165	0.636903
CCCCTACG	8	0.00172165	0.636903
CCACGCTC	8	0.00172165	0.638641
CGGCCTCC	8	0.00172165	0.640164
CCTCACAC	8	0.00172165	0.642091
TCACCACC	8	0.00172165	0.642091
CCGACCTC	8	0.00172165	0.642571
ACCCGCCT	8	0.00172165	0.643779
ACCCTGCC	8	0.00172165	0.644544
CGCCCCGT	8	0.00172165	0.645741
CCCATCAC	8	0.00172165	0.646132
CCTACCGC	8	0.00172165	0.646132
ATCCCCGC	8	0.00172165	0.646962
CACCCTCG	8	0.00172165	0.646962
CATCACCC	8	0.00172165	0.646962
CATCCCGC	8	0.00172165	0.646962
CCACCGTC	8	0.00172165	0.646962
CCCCTCGG	8	0.00172165	0.646962
CCCCTGCG	8	0.00172165	0.646962
CCCGCATC	8	0.00172165	0.646962
CCCTCCGA	8	0.00172165	0.646962
CCCTCGCA	8	0.00172165	0.646962
CCGCCCTA	8	0.00172165	0.646962
CCGCTCCA	8	0.00172165	0.646962
CGCCTCGC	8	0.00172165	0.646962
CGTGCCCC	8	0.00172165	0.646962
CTCGCCCG	8	0.00172165	0.646962
GCCCTCCG	8	0.00172165	0.646962
TCCGCCAC	8	0.00172165	0.646962
TCCGCGCC	8	0.00172165	0.646962
TCGCCACC	8	0.00172165	0.646962
GACCCCCA	8	0.00172165	0.70701
CAGCCCCG	8	0.00172165	0.724566
ACCCCGCA	8	0.00172165	0.731301
CGCACCCA	8	0.00172165	0.731301
GCACCCCG	8	0.00172165	0.73213
CGCCAACC	8	0.00172165	0.73313
CGGCCCCA	8	0.00172165	0.734652
CAACCCGC	8	0.00172165	0.735649
CAGCCGCC	8	0.00172165	0.736429
CCAGCCCG	8	0.00172165	0.741038
GCCCAACC	8	0.00172165	0.741038
ACCCACCA	8	0.00172165	0.741106
ACCCCGCG	8	0.00172165	0.741106
ACCGCGCC	8	0.00172165	0.741106
ACGCCCCG	8	0.00172165	0.741106
CACCCACG	8	0.00172165	0.741106
CACCCGCG	8	0.00172165	0.741106
CACCGGCC	8	0.00172165	0.741106
CCCAAACC	8	0.00172165	0.741106
CCCCACAG	8	0.00172165	0.741106
CCCGCACG	8	0.00172165	0.741106
CCCGCCGG	8	0.00172165	0.741106
CCGCAGCC	8	0.00172165	0.741106
CCGCCCAA	8	0.00172165	0.741106
CCGCCGGC	8	0.00172165	0.741106
CCGGACCC	8	0.00172165	0.741106
CGCACGCC	8	0.00172165	0.741106
CGCCACCA	8	0.00172165	0.741106
CGCCCGGC	8	0.00172165	0.741106
CGCGCCCG	8	0.00172165	0.741106
CGCGCGCC	8	0.00172165	0.741106
CGCGGCCC	8	0.00172165	0.741106
AACCGCCC	8	0.00172165	0.741233
CAACACCC	8	0.00172165	0.741233
AACACCCC	8	0.00172165	0.741491
ACACCCCA	8	0.00172165	0.741561
CAACCCAC	8	0.00172165	0.74172
CCCACAAC	8	0.00172165	0.74172
ACCCCAAC	8	0.00172165	0.742825
CAAACCCC	8	0.00172165	0.743863
CTCCCCCT	8	0.00172165	0.966135
TCCCCCTC	8	0.00172165	0.969544
CCCCCACT	8	0.00172165	0.998553
ACTCCCCC	8	0.00172165	1
CACTCCCC	8	0.00172165	1
CATCCCCC	8	0.00172165	1
CCCCCGGC	8	0.00172165	1
CCCCCTCA	8	0.00172165	1
CGGCCCCC	8	0.00172165	1
GCCCCCCG	8	0.00172165	1
AACGACGC	7	0.00172165	0.00697922
AACGAGGA	7	0.00172165	0.00697922
AACGCAAC	7	0.00172165	0.00697922
AAGGAGCC	7	0.00172165	0.00697922
ACGCGCGG	7	0.00172165	0.00697922
ACGGGAGG	7	0.00172165	0.00697922
ACTGAGGA	7	0.00172165	0.00697922
ACTGGAGG	7	0.00172165	0.00697922
AGCACGCA	7	0.00172165	0.00697922
AGGAACGC	7	0.00172165	0.00697922
AGGACACG	7	0.00172165	0.00697922
AGGGAACA	7	0.00172165	0.00697922
AGGGACAC	7	0.00172165	0.00697922
AGGGAGGG	7	0.00172165	0.00697922
AGGGAGGT	7	0.00172165	0.00697922
AGGTACAC	7	0.00172165	0.00697922
CAACAAAC	7	0.00172165	0.00697922
CAGGAGGC	7	0.00172165	0.00697922
CCGACCTT	7	0.00172165	0.00697922
CCTGGAGG	7	0.00172165	0.00697922
CGAGGTAA	7	0.00172165	0.00697922
CGGACACA	7	0.00172165	0.00697922
CGGAGGAA	7	0.00172165	0.00697922
CTGGAGGA	7	0.00172165	0.00697922
GAAAGGAG	7	0.00172165	0.00697922
GACAAGGA	7	0.00172165	0.00697922
GACACACA	7	0.00172165	0.00697922
GAGGAATG	7	0.00172165	0.00697922
GAGGAATT	7	0.00172165	0.00697922
GAGGACTG	7	0.00172165	0.00697922
GAGGGCTC	7	0.00172165	0.00697922
GAGGTAAG	7	0.00172165	0.00697922
GAGGTAAT	7	0.00172165	0.00697922
GAGGTATA	7	0.00172165	0.00697922
GAGGTTTA	7	0.00172165	0.00697922
GATAGATA	7	0.00172165	0.00697922
GGAACACA	7	0.00172165	0.00697922
GGAGGATC	7	0.00172165	0.00697922
GGAGGCCC	7	0.00172165	0.00697922
GGAGGTAT	7	0.00172165	0.00697922
GGGAGGTA	7	0.00172165	0.00697922
TAAAAGGA	7	0.00172165	0.00697922
TGAGGAAC	7	0.00172165	0.00697922
TGGAGGAC	7	0.00172165	0.00697922
TGGAGGTA	7	0.00172165	0.00697922
TTAAGGAG	7	0.00172165	0.00697922
AGAAGGAA	7	0.00172165	0.0431682
AGGAGACG	7	0.00172165	0.0431682
ACGAGGCC	7	0.00172165	0.0962191
CACACACT	7	0.00172165	0.0962191
CCTACACG	7	0.00172165	0.0962191
GCGCCTCA	7	0.00172165	0.0962191
ACCTCACA	7	0.00172165	0.114323
CCCTAAAC	7	0.00172165	0.114323
GACTCACC	7	0.00172165	0.114323
GCCACGTC	7	0.00172165	0.114323
TCTCGACC	7	0.00172165	0.114323
CCACTGCA	7	0.00172165	0.133544
CCTCACGA	7	0.00172165	0.133544
CGCCTCGG	7	0.00172165	0.133544
CTCACCGA	7	0.00172165	0.133544
GCCTCAAC	7	0.00172165	0.133544
ACCACTCA	7	0.00172165	0.151399
ACCTCACG	7	0.00172165	0.151399
CAGCCTCG	7	0.00172165	0.151399
CGCGCTCG	7	0.00172165	0.151399
GCGCCATC	7	0.00172165	0.151399
CACGACCT	7	0.00172165	0.168088
CGCCATCA	7	0.00172165	0.168088
CCACGTGC	7	0.00172165	0.183976
CGCGTGCC	7	0.00172165	0.183976
CTCGCGAC	7	0.00172165	0.183976
GCGCTCGC	7	0.00172165	0.183976
CACTACAC	7	0.00172165	0.198191
ACTGCCGC	7	0.00172165	0.209697
CTCACCGG	7	0.00172165	0.209697
CACCATCG	7	0.00172165	0.219577
CGTGCCGC	7	0.00172165	0.219577
GCACCCGT	7	0.00172165	0.219577
CCGTCGCG	7	0.00172165	0.257549
ACGCGACC	7	0.00172165	0.282109
GCGCCACA	7	0.00172165	0.284916
ACGCCACA	7	0.00172165	0.299105
CCGAACGC	7	0.00172165	0.299105
ACGCAACC	7	0.00172165	0.30448
ACGCGCCA	7	0.00172165	0.30448
CACAGCCA	7	0.00172165	0.30448
CCGACACA	7	0.00172165	0.30448
GCAACCAC	7	0.00172165	0.30448
ACGCACCA	7	0.00172165	0.307763
CCACACGA	7	0.00172165	0.314146
CCGCCGAA	7	0.00172165	0.314146
GACACACC	7	0.00172165	0.314146
CAACGCAC	7	0.00172165	0.319965
CACAGCAC	7	0.00172165	0.325068
GACCCGCA	7	0.00172165	0.325068
AACCCGAC	7	0.00172165	0.330626
GACCGCGC	7	0.00172165	0.330626
CCGCGCGA	7	0.00172165	0.344485
GCCCAACA	7	0.00172165	0.344485
CACCGACA	7	0.00172165	0.35217
GGCGCGCC	7	0.00172165	0.35217
ACCGCCAA	7	0.00172165	0.357659
CAGCACGC	7	0.00172165	0.357659
CCCAACGA	7	0.00172165	0.357659
CGACACCG	7	0.00172165	0.357659
CGACCACA	7	0.00172165	0.357659
GCCAACGC	7	0.00172165	0.36469
GCCCGACA	7	0.00172165	0.36469
ACCACGGC	7	0.00172165	0.371403
CAACCACG	7	0.00172165	0.371403
CACGCAAC	7	0.00172165	0.371403
ACACGCCG	7	0.00172165	0.378672
ACCCAACA	7	0.00172165	0.378672
CCGCGACG	7	0.00172165	0.378672
ACCACGCA	7	0.00172165	0.38511
CGACCACG	7	0.00172165	0.38511
CGCCAACG	7	0.00172165	0.38511
CGCGACGC	7	0.00172165	0.38511
GACCGGCC	7	0.00172165	0.38511
ACACCACA	7	0.00172165	0.3923
ACACCACG	7	0.00172165	0.3923
CACGCGAC	7	0.00172165	0.399374
GCACGCGC	7	0.00172165	0.399374
GCCCGGAC	7	0.00172165	0.399374
CGGGCCCG	7	0.00172165	0.40382
CCACACAA	7	0.00172165	0.407431
ACCGCACG	7	0.00172165	0.411636
GGCGCCGC	7	0.00172165	0.411636
ACCGCGAC	7	0.00172165	0.416433
CACACACA	7	0.00172165	0.416433
GCCGGCCG	7	0.00172165	0.422001
ACCACAAC	7	0.00172165	0.424988
CACGCACG	7	0.00172165	0.424988
CGGCGCCG	7	0.00172165	0.424988
GCGACGCC	7	0.00172165	0.430162
TCCTCCCT	7	0.00172165	0.458387
TGCCTCCC	7	0.00172165	0.590543
TCCCACCT	7	0.00172165	0.600577
CTCCGTCC	7	0.00172165	0.601807
ACTCCCCT	7	0.00172165	0.603615
CCTCCGTC	7	0.00172165	0.604079
CCCTCACT	7	0.00172165	0.608299
TCCTCACC	7	0.00172165	0.611441
TCCCTCCA	7	0.00172165	0.613136
CACCTCTC	7	0.00172165	0.615302
CTCCCTCG	7	0.00172165	0.615302
CCACTTCC	7	0.00172165	0.615783
TCGCTCCC	7	0.00172165	0.621762
CCTACCCT	7	0.00172165	0.621845
CTCATCCC	7	0.00172165	0.622724
CGCCTTCC	7	0.00172165	0.626598
CCACCTTC	7	0.00172165	0.627095
CCTCGCCT	7	0.00172165	0.627095
CTACCTCC	7	0.00172165	0.627095
GTCCTCCC	7	0.00172165	0.627095
TCACCTCC	7	0.00172165	0.627095
TCCACCTC	7	0.00172165	0.627095
TCCCCACT	7	0.00172165	0.627095
TCCGCTCC	7	0.00172165	0.627095
TGCCCCAC	7	0.00172165	0.649325
TGCCCCCG	7	0.00172165	0.66072
ACCCACTC	7	0.00172165	0.662652
ACCCCGCT	7	0.00172165	0.662652
ACCGCCTC	7	0.00172165	0.662652
ACCTCCAC	7	0.00172165	0.662652
ACCTGCCC	7	0.00172165	0.662652
ACGCCCCT	7	0.00172165	0.662652
ACTGCCCC	7	0.00172165	0.662652
ATCCCCAC	7	0.00172165	0.662652
ATCCCGCC	7	0.00172165	0.662652
CACACTCC	7	0.00172165	0.662652
CACCATCC	7	0.00172165	0.662652
CACCCCTA	7	0.00172165	0.662652
CACCCTAC	7	0.00172165	0.662652
CACTCCGC	7	0.00172165	0.662652
CAGCCCTC	7	0.00172165	0.662652
CATCCACC	7	0.00172165	0.662652
CATCGCCC	7	0.00172165	0.662652
CCACCCTA	7	0.00172165	0.662652
CCATCCCG	7	0.00172165	0.662652
CCATCGCC	7	0.00172165	0.662652
CCCCACGT	7	0.00172165	0.662652
CCCCACTA	7	0.00172165	0.662652
CCCCTGCA	7	0.00172165	0.662652
CCCGCCGT	7	0.00172165	0.662652
CCCGTCAC	7	0.00172165	0.662652
CCCGTGCC	7	0.00172165	0.662652
CCCTCGCG	7	0.00172165	0.662652
CCGACCCT	7	0.00172165	0.662652
CCGCACCT	7	0.00172165	0.662652
CCGCCGCT	7	0.00172165	0.662652
CCGCCTAC	7	0.00172165	0.662652
CCGCCTCG	7	0.00172165	0.662652
CCGCTACC	7	0.00172165	0.662652
CCGCTCGC	7	0.00172165	0.662652
CCGGCCTC	7	0.00172165	0.662652
CCTCACCA	7	0.00172165	0.662652
CCTCCCGG	7	0.00172165	0.662652
CCTCGCAC	7	0.00172165	0.662652
CTCACACC	7	0.00172165	0.662652
CTCCGCCA	7	0.00172165	0.662652
CTCCGCGC	7	0.00172165	0.662652
CTGCCCCA	7	0.00172165	0.662652
GCCCCCTA	7	0.00172165	0.662652
GCCCTCCA	7	0.00172165	0.662652
GCCGCTCC	7	0.00172165	0.662652
GCGCCTCC	7	0.00172165	0.662652
GCTCCCCG	7	0.00172165	0.662652
GGCCCCTC	7	0.00172165	0.662652
TCCACCCG	7	0.00172165	0.662652
TCCCACCG	7	0.00172165	0.662652
TCCGCACC	7	0.00172165	0.662652
TCCGCCGC	7	0.00172165	0.662652
CAGCCCCA	7	0.00172165	0.752112
CCACCCAG	7	0.00172165	0.759665
ACCCGGCC	7	0.00172165	0.777891
CCGCCCAG	7	0.00172165	0.778643
GCGCGCCC	7	0.00172165	0.782031
GGCCACCC	7	0.00172165	0.782031
ACCCAGCC	7	0.00172165	0.783761
GCCAACCC	7	0.00172165	0.784625
CACGCCCG	7	0.00172165	0.787213
CGCCCAGC	7	0.00172165	0.788192
ACAGCCCC	7	0.00172165	0.789914
CCCGCAGC	7	0.00172165	0.792728
CCCGGCCA	7	0.00172165	0.793507
CCGACCCA	7	0.00172165	0.793507
CCGCCAGC	7	0.00172165	0.794522
GGCCCCGC	7	0.00172165	0.794522
CGACCCCA	7	0.00172165	0.797645
GCGACCCC	7	0.00172165	0.797645
CACCCCAG	7	0.00172165	0.799673
CCCACGCG	7	0.00172165	0.800647
CGCCGCCG	7	0.00172165	0.804499
CCGAGCCC	7	0.00172165	0.805511
CCCGGCAC	7	0.00172165	0.807453
CACCCGGC	7	0.00172165	0.809194
CAACGCCC	7	0.00172165	0.810124
GACCCCAC	7	0.00172165	0.810124
AGCCCACC	7	0.00172165	0.813798
CGCCCCAG	7	0.00172165	0.81537
CCGACCCG	7	0.00172165	0.819229
ACCGGCCC	7	0.00172165	0.823505
CAACCCCA	7	0.00172165	0.825519
CCCAACCA	7	0.00172165	0.831327
CCTTCCCC	7	0.00172165	0.983649
CTTCCCCC	7	0.00172165	0.986329
TCCCCCCT	7	0.00172165	0.987208
CCCCTCTC	7	0.00172165	0.988659
ACCCCCCA	7	0.00172165	1
ACCCCCCT	7	0.00172165	1
CCCCCGAC	7	0.00172165	1
CGTCCCCC	7	0.00172165	1
AACAGGAG	6	0.00172165	0.00697922
AACGGAGA	6	0.00172165	0.00697922
AACTGGAG	6	0.00172165	0.00697922
AAGGACAT	6	0.00172165	0.00697922
ACAAGGCG	6	0.00172165	0.00697922
ACACGGAG	6	0.00172165	0.00697922
ACGAGGAC	6	0.00172165	0.00697922
AGAGAGGA	6	0.00172165	0.00697922
AGAGGTAC	6	0.00172165	0.00697922
AGGAATGA	6	0.00172165	0.00697922
AGGACCAC	6	0.00172165	0.00697922
AGGACGAT	6	0.00172165	0.00697922
AGGAGAAC	6	0.00172165	0.00697922
AGGAGACT	6	0.00172165	0.00697922
AGGAGGTG	6	0.00172165	0.00697922
AGGCCACG	6	0.00172165	0.00697922
AGGTAACT	6	0.00172165	0.00697922
ATACAAGG	6	0.00172165	0.00697922
ATATATAC	6	0.00172165	0.00697922
CCAAGGAG	6	0.00172165	0.00697922
CCCTTTCA	6	0.00172165	0.00697922
CGAGGAGG	6	0.00172165	0.00697922
CGGGAGGT	6	0.00172165	0.00697922
CTCGTGTC	6	0.00172165	0.00697922
CTGGAGGT	6	0.00172165	0.00697922
GAGGACCC	6	0.00172165	0.00697922
GAGGACGC	6	0.00172165	0.00697922
GAGGACTA	6	0.00172165	0.00697922
GAGGAGGG	6	0.00172165	0.00697922
GAGGATCA	6	0.00172165	0.00697922
GAGGCAAT	6	0.00172165	0.00697922
GAGGCACT	6	0.00172165	0.00697922
GAGGGATT	6	0.00172165	0.00697922
GAGGGCCT	6	0.00172165	0.00697922
GAGGTACG	6	0.00172165	0.00697922
GAGGTACT	6	0.00172165	0.00697922
GCTCGTCA	6	0.00172165	0.00697922
GGAGAATC	6	0.00172165	0.00697922
GGAGGATT	6	0.00172165	0.00697922
GGAGGCGC	6	0.00172165	0.00697922
GGAGGGAT	6	0.00172165	0.00697922
GGGAACAC	6	0.00172165	0.00697922
GGGAGGGC	6	0.00172165	0.00697922
GTGAAGGA	6	0.00172165	0.00697922
TACTTGCA	6	0.00172165	0.00697922
TAGAGGAT	6	0.00172165	0.00697922
TGGAGGAA	6	0.00172165	0.00697922
TTGAGGAT	6	0.00172165	0.00697922
AACGCGAG	6	0.00172165	0.0431682
AGAGGACC	6	0.00172165	0.0431682
AGGAGAGA	6	0.00172165	0.0431682
CACTCGCT	6	0.00172165	0.0431682
CGAGGCAA	6	0.00172165	0.0431682
CGGGAGGC	6	0.00172165	0.0431682
GACGACCA	6	0.00172165	0.0431682
GAGGCGAC	6	0.00172165	0.0431682
GGGAGGGA	6	0.00172165	0.0431682
ACGAACAC	6	0.00172165	0.0728421
AGACGAGG	6	0.00172165	0.0728421
AGAGGAGA	6	0.00172165	0.0728421
AGCAACGC	6	0.00172165	0.0728421
CGCGACGG	6	0.00172165	0.0728421
GAGAGGAC	6	0.00172165	0.0728421
TACTCCTC	6	0.00172165	0.0728421
TCACCTAC	6	0.00172165	0.0728421
TCCCTACT	6	0.00172165	0.0728421
TCTCACCA	6	0.00172165	0.0728421
ACGCCTTC	6	0.00172165	0.0962191
ACTACCCT	6	0.00172165	0.0962191
AGGAAATA	6	0.00172165	0.0962191
GTGCCCTC	6	0.00172165	0.0962191
ACCCTCTG	6	0.00172165	0.114323
CCGTACTC	6	0.00172165	0.114323
CCTTCACA	6	0.00172165	0.114323
CTCTGCCA	6	0.00172165	0.114323
TCCGCGCT	6	0.00172165	0.114323
ACTCGCTC	6	0.00172165	0.133544
CAGGGACC	6	0.00172165	0.133544
CTTCGACC	6	0.00172165	0.133544
TGACCTCC	6	0.00172165	0.133544
ACCTACTC	6	0.00172165	0.151399
ACTCCTAC	6	0.00172165	0.151399
CGGCCTTC	6	0.00172165	0.151399
CGTCACCT	6	0.00172165	0.151399
CGCTCGCT	6	0.00172165	0.168088
CTCCTCGA	6	0.00172165	0.168088
CTTCACAC	6	0.00172165	0.183976
CCACATCA	6	0.00172165	0.198191
CAACACCT	6	0.00172165	0.209697
CCGTCCGT	6	0.00172165	0.209697
CTCACGCA	6	0.00172165	0.209697
CTACAACC	6	0.00172165	0.219577
TGCCGCAC	6	0.00172165	0.231446
GCCACCAT	6	0.00172165	0.242738
CTACGCAC	6	0.00172165	0.250945
CACACTAC	6	0.00172165	0.257549
CGCAACTC	6	0.00172165	0.257549
GCCCATCA	6	0.00172165	0.257549
AACCTCAC	6	0.00172165	0.265535
ACCCTACA	6	0.00172165	0.265535
GTCCACGC	6	0.00172165	0.265535
ACGACCTC	6	0.00172165	0.270343
CCCTGACA	6	0.00172165	0.276614
CGCACACT	6	0.00172165	0.276614
GCGTCGCC	6	0.00172165	0.276614
TACCACAC	6	0.00172165	0.276614
TCGACCCA	6	0.00172165	0.282109
TGCACACC	6	0.00172165	0.282109
ATCGACCC	6	0.00172165	0.284916
CATCGACC	6	0.00172165	0.284916
CCCGGTGC	6	0.00172165	0.284916
CTGACACC	6	0.00172165	0.284916
ACGCTCCG	6	0.00172165	0.288195
CACTCGCA	6	0.00172165	0.288195
CACTCGGC	6	0.00172165	0.288195
CCATCGCG	6	0.00172165	0.288195
GACTCGCC	6	0.00172165	0.288195
GTGCCCAC	6	0.00172165	0.288195
CACTCACA	6	0.00172165	0.293968
CGTCCACA	6	0.00172165	0.299105
CCGACGCT	6	0.00172165	0.30448
GTCCGCGC	6	0.00172165	0.30448
CCCGACTG	6	0.00172165	0.307763
CGCACATC	6	0.00172165	0.307763
CTACACAC	6	0.00172165	0.307763
CCGCGGCT	6	0.00172165	0.314146
CGCCACGT	6	0.00172165	0.319965
CGCGCGCT	6	0.00172165	0.319965
GCGCTACC	6	0.00172165	0.319965
GGCCACTC	6	0.00172165	0.319965
TACGCCAC	6	0.00172165	0.325068
CACGGCCT	6	0.00172165	0.330626
GCGCCGTC	6	0.00172165	0.338311
CACCGCGT	6	0.00172165	0.344485
GCGCTGCC	6	0.00172165	0.371403
AGCCACAC	6	0.00172165	0.473048
CGAACACC	6	0.00172165	0.478925
CAACCCGA	6	0.00172165	0.483042
GCACACAC	6	0.00172165	0.483042
CACCACGG	6	0.00172165	0.489052
CGCACGCA	6	0.00172165	0.489052
ACCCGACA	6	0.00172165	0.490735
GCAACACC	6	0.00172165	0.493573
ACACACCA	6	0.00172165	0.495726
ACCGACCG	6	0.00172165	0.495726
AGGCCCCA	6	0.00172165	0.495726
CCACGACA	6	0.00172165	0.495726
CCGACACG	6	0.00172165	0.495726
GCAACGCC	6	0.00172165	0.495726
GCCACGAC	6	0.00172165	0.495726
CCACGGAC	6	0.00172165	0.500339
ACACGGCC	6	0.00172165	0.504346
CACCGACG	6	0.00172165	0.504346
CGACCGCA	6	0.00172165	0.510266
GCCACAAC	6	0.00172165	0.510266
CCAACGCG	6	0.00172165	0.512046
CCAGCGCA	6	0.00172165	0.512046
CGACGACC	6	0.00172165	0.512046
GCGCGCCA	6	0.00172165	0.512046
GGCCCGAC	6	0.00172165	0.512046
ACACGCGC	6	0.00172165	0.517879
ACCCAACG	6	0.00172165	0.517879
CGCACACG	6	0.00172165	0.517879
ACACCGGC	6	0.00172165	0.52123
CCCGCAAA	6	0.00172165	0.525106
GCGCGACC	6	0.00172165	0.525106
ACCGCACA	6	0.00172165	0.528667
CACGGACC	6	0.00172165	0.528667
CCGACAGC	6	0.00172165	0.528667
AACACCAC	6	0.00172165	0.532195
ACCGCCGA	6	0.00172165	0.534421
GCCGCAGC	6	0.00172165	0.534421
ACCAACCA	6	0.00172165	0.537037
CCCCGAGG	6	0.00172165	0.537037
CGCCACGG	6	0.00172165	0.540041
ACGCAGCC	6	0.00172165	0.543996
CACCGCGA	6	0.00172165	0.543996
CGCCGCGA	6	0.00172165	0.543996
GACGCCGC	6	0.00172165	0.547781
ACGCCGAC	6	0.00172165	0.550124
ACGGCCAC	6	0.00172165	0.550124
CACACGGC	6	0.00172165	0.550124
ACCACCGG	6	0.00172165	0.557542
CAACACCA	6	0.00172165	0.557542
CCACGAAC	6	0.00172165	0.560783
CGAGGCCC	6	0.00172165	0.560783
ACCGCGCG	6	0.00172165	0.563994
GCCGCACG	6	0.00172165	0.573995
CGCGCCGA	6	0.00172165	0.577705
CCGCGAGC	6	0.00172165	0.578894
CCGCGCGG	6	0.00172165	0.581221
GAGGCCCC	6	0.00172165	0.581221
CTCCCCTT	6	0.00172165	0.590543
CGCACCGG	6	0.00172165	0.593207
CCTTCCTC	6	0.00172165	0.601807
TCCCTCTC	6	0.00172165	0.605379
TCTCCCCT	6	0.00172165	0.608299
TACTCCCC	6	0.00172165	0.642091
CCTCCATC	6	0.00172165	0.646132
GTCCCCTC	6	0.00172165	0.646132
ATCCCTCC	6	0.00172165	0.646962
CCACTCCT	6	0.00172165	0.646962
CCCTACTC	6	0.00172165	0.646962
CCCTTACC	6	0.00172165	0.646962
CCGCCTCT	6	0.00172165	0.646962
CCGCCTTC	6	0.00172165	0.646962
CCGCTTCC	6	0.00172165	0.646962
CCGTTCCC	6	0.00172165	0.646962
CCTCCCTA	6	0.00172165	0.646962
CCTCGCTC	6	0.00172165	0.646962
CTCCCGCT	6	0.00172165	0.646962
CTCCGCTC	6	0.00172165	0.646962
GCCCTCCT	6	0.00172165	0.646962
GCTCCCCT	6	0.00172165	0.646962
GCTCCTCC	6	0.00172165	0.646962
GCTTCCCC	6	0.00172165	0.646962
TCACCCCT	6	0.00172165	0.646962
TCACCCTC	6	0.00172165	0.646962
TCCCCTCA	6	0.00172165	0.646962
TCCCGCCT	6	0.00172165	0.646962
TCCCTCGC	6	0.00172165	0.646962
TCCGCCCT	6	0.00172165	0.646962
TTCACCCC	6	0.00172165	0.646962
GCCGTCCC	6	0.00172165	0.688365
GCACTCCC	6	0.00172165	0.689522
TCCGCCCA	6	0.00172165	0.69999
CCACACTC	6	0.00172165	0.702374
TCCGGCCC	6	0.00172165	0.703524
CTACCCAC	6	0.00172165	0.704672
GCTCCCAC	6	0.00172165	0.704672
CCTGACCC	6	0.00172165	0.70701
AACCCTCC	6	0.00172165	0.709428
CCCCATCG	6	0.00172165	0.710616
CCCTACGC	6	0.00172165	0.713032
CGCACCCT	6	0.00172165	0.714133
CTACACCC	6	0.00172165	0.714133
ACTCCCGC	6	0.00172165	0.716418
CCTCGGCC	6	0.00172165	0.716418
CCCTCCGG	6	0.00172165	0.718743
CCCTCGAC	6	0.00172165	0.718743
CCCCGTGC	6	0.00172165	0.719798
CGCACTCC	6	0.00172165	0.721066
GCCCCGCT	6	0.00172165	0.721066
CCCACCTG	6	0.00172165	0.7233
CTACCGCC	6	0.00172165	0.7233
CCCCGCGT	6	0.00172165	0.72566
CGCCCTGC	6	0.00172165	0.72566
CGTCCACC	6	0.00172165	0.72566
CACCGTCC	6	0.00172165	0.726582
CGTCCGCC	6	0.00172165	0.726582
GACCTCCC	6	0.00172165	0.726582
ACCCTCCA	6	0.00172165	0.727373
CCAGCCTC	6	0.00172165	0.727373
CCCGCTCA	6	0.00172165	0.727373
CCGCTCAC	6	0.00172165	0.727373
CTCAACCC	6	0.00172165	0.727373
TCAACCCC	6	0.00172165	0.727373
ACCCCTAC	6	0.00172165	0.728292
CACTCCCA	6	0.00172165	0.728292
CGTACCCC	6	0.00172165	0.728292
CTCCCACG	6	0.00172165	0.728292
CGCCCCTA	6	0.00172165	0.730299
CTCCCGCG	6	0.00172165	0.730299
CTCCGACC	6	0.00172165	0.730299
CCCACTCA	6	0.00172165	0.73213
ACTCCGCC	6	0.00172165	0.73313
CCGTCACC	6	0.00172165	0.733827
CCTGCGCC	6	0.00172165	0.733827
CCCTCCAA	6	0.00172165	0.735649
GCTCCGCC	6	0.00172165	0.735649
ACCGTCCC	6	0.00172165	0.737337
CCTCCGAC	6	0.00172165	0.737337
CGCCATCC	6	0.00172165	0.737337
CCCGTACC	6	0.00172165	0.738761
CCCTGCCA	6	0.00172165	0.739579
ACCCTCGC	6	0.00172165	0.740439
GCCCGCTC	6	0.00172165	0.740439
CATCCCCG	6	0.00172165	0.741038
ACCCCACT	6	0.00172165	0.741106
ACCTACCC	6	0.00172165	0.741106
ACTCACCC	6	0.00172165	0.741106
ACTCCCAC	6	0.00172165	0.741106
CACCCATC	6	0.00172165	0.741106
CACCCTGC	6	0.00172165	0.741106
CACTCACC	6	0.00172165	0.741106
CCCCGGCT	6	0.00172165	0.741106
CCGCATCC	6	0.00172165	0.741106
CTCCCGGC	6	0.00172165	0.741106
GCCATCCC	6	0.00172165	0.741106
GCCGCCCT	6	0.00172165	0.741106
GCGCACCC	6	0.00172165	0.844854
AGCCCCAC	6	0.00172165	0.851251
GCCGCGCC	6	0.00172165	0.853612
CCCGCGGC	6	0.00172165	0.85627
CCCAACGC	6	0.00172165	0.857865
GCCCCGGC	6	0.00172165	0.861496
CGCAGCCC	6	0.00172165	0.863176
CCCCGACA	6	0.00172165	0.864815
CCGCCCGG	6	0.00172165	0.864815
CCCACCGG	6	0.00172165	0.865714
CCCCGAAC	6	0.00172165	0.865714
CCGGCCGC	6	0.00172165	0.866533
GCCACCAC	6	0.00172165	0.866533
GACACCCC	6	0.00172165	0.868168
GCCGACCC	6	0.00172165	0.868168
CAGCACCC	6	0.00172165	0.870699
CACACCCG	6	0.00172165	0.873306
CAGCCCGC	6	0.00172165	0.87412
CGGCCCCG	6	0.00172165	0.87412
CCCCGCGA	6	0.00172165	0.87591
GACCACCC	6	0.00172165	0.881108
CACCCCAA	6	0.00172165	0.884797
AACCCCCA	6	0.00172165	0.88577
ACCCCACA	6	0.00172165	0.89394
ACACCCAC	6	0.00172165	0.911934
CCCCCCCA	6	0.00172165	1
CCCCCGCT	6	0.00172165	1
TCCCCCCC	6	0.00172165	1
ACATACAA	5	0.00172165	0.00697922
AGGACATA	5	0.00172165	0.00697922
AGGTACTA	5	0.00172165	0.00697922
ATGAGGAA	5	0.00172165	0.00697922
ATGAGGAG	5	0.00172165	0.00697922
CACTGAGG	5	0.00172165	0.00697922
GAACTGCA	5	0.00172165	0.00697922
GAGAGGAT	5	0.00172165	0.00697922
GAGGAGTA	5	0.00172165	0.00697922
GAGGGATA	5	0.00172165	0.00697922
GCGCCATT	5	0.00172165	0.00697922
GGCAACAT	5	0.00172165	0.00697922
GTCCGTTC	5	0.00172165	0.00697922
TGCACACG	5	0.00172165	0.00697922
CAGTCCGA	5	0.00172165	0.0431682
CGTCAACA	5	0.00172165	0.0431682
GAGGAACT	5	0.00172165	0.0431682
AACGTGCC	5	0.00172165	0.0728421
GCGACACT	5	0.00172165	0.0728421
GGAGGGCA	5	0.00172165	0.0728421
GTCGCGCG	5	0.00172165	0.0728421
ACGACCTG	5	0.00172165	0.0962191
CTCTTCGC	5	0.00172165	0.0962191
GAGGAGAA	5	0.00172165	0.0962191
GAGAACGC	5	0.00172165	0.114323
TCGGCACA	5	0.00172165	0.114323
CAAGGAGC	5	0.00172165	0.133544
GGAGAATA	5	0.00172165	0.133544
GGACCACA	5	0.00172165	0.151399
AAGGAGAG	5	0.00172165	0.183976
CGAACGAC	5	0.00172165	0.231446
GACCGCGA	5	0.00172165	0.250945
GCGACACG	5	0.00172165	0.250945
GACCCTCT	5	0.00172165	0.276614
ACTCCCTG	5	0.00172165	0.282109
CGCCTTCA	5	0.00172165	0.288195
CACGCATC	5	0.00172165	0.433303
CGCACCAT	5	0.00172165	0.433303
CGTGCCCA	5	0.00172165	0.463386
CGAACCCT	5	0.00172165	0.467983
GCCCAGTC	5	0.00172165	0.467983
GACCTCAC	5	0.00172165	0.472042
TCCACGCG	5	0.00172165	0.473048
ACACCGCT	5	0.00172165	0.473558
CACAACCT	5	0.00172165	0.47544
CTACCACA	5	0.00172165	0.47544
CGACTGCC	5	0.00172165	0.483042
CTAGCCGC	5	0.00172165	0.483042
GCCCGACT	5	0.00172165	0.484841
GCCCGTCA	5	0.00172165	0.484841
GCCCTCAG	5	0.00172165	0.487479
CGACCTCG	5	0.00172165	0.490735
ACGCCTGC	5	0.00172165	0.497277
CCACACGT	5	0.00172165	0.497277
CGTCGCCG	5	0.00172165	0.504346
GCCGGCTC	5	0.00172165	0.504346
GCCAACCA	5	0.00172165	0.621845
AACGCGCC	5	0.00172165	0.627095
ACGCGCAC	5	0.00172165	0.627095
CAACAACC	5	0.00172165	0.627095
CACCGGCA	5	0.00172165	0.627095
CCGAGCCG	5	0.00172165	0.627095
CCGCAACA	5	0.00172165	0.627095
CGACCAAC	5	0.00172165	0.627095
CGACCGGC	5	0.00172165	0.627095
CGAGCCAC	5	0.00172165	0.627095
GACCCACG	5	0.00172165	0.627095
GACGCACC	5	0.00172165	0.627095
GCACCGCG	5	0.00172165	0.627095
GCCACGGC	5	0.00172165	0.627095
CCGGCGCG	5	0.00172165	0.629806
ACCTCCCT	5	0.00172165	0.662652
CCTTCCGC	5	0.00172165	0.662652
CTACCCTC	5	0.00172165	0.662652
CTCTCCCG	5	0.00172165	0.662652
CTGCCTCC	5	0.00172165	0.662652
GCCTCCCT	5	0.00172165	0.662652
TCCCCACA	5	0.00172165	0.786429
CGATCCCC	5	0.00172165	0.790813
TCCCGGCC	5	0.00172165	0.79183
ACCCCATC	5	0.00172165	0.793507
CCCCAACT	5	0.00172165	0.793507
CTCCAGCC	5	0.00172165	0.79862
TACCCCCA	5	0.00172165	0.801541
CCTCCAAC	5	0.00172165	0.806562
CTCCACGC	5	0.00172165	0.81537
GCCCAGCC	5	0.00172165	0.923708
GCCCGGCC	5	0.00172165	0.923708
CCGAACCC	5	0.00172165	0.926215
GCACACCC	5	0.00172165	0.935817
CCCGAGCC	5	0.00172165	0.942167
GGCCCACC	5	0.00172165	0.942167
CCAAACCC	5	0.00172165	0.955172
CACGGAGG	7	0.0118016	0.00697922
GGGCCCGA	7	0.0118016	0.00697922
CGACTCAC	7	0.0118016	0.198191
CACCCCTT	7	0.0118016	0.619499
ACCCGCTC	7	0.0118016	0.662652
CCTCCGCG	7	0.0118016	0.662652
CTCCGCAC	7	0.0118016	0.662652
CAGCCACC	7	0.0118016	0.790813
CCCCCGCA	7	0.0118016	1
ACGAGGAT	6	0.0118016	0.00697922
GGAGGATA	6	0.0118016	0.00697922
GTAAGGAG	6	0.0118016	0.00697922
TACAGGAG	6	0.0118016	0.00697922
AATGAGGA	6	0.0118016	0.0431682
ACTACACG	6	0.0118016	0.0431682
CCTCACGT	6	0.0118016	0.0431682
GAGGGCCA	6	0.0118016	0.0431682
GCCTCCTT	6	0.0118016	0.0431682
ACGAGGAA	6	0.0118016	0.0728421
TTCGACCC	6	0.0118016	0.0962191
AGCGCACA	6	0.0118016	0.114323
ACGTCCTC	6	0.0118016	0.183976
CTCGCATC	6	0.0118016	0.209697
ACCACCTG	6	0.0118016	0.257549
AAACTCCC	6	0.0118016	0.270343
GCTCACCG	6	0.0118016	0.282109
GCCCGTGC	6	0.0118016	0.288195
TACACGCC	6	0.0118016	0.293968
CCGACTGC	6	0.0118016	0.299105
CCGCTCAG	6	0.0118016	0.299105
GCCACTGC	6	0.0118016	0.30448
CACGCGTC	6	0.0118016	0.314146
CGCGCGTC	6	0.0118016	0.325068
CCACCGGT	6	0.0118016	0.330626
CACTGCCG	6	0.0118016	0.338311
GTGCCACC	6	0.0118016	0.338311
ACCACGAC	6	0.0118016	0.489052
CGCCGCAA	6	0.0118016	0.489052
ACACACGC	6	0.0118016	0.493573
CGACCAGC	6	0.0118016	0.493573
AGGCCCAC	6	0.0118016	0.507044
GACCGCAC	6	0.0118016	0.512046
CGCGGCCG	6	0.0118016	0.514911
CGGCACCG	6	0.0118016	0.517879
CCAGCGCG	6	0.0118016	0.528667
CACGCCGG	6	0.0118016	0.532195
CAGCGCAC	6	0.0118016	0.537037
ACACCAAC	6	0.0118016	0.581041
GCGCGCGC	6	0.0118016	0.58307
CCACAACA	6	0.0118016	0.584863
CCCTTCTC	6	0.0118016	0.601807
CCTCTCCG	6	0.0118016	0.645741
CCCGTCCT	6	0.0118016	0.646962
CCCTCGCT	6	0.0118016	0.646962
CCTTCCCG	6	0.0118016	0.646962
TCCCTCCG	6	0.0118016	0.646962
TCTCACCC	6	0.0118016	0.646962
ACCCCCAT	6	0.0118016	0.662652
CCCTCAAC	6	0.0118016	0.698922
TCCCGCCA	6	0.0118016	0.714133
CCCCACTG	6	0.0118016	0.718743
TCGGCCCC	6	0.0118016	0.722205
ACGCCTCC	6	0.0118016	0.724566
CACTCCCG	6	0.0118016	0.72566
CCACCCTG	6	0.0118016	0.727373
CCGTCCCG	6	0.0118016	0.727373
GTCCCACC	6	0.0118016	0.727373
GTCGCCCC	6	0.0118016	0.731301
CAGCCCCT	6	0.0118016	0.733827
CACCTCCG	6	0.0118016	0.737337
CCATCCGC	6	0.0118016	0.737337
TCGCGCCC	6	0.0118016	0.741038
CACACCCT	6	0.0118016	0.741106
CCACCTAC	6	0.0118016	0.741106
CCCATCCG	6	0.0118016	0.741106
CCTCGCGC	6	0.0118016	0.741106
AACCCCGC	6	0.0118016	0.859231
CAACCCCG	6	0.0118016	0.869923
CCCACGGC	6	0.0118016	0.873306
GCCGGCCC	6	0.0118016	0.873306
CCCCACAA	6	0.0118016	0.87412
AACCCCAC	6	0.0118016	0.89394
CCCCCCCT	6	0.0118016	1
AAGGAGCT	5	0.0118016	0.00697922
ACCTGGAG	5	0.0118016	0.00697922
ACTCTTCG	5	0.0118016	0.00697922
AGGAATCA	5	0.0118016	0.00697922
AGGGATTA	5	0.0118016	0.00697922
AGGTAACA	5	0.0118016	0.00697922
AGGTCGCA	5	0.0118016	0.00697922
CCTAAACT	5	0.0118016	0.00697922
CGAGGAAT	5	0.0118016	0.00697922
CTTGAGGA	5	0.0118016	0.00697922
GAGGATAT	5	0.0118016	0.00697922
GATATATA	5	0.0118016	0.00697922
GCACACTT	5	0.0118016	0.00697922
GCCATTAC	5	0.0118016	0.00697922
GCGGAGGG	5	0.0118016	0.00697922
GGAGGCAT	5	0.0118016	0.00697922
GTGAGGTA	5	0.0118016	0.00697922
GTGGGAGG	5	0.0118016	0.00697922
TAAGGACA	5	0.0118016	0.00697922
TACACGCA	5	0.0118016	0.00697922
TGAGGAAT	5	0.0118016	0.00697922
TGGAGGGC	5	0.0118016	0.00697922
AGGAGTAC	5	0.0118016	0.0431682
ATAGGAGG	5	0.0118016	0.0431682
CAAGGGAG	5	0.0118016	0.0431682
AAGAGGTA	5	0.0118016	0.0728421
AAGGCGAA	5	0.0118016	0.0728421
ACGAGGGA	5	0.0118016	0.0728421
AGGTACAA	5	0.0118016	0.0728421
GACGGAGG	5	0.0118016	0.0728421
TCGGAGGA	5	0.0118016	0.0728421
AAAGGATA	5	0.0118016	0.0962191
GAACACAG	5	0.0118016	0.0962191
GAACGACA	5	0.0118016	0.0962191
GGAGACGA	5	0.0118016	0.0962191
GGGACACA	5	0.0118016	0.0962191
GTCCGCAA	5	0.0118016	0.0962191
TGGCCAAC	5	0.0118016	0.0962191
AAGGAAGG	5	0.0118016	0.114323
AAGGATAG	5	0.0118016	0.114323
ACGGAGAA	5	0.0118016	0.114323
AGAGGAAT	5	0.0118016	0.114323
CACATCAA	5	0.0118016	0.114323
GTCCAACA	5	0.0118016	0.114323
CCTCTCAT	5	0.0118016	0.133544
GCTCCCTT	5	0.0118016	0.133544
TCCTATCC	5	0.0118016	0.168088
CTTCCACT	5	0.0118016	0.183976
CAACGCAA	5	0.0118016	0.198191
GACAGCCA	5	0.0118016	0.198191
CGCAGGCG	5	0.0118016	0.209697
ACAACGCA	5	0.0118016	0.219577
ACGACCGA	5	0.0118016	0.231446
CCTTAACC	5	0.0118016	0.231446
GGCGCGCG	5	0.0118016	0.242738
CATCCTGC	5	0.0118016	0.257549
GCGACAAC	5	0.0118016	0.257549
AGCGCGCG	5	0.0118016	0.265535
CACGACAG	5	0.0118016	0.270343
GACCGACG	5	0.0118016	0.276614
ATCCTGCC	5	0.0118016	0.282109
CTGACCTC	5	0.0118016	0.282109
TCCCGCAT	5	0.0118016	0.282109
TACCCGTC	5	0.0118016	0.284916
TCCGTGCC	5	0.0118016	0.284916
CGACCCTT	5	0.0118016	0.288195
TACACCCT	5	0.0118016	0.293968
CCGCCATT	5	0.0118016	0.299105
GCCTTCAC	5	0.0118016	0.299105
CGCCATTC	5	0.0118016	0.330626
TCCACTCG	5	0.0118016	0.338311
GTCCCACA	5	0.0118016	0.422001
GCCGCCAT	5	0.0118016	0.433303
GACCTCGC	5	0.0118016	0.442215
GCAACCCT	5	0.0118016	0.451776
CCAATCAC	5	0.0118016	0.454532
CAACGCCT	5	0.0118016	0.4615
TCACGCCA	5	0.0118016	0.463386
CACGCTCA	5	0.0118016	0.465386
GCCCACTA	5	0.0118016	0.465386
TAACCGCC	5	0.0118016	0.470038
ACTGCCCA	5	0.0118016	0.472042
CACCGTAC	5	0.0118016	0.472042
ACGCTCAC	5	0.0118016	0.473048
CGACGTCC	5	0.0118016	0.473048
CTCGACCG	5	0.0118016	0.473048
TGCCACCG	5	0.0118016	0.473048
CTCACAGC	5	0.0118016	0.473558
TACAGCCC	5	0.0118016	0.473558
ACCCCTGA	5	0.0118016	0.477587
ATCCACGC	5	0.0118016	0.477587
GCACGCTC	5	0.0118016	0.477587
GCTCCACA	5	0.0118016	0.477587
ACTCGCCA	5	0.0118016	0.478925
TAACCCAC	5	0.0118016	0.478925
CGCCTGGC	5	0.0118016	0.479477
GCCCTCGA	5	0.0118016	0.479477
GCACCGCT	5	0.0118016	0.481802
AGCCTCGC	5	0.0118016	0.484841
CGCACGCT	5	0.0118016	0.484841
CGCCGCTG	5	0.0118016	0.484841
CCTGCACA	5	0.0118016	0.489052
ACTCCGCG	5	0.0118016	0.490735
CCAACGCT	5	0.0118016	0.491525
GCCATACC	5	0.0118016	0.491525
CCTGACAC	5	0.0118016	0.497277
CGCTACCG	5	0.0118016	0.497277
CGCGCCGT	5	0.0118016	0.507044
AACACCCG	5	0.0118016	0.627095
AACACCGC	5	0.0118016	0.627095
ACACGCCA	5	0.0118016	0.627095
ACCAACGC	5	0.0118016	0.627095
ACCCGCAA	5	0.0118016	0.627095
ACCGACAC	5	0.0118016	0.627095
ACGACCGC	5	0.0118016	0.627095
ACGACGCC	5	0.0118016	0.627095
ACGCGCCG	5	0.0118016	0.627095
ACGGCACC	5	0.0118016	0.627095
CAACCGCG	5	0.0118016	0.627095
CACACCGA	5	0.0118016	0.627095
CACCCGAG	5	0.0118016	0.627095
CACGACGC	5	0.0118016	0.627095
CCAACGAC	5	0.0118016	0.627095
CCCGGGGC	5	0.0118016	0.627095
CCGCACGA	5	0.0118016	0.627095
CCGCGAAC	5	0.0118016	0.627095
CGCAAGCC	5	0.0118016	0.627095
CGCCAACA	5	0.0118016	0.627095
CGCCAAGC	5	0.0118016	0.627095
CGCCACAG	5	0.0118016	0.627095
CGGAGCCC	5	0.0118016	0.627095
CGGCCGCA	5	0.0118016	0.627095
CGGCGCCA	5	0.0118016	0.627095
GACCGACC	5	0.0118016	0.627095
GACGCCCG	5	0.0118016	0.627095
GCCAAACC	5	0.0118016	0.627095
GCCACACG	5	0.0118016	0.627095
GCCACCGA	5	0.0118016	0.627095
GCCCACAG	5	0.0118016	0.627095
GCCGAGCC	5	0.0118016	0.627095
GCGCGCCG	5	0.0118016	0.627095
CCTTTCCC	5	0.0118016	0.6377
CTTCCCCT	5	0.0118016	0.642571
CCACCTCT	5	0.0118016	0.662652
CCCCATTC	5	0.0118016	0.662652
CCCCGCTT	5	0.0118016	0.662652
CCCGCCTT	5	0.0118016	0.662652
CCTATCCC	5	0.0118016	0.662652
CCTCACTC	5	0.0118016	0.662652
CCTCCCGT	5	0.0118016	0.662652
CCTCTCGC	5	0.0118016	0.662652
CTCACCCT	5	0.0118016	0.662652
CTCACTCC	5	0.0118016	0.662652
CTCCTCCA	5	0.0118016	0.662652
CTTCCGCC	5	0.0118016	0.662652
CTTGCCCC	5	0.0118016	0.662652
GCCCTTCC	5	0.0118016	0.662652
TCCCATCC	5	0.0118016	0.662652
TCCGCCTC	5	0.0118016	0.662652
TCTCGCCC	5	0.0118016	0.662652
CCGCGCCT	5	0.0118016	0.767086
GACCCCTC	5	0.0118016	0.773772
TACCGCCC	5	0.0118016	0.776191
GCACCCTC	5	0.0118016	0.789914
TCCCACCA	5	0.0118016	0.789914
GCTCCACC	5	0.0118016	0.790813
CCCTACCG	5	0.0118016	0.79183
CTCGCCGC	5	0.0118016	0.79183
ACCCTCCG	5	0.0118016	0.79862
CGCTGCCC	5	0.0118016	0.799673
CGCGTCCC	5	0.0118016	0.804499
TCCACCCA	5	0.0118016	0.805511
CCCACCTA	5	0.0118016	0.807453
CTCCCGCA	5	0.0118016	0.807453
CGCGCTCC	5	0.0118016	0.809194
CCCGACTC	5	0.0118016	0.813798
TCCCAACC	5	0.0118016	0.814484
GCCGCCGC	5	0.0118016	0.919022
CGCCCCGG	5	0.0118016	0.920748
CCCCAGCG	5	0.0118016	0.921489
AACCCGCC	5	0.0118016	0.922927
CCGCGGCC	5	0.0118016	0.92453
GCCACCCA	5	0.0118016	0.929414
CCGACACC	5	0.0118016	0.932984
AGCCCCCA	5	0.0118016	0.933971
CCAGGCCC	5	0.0118016	0.938607
CCCGAACC	5	0.0118016	0.938607
CCGGCGCC	5	0.0118016	0.938607
CGACACCC	5	0.0118016	0.938607
CCCCGCAG	5	0.0118016	0.939465
CCGGCACC	5	0.0118016	0.940366
CCCCCTGC	5	0.0118016	1
AGGATGGC	4	0.0118016	0.0431682
ATAATGAG	4	0.0118016	0.0431682
AAGAGAGG	6	0.0216558	0.00697922
CGAGGGAC	6	0.0216558	0.00697922
CACTCCTG	6	0.0216558	0.0728421
ACGGACAC	6	0.0216558	0.133544
TCCACACG	6	0.0216558	0.293968
TCCACAGC	6	0.0216558	0.30448
CCAAACCG	6	0.0216558	0.534421
AACCCAAC	6	0.0216558	0.568909
CATCCCTC	6	0.0216558	0.641534
GCCCCTCT	6	0.0216558	0.646962
CAGGCCCC	6	0.0216558	0.868168
CAGCCCAC	6	0.0216558	0.87591
ACAACCCC	6	0.0216558	0.902044
AAGGATCA	5	0.0216558	0.00697922
AATCGAGG	5	0.0216558	0.00697922
ACGCACTT	5	0.0216558	0.00697922
ACGCTACT	5	0.0216558	0.00697922
ACGGAGGG	5	0.0216558	0.00697922
ACGGGAGA	5	0.0216558	0.00697922
ACTTGAGG	5	0.0216558	0.00697922
AGGATACA	5	0.0216558	0.00697922
AGGATCAT	5	0.0216558	0.00697922
AGGGCTCG	5	0.0216558	0.00697922
AGTCCGAG	5	0.0216558	0.00697922
CATACAAG	5	0.0216558	0.00697922
CGGAGGCG	5	0.0216558	0.00697922
GAGGGTTG	5	0.0216558	0.00697922
GAGGTAAA	5	0.0216558	0.00697922
GCTGCGAA	5	0.0216558	0.00697922
GGAGGCGT	5	0.0216558	0.00697922
GGAGGTCG	5	0.0216558	0.00697922
GGGAGGAC	5	0.0216558	0.00697922
ATAGGAGC	5	0.0216558	0.0431682
CGAGGTAC	5	0.0216558	0.0431682
GGAGACGT	5	0.0216558	0.0431682
GGATAGAT	5	0.0216558	0.0431682
TACATCCG	5	0.0216558	0.0431682
AGGACCAA	5	0.0216558	0.0728421
AGGACTGA	5	0.0216558	0.0728421
CCGAGGAA	5	0.0216558	0.0728421
CCTGTTCC	5	0.0216558	0.0728421
GAGGGCGC	5	0.0216558	0.0728421
GGCTGCAC	5	0.0216558	0.0728421
AGGAACCA	5	0.0216558	0.0962191
AGGAATAA	5	0.0216558	0.114323
GCCATCGA	5	0.0216558	0.114323
GGAAATAA	5	0.0216558	0.114323
CGGACGCT	5	0.0216558	0.133544
AGAAAGGA	5	0.0216558	0.151399
CCTGCTTC	5	0.0216558	0.151399
CGTTCCCT	5	0.0216558	0.183976
GACCAACA	5	0.0216558	0.183976
CTTTCCCA	5	0.0216558	0.198191
GCGCACGG	5	0.0216558	0.198191
GACACGAC	5	0.0216558	0.231446
AAGAGGAA	5	0.0216558	0.242738
GCGCAAGC	5	0.0216558	0.250945
ACGGCGCG	5	0.0216558	0.257549
GCACGCAG	5	0.0216558	0.257549
GCCTCTCA	5	0.0216558	0.257549
CAACGACG	5	0.0216558	0.265535
CCCTTAAC	5	0.0216558	0.265535
TCACACTC	5	0.0216558	0.270343
CATCGCTC	5	0.0216558	0.284916
[truncated: 20,837 more rows]
