# Supplementary material for: Broad-Specificity mRNA–rRNA Complementarity in Efficient Protein Translation
Source: PLoS Genet. 2012 Mar 22;8(3):e1002598. doi: 10.1371/journal.pgen.1002598 (PMC3310771; doi:10.1371/journal.pgen.1002598)
Supplement: Table S4 — Oligonucleotide sequences. (XLS) [file pgen.1002598.s009.xls]

## Sheet: primers
Primer name	Sequence
T7_ext_fwd	ATA CGA AAT TAA TAC GAC TCA CTA TAG GGA CAC CAC AAC GGT TTC CCT AAT TGT GAG CGG ATA ACA ATA GAA ATA ATT TTG TTT AAC TT
BsaI_lib_rev	ACT GAT TAG GTC TCG CCA TNN NNN NNN NNN NNN NNN NAA GTT AAA CAA AAT TAT TTC TAT T
BsaI_FLAG_fwd	ACT GAT TAG GTC TCG ATG GCG GAC TAC AAA GAT G
tolAk	CCG CAC ACC AGT AAG GTG TGC GGT TTC AGT TGC CGC TTT CTT TCT
HindIII_tolA_stops_fwd	TAC TGC AAC AAG CTT GGA TCT GGT GGC CAG AA
tolA_stops1_rev	GGC TTC TAC CTC AGC TTT TTT CTT AGC GTC TAC AGC CGC TTT CTT AGC TGC TTC TTC TAC AGC CTT AGC ATC TAC CTC AGC CTT AGC CTT AGC ATC TAC CGC CGC CTT AGC TGC CGC CTC CTC AGC TTG CTT CTG GCC ACC AGA TCC AAG CTT
tolA_stops2_fwd	GAC GCT AAG AAA AAA GCT GAG GTA GAA GCC GCT AAG GCC GCA GTA GAA GCG CAG AAA AAA GTA GAG GCA GCC GCT GCG GCA GTG AAG AAG AAA GCG GAA GCG GTA GAA GCA GCT GCA GTA GAA GTA AGA AAG AAA GCG GCA ACT
EagI_rev	CTG CCT CTG CGG CCG C
30-30-1-1_high_C_clone_1	TGA GCG GAT AAC AAT AGA AAT AAT TTT GTT TAA CTT GCC CCC CCC GCC CCC TCC ATG GCG GAC TAC AAA GAT GAC
1st_G_to_A	TGA GCG GAT AAC AAT AGA AAT AAT TTT GTT TAA CTT ACC CCC CCC GCC CCC TCC ATG GCG GAC TAC AAA GAT GAC
1st_G_to_C	TGA GCG GAT AAC AAT AGA AAT AAT TTT GTT TAA CTT CCC CCC CCC GCC CCC TCC ATG GCG GAC TAC AAA GAT GAC
1st_G_to_U	TGA GCG GAT AAC AAT AGA AAT AAT TTT GTT TAA CTT TCC CCC CCC GCC CCC TCC ATG GCG GAC TAC AAA GAT GAC
2nd_G_to_A	TGA GCG GAT AAC AAT AGA AAT AAT TTT GTT TAA CTT GCC CCC CCC ACC CCC TCC ATG GCG GAC TAC AAA GAT GAC
2nd_G_to_C	TGA GCG GAT AAC AAT AGA AAT AAT TTT GTT TAA CTT GCC CCC CCC CCC CCC TCC ATG GCG GAC TAC AAA GAT GAC
2nd_G_to_U	TGA GCG GAT AAC AAT AGA AAT AAT TTT GTT TAA CTT GCC CCC CCC TCC CCC TCC ATG GCG GAC TAC AAA GAT GAC
U_to_A	TGA GCG GAT AAC AAT AGA AAT AAT TTT GTT TAA CTT GCC CCC CCC GCC CCC ACC ATG GCG GAC TAC AAA GAT GAC
U_to_C	TGA GCG GAT AAC AAT AGA AAT AAT TTT GTT TAA CTT GCC CCC CCC GCC CCC CCC ATG GCG GAC TAC AAA GAT GAC
U_to_G	TGA GCG GAT AAC AAT AGA AAT AAT TTT GTT TAA CTT GCC CCC CCC GCC CCC GCC ATG GCG GAC TAC AAA GAT GAC
keep_2nd_G	TGA GCG GAT AAC AAT AGA AAT AAT TTT GTT TAA CTT CCC CCC CCC GCC CCC CCC ATG GCG GAC TAC AAA GAT GAC
keep_U	TGA GCG GAT AAC AAT AGA AAT AAT TTT GTT TAA CTT CCC CCC CCC CCC CCC TCC ATG GCG GAC TAC AAA GAT GAC
Move_1st_G_down_by_2	TGA GCG GAT AAC AAT AGA AAT AAT TTT GTT TAA CTT CCG CCC CCC GCC CCC TCC ATG GCG GAC TAC AAA GAT GAC
Move_1st_G_down_by_1	TGA GCG GAT AAC AAT AGA AAT AAT TTT GTT TAA CTT CGC CCC CCC GCC CCC TCC ATG GCG GAC TAC AAA GAT GAC
Move_2nd_G_down_by_1	TGA GCG GAT AAC AAT AGA AAT AAT TTT GTT TAA CTT GCC CCC CCC CGC CCC TCC ATG GCG GAC TAC AAA GAT GAC
30-30-1-1_high_C_clone_2	TGA GCG GAT AAC AAT AGA AAT AAT TTT GTT TAA CTT GCC CCC CCC GCC CCC TCC ATG GCG GAC TAC AAA GAT GAC
30-30-1-1_high_C_clone_3	TGA GCG GAT AAC AAT AGA AAT AAT TTT GTT TAA CTT CCC CTC CCC CGG CCC CCC ATG GCG GAC TAC AAA GAT GAC
30-30-1-1-1_high_C_clone_1	TGA GCG GAT AAC AAT AGA AAT AAT TTT GTT TAA CTT CCC CTC CCC CCC ACG CCC ATG GCG GAC TAC AAA GAT GAC
30-30-1-1-1_high_C_clone_2	TGA GCG GAT AAC AAT AGA AAT AAT TTT GTT TAA CTT CCC CAC CCC CCT CCC GCC ATG GCG GAC TAC AAA GAT GAC
30-30-1-1-1_high_C_clone_3	TGA GCG GAT AAC AAT AGA AAT AAT TTT GTT TAA CTT CAC CCC CTC CCC GCC CCC ATG GCG GAC TAC AAA GAT GAC
30-5-3_high_C_clone_1	TGA GCG GAT AAC AAT AGA AAT AAT TTT GTT TAA CTT CCC CCC ACC CCT CCC CCG ATG GCG GAC TAC AAA GAT GAC
30-5-3_high_C_clone_2	TGA GCG GAT AAC AAT AGA AAT AAT TTT GTT TAA CTT CCC CAT CCC CCA CCC CCC ATG GCG GAC TAC AAA GAT GAC
30-5-3_high_C_clone_3	TGA GCG GAT AAC AAT AGA AAT AAT TTT GTT TAA CTT GCC CCC GCC CCC ACC CCC ATG GCG GAC TAC AAA GAT GAC
30-5-3_high_C_clone_4	TGA GCG GAT AAC AAT AGA AAT AAT TTT GTT TAA CTT CCG CCC CCG CCC CCC ACC ATG GCG GAC TAC AAA GAT GAC
30-5-3_high_C_clone_5	TGA GCG GAT AAC AAT AGA AAT AAT TTT GTT TAA CTT ACC CCC TCC CCC CAC CCC ATG GCG GAC TAC AAA GAT GAC
30-5-3_high_C_clone_6	TGA GCG GAT AAC AAT AGA AAT AAT TTT GTT TAA CTT CGC CCC ACC CCC TCC CCC ATG GCG GAC TAC AAA GAT GAC
30-5-3_high_C_clone_7	TGA GCG GAT AAC AAT AGA AAT AAT TTT GTT TAA CTT CCG CCC CCC CGC CCC TCC ATG GCG GAC TAC AAA GAT GAC
30-5-3_high_C_clone_8	TGA GCG GAT AAC AAT AGA AAT AAT TTT GTT TAA CTT CCC CCC CGC CAC CCC TCC ATG GCG GAC TAC AAA GAT GAC
30-5-3_high_C_clone_9	TGA GCG GAT AAC AAT AGA AAT AAT TTT GTT TAA CTT CCC CCC GCC ACC CCC GCC ATG GCG GAC TAC AAA GAT GAC
30-5-3_high_C_clone_10	TGA GCG GAT AAC AAT AGA AAT AAT TTT GTT TAA CTT CGC CCC CAC CCC CCC GCC ATG GCG GAC TAC AAA GAT GAC
30-5-3_high_C_clone_11	TGA GCG GAT AAC AAT AGA AAT AAT TTT GTT TAA CTT CCC CCT CGC CCC ACC CCC ATG GCG GAC TAC AAA GAT GAC
T7_no_BsaI	ATA CGA AAT TAA TAC GAC TCA CTA TAG GGA CAC CAC AAC GG
5'_UTR_rev	AAG TTA AAC AAA ATT ATT TCT ATT GTT ATC CGC TCA
poly-A_rev	ACT GAT TAG GTC TCG CCA TTT TTT TTT TTT TTT TTT TAA GTT AAA CAA AAT TAT TTC TAT
poly-G_rev	ACT GAT TAG GTC TCG CCA TCC CCC CCC CCC CCC CCC CAA GTT AAA CAA AAT TAT TTC TAT
poly-T_rev	ACT GAT TAG GTC TCG CCA TAA AAA AAA AAA AAA AAA AAA GTT AAA CAA AAT TAT TTC TAT
poly-C_fwd	ACT GAT TAG GTC TCG TTC CCC CCC CCC CCC CCC CCA TGG CGG ACT ACA AAG ATG
BsaI_5'_UTR_rev	ACT GAT TAG GTC TCG GGA AGT TAA ACA AAA TTA TTT CTA TT
BsaI_GATC_T7_fwd	TGT AAT AAG GTC TCG GAT CCA TAC GAA ATT AAT ACG ACT CA
BsaI_AGCT_tolA_rev	TGT AAT AAG GTC TCA AGC TTC AGT TGC CGC TTT C
BglII_5'_UTR_fwd	ACT GAT TAA GAT CTC GAT CCC GCG AAA TTA ATA CGA CTC ACT ATA GGG ACA CCA CAA CGG
E._coli_thiI_5'_UTR	TGA GCG GAT AAC AAT AGA AAT AAT TTT GTT TAA CTT CAA CGA ACC ATT GCC GCC ATG GCG GAC TAC AAA GAT GAC
E._coli_bisC_5'_UTR	TGA GCG GAT AAC AAT AGA AAT AAT TTT GTT TAA CTT GCC GCC CAT TGG GGG CCC ATG GCG GAC TAC AAA GAT GAC
E._coli_gsk_5'_UTR	TGA GCG GAT AAC AAT AGA AAT AAT TTT GTT TAA CTT CCA CCC GTA AAA ACA ACC ATG GCG GAC TAC AAA GAT GAC
E._coli_nrdB_5'_UTR	TGA GCG GAT AAC AAT AGA AAT AAT TTT GTT TAA CTT TCC CAA CAG GAC ACA CTC ATG GCG GAC TAC AAA GAT GAC
E._coli_uxuR_5'_UTR	TGA GCG GAT AAC AAT AGA AAT AAT TTT GTT TAA CTT CCT AAC GGA CAC AAC ACC ATG GCG GAC TAC AAA GAT GAC
30-5-3_clone_1	TGA GCG GAT AAC AAT AGA AAT AAT TTT GTT TAA CTT CCA CCA CTC ACA GCA CCC ATG GCG GAC TAC AAA GAT GAC
30-5-3_clone_2	TGA GCG GAT AAC AAT AGA AAT AAT TTT GTT TAA CTT CCC TGA CAC CAC CGG CGC ATG GCG GAC TAC AAA GAT GAC
30-5-3_clone_3	TGA GCG GAT AAC AAT AGA AAT AAT TTT GTT TAA CTT GGC GCG TGC CAC CAT CGC ATG GCG GAC TAC AAA GAT GAC
30-5-3_clone_4	TGA GCG GAT AAC AAT AGA AAT AAT TTT GTT TAA CTT CCT CCC GGC CCG GTC GCT ATG GCG GAC TAC AAA GAT GAC
30-5-3_clone_5	TGA GCG GAT AAC AAT AGA AAT AAT TTT GTT TAA CTT CGC CCT AAA CTC CCC TTC ATG GCG GAC TAC AAA GAT GAC
30-5-3_clone_6	TGA GCG GAT AAC AAT AGA AAT AAT TTT GTT TAA CTT TAC AGC CCC GCA AAG ACC ATG GCG GAC TAC AAA GAT GAC
30-5-3_clone_7	TGA GCG GAT AAC AAT AGA AAT AAT TTT GTT TAA CTT TTC CAG TCG ACG GCA CCA ATG GCG GAC TAC AAA GAT GAC
30-5-3_clone_8	TGA GCG GAT AAC AAT AGA AAT AAT TTT GTT TAA CTT CAT CAC CCA GCC CAG CCC ATG GCG GAC TAC AAA GAT GAC
30-5-3_clone_9	TGA GCG GAT AAC AAT AGA AAT AAT TTT GTT TAA CTT CGG GCC CGA CCT TCA CAC ATG GCG GAC TAC AAA GAT GAC
30-5-3_clone_10	TGA GCG GAT AAC AAT AGA AAT AAT TTT GTT TAA CTT AGG CCC CAG CCC CTG CCT ATG GCG GAC TAC AAA GAT GAC
30-5-3_clone_11	TGA GCG GAT AAC AAT AGA AAT AAT TTT GTT TAA CTT TAC TTG GCG CGC CCT GAT ATG GCG GAC TAC AAA GAT GAC
30-5-3_clone_12	TGA GCG GAT AAC AAT AGA AAT AAT TTT GTT TAA CTT ACG AGC TAA CAT GGG TTC ATG GCG GAC TAC AAA GAT GAC
30-5-3_clone_13	TGA GCG GAT AAC AAT AGA AAT AAT TTT GTT TAA CTT CCG CGT TCG TGC TGC GAA ATG GCG GAC TAC AAA GAT GAC
30-5-3_clone_14	TGA GCG GAT AAC AAT AGA AAT AAT TTT GTT TAA CTT CCA CCC AAC CCT CCA CCT ATG GCG GAC TAC AAA GAT GAC
30-5-3_clone_15	TGA GCG GAT AAC AAT AGA AAT AAT TTT GTT TAA CTT GCC GCC TCA CGA CAC CGT ATG GCG GAC TAC AAA GAT GAC
Phage_high_C_clone_1	TGA GCG GAT AAC AAT AGA AAT AAT TTT GTT TAA CTT CTC TCA CCG CCC CCG ACC ATG GCG GAC TAC AAA GAT GAC
Phage_high_C_clone_2	TGA GCG GAT AAC AAT AGA AAT AAT TTT GTT TAA CTT CCC CGG CAC CGC CCC TCG ATG GCG GAC TAC AAA GAT GAC
Phage_high_C_clone_3	TGA GCG GAT AAC AAT AGA AAT AAT TTT GTT TAA CTT CAC CCG CAC CCA CCT CCT ATG GCG GAC TAC AAA GAT GAC
early_tolA_rev	CGC CTT AGC TGC CGC CTC CTC AGC
early_tolA_emGFP_fwd	GCT GAG GAG GCG GCA GCT AAG GCG GTG AGC AAG GGC GAG GAG
BlpI_emGFP_rev	TAG TTA TTG CTC AGC TTA CTT GTA CAG CTC GTC CAT
BglII_5'_UTR_short_fwd	ACT GAT TAA GAT CTC GAT CCC GCG AAA TT
BlpI_emGFP_short_rev	TAG TTA TTG CTC AGC TTA CTT GTA CAG CT
tolA_stops_HindIII_rev	GGC CAC CAG ATC CAA GCT T
off7_fwd	TCC ATC GAC AAC GGT AAC GA
off7_probe	6-FAM-TGG CTG AAA TCC TG
BsaI_FLAG_fwd2	ACT GAT TAG GTC TCA GAT GAC GAT GAC AAA GGA TC
BsaI_FLAG_rev	ACT GAT TAG GTC TCT CAT CTT TGT AGT CCG CCA T
18b_N	NNN NNN NNN NNN NNN NNN
18b_(30-30-1-1_high_C_clone_1)	GCC CCC CCC GCC CCC TCC
18b_(30-5-3_high_C_clone_7)	CCG CCC CCC CGC CCC TCC
18b_WT	TAA GAA GGA GAT ATA TCC
18b_C	CCC CCC CCC CCC CCC CCC
5’_UTR_qPCR_fwd	CCA CAA CGG TTT CCC TAA TTG T
FLAG_qPCR_rev	GTC ATC TTT GTA GTC CGC CAT
5’_UTR_probe	6-FAM-AGC GGA TAA CAA TAG AAA T
